# Supplementary material for: Continuous salt stress-induced long non-coding RNAs and DNA methylation patterns in soybean roots
Source: BMC Genomics. 2019 Oct 12;20:730. doi: 10.1186/s12864-019-6101-7 (PMC6790039; doi:10.1186/s12864-019-6101-7)
Supplement: Supplementary file 7 — Additional file 7: Table S1. Overview of whole transcriptome and methylation sequencing. [file 12864_2019_6101_MOESM7_ESM.xlsx]

## Sheet: S1
	Long non-coding RNA seq		Methylation seq
	WT	SA	WT	SA
Raw reads	89345098	84834396	206003534	163356820
	1	1	1	1
High quality	0.9868	0.9861	0.9633	0.9697
Genomic mappable	0.752	0.759	0.667	0.664
Read length (nt)	126	126	126	126
Genomic coverage (fold)b	11.5	10.92	26.53	21.04
a, one mismatch allowed; b, For raw reads.
