# Supplementary material for: Continuous salt stress-induced long non-coding RNAs and DNA methylation patterns in soybean roots
Source: BMC Genomics. 2019 Oct 12;20:730. doi: 10.1186/s12864-019-6101-7 (PMC6790039; doi:10.1186/s12864-019-6101-7)
Supplement: Supplementary file 8 — Additional file 8: Table S2. Transcriptome assemblies under different conditions. [file 12864_2019_6101_MOESM8_ESM.xlsx]

## Sheet: S2
	Total transcripts	Total loci	GC content	Median	Mean	N50	Total length
WT condition	51099	41951	0.4128	1212	1443.6	1828	73769472
SA condition	74105	63753	0.4085	903	1186.21	1742	87903870
Combined	80368	59491	0.4053	1154	1416	2037	113765915
