# Supplementary material for: Continuous salt stress-induced long non-coding RNAs and DNA methylation patterns in soybean roots
Source: BMC Genomics. 2019 Oct 12;20:730. doi: 10.1186/s12864-019-6101-7 (PMC6790039; doi:10.1186/s12864-019-6101-7)
Supplement: Supplementary file 9 — Additional file 9: Table S3. Identified lincRNAs and the nearest genes from soybean roots. [file 12864_2019_6101_MOESM9_ESM.xlsx]

## Sheet: S3
LincRNA_ID	Isoform_ID	Gene_ID	Length(nt)	Exons	Locus	Orientation	FPKM_WT	FPKM_SA	Repeat_region_overlap(nt)	Compared with previous report*	Neighbor_genes	Distance	Strand
lincRNA_0001	TCONS_00000001	XLOC_000001	261	1	Chr01:6646-6906	+	0	5.27246	261	Novel	Glyma.01G000100;	20449	antisense
lincRNA_0002	TCONS_00000014	XLOC_000012	263	1	Chr01:167880-168142	+	0	4.72694	14	Novel	Glyma.01G000900;	2392	sense
lincRNA_0003	TCONS_00000107	XLOC_000082	270	1	Chr01:1051682-1051951	+	0	6.3753	0	Novel	Glyma.01G010900;	-342	sense
lincRNA_0004	TCONS_00000166	XLOC_000123	246	1	Chr01:2158591-2158836	+	0	5.23871	0	Novel	Glyma.01G021300;	805	sense
lincRNA_0005	TCONS_00000186	XLOC_000138	526	1	Chr01:2414690-2415215	+	0.851136	1.98074	90	Novel	Glyma.01G023700;	-349	sense
lincRNA_0006	TCONS_00000187	XLOC_000139	277	1	Chr01:2416007-2416283	+	0	3.70682	129	Novel	Glyma.01G023700;	-1666	sense
lincRNA_0007	TCONS_00000282	XLOC_000213	268	1	Chr01:4141078-4141345	+	0	4.0701	97	Novel	Glyma.01G038600;	-7728	sense
lincRNA_0008	TCONS_00000326	XLOC_000244	325	1	Chr01:4830162-4830486	+	0	2.9264	24	Novel	Glyma.01G044000;	-492	antisense
lincRNA_0009	TCONS_00000329	XLOC_000247	262	1	Chr01:4992048-4992309	+	0	6.95207	0	Novel	Glyma.01G044800;	-6625	antisense
lincRNA_0010	TCONS_00000337	XLOC_000253	205	1	Chr01:5287888-5288092	+	0	11.1855	205	Novel	Glyma.01G045800;	-6339	antisense
lincRNA_0011	TCONS_00000380	XLOC_000281	243	1	Chr01:6391329-6391571	+	0	8.70002	243	Novel	Glyma.01G052500;	-13068	antisense
lincRNA_0012	TCONS_00000398	XLOC_000299	284	1	Chr01:6916506-6916789	+	0	3.45925	176	Novel	Glyma.01G054000;	39123	antisense
lincRNA_0013	TCONS_00000430	XLOC_000325	261	1	Chr01:8145665-8145925	+	0	4.39371	86	Novel	Glyma.01G060300;	-13025	sense
lincRNA_0014	TCONS_00000514	XLOC_000390	302	1	Chr01:13431132-13431433	+	0	4.69571	0	Novel	Glyma.01G072700;	7522	sense
lincRNA_0015	TCONS_00000523	XLOC_000393	319	1	Chr01:13675641-13675959	+	0	2.55308	319	Novel	Glyma.01G073200;	193136	antisense
lincRNA_0016	TCONS_00000539	XLOC_000407	213	1	Chr01:14680018-14680230	+	0	8.22963	0	Novel	Glyma.01G074000;	-769	sense
lincRNA_0017	TCONS_00000565	XLOC_000431	313	1	Chr01:16869177-16869489	+	0	3.21286	313	Novel	Glyma.01G075400;	3182	sense
lincRNA_0018	TCONS_00000566	XLOC_000432	309	1	Chr01:16871322-16871630	+	0.624065	3.04293	0	Novel	Glyma.01G075400;	1041	sense
lincRNA_0019	TCONS_00000568	XLOC_000434	244	1	Chr01:17129961-17130204	+	0	5.36999	244	Novel	Glyma.01G075900;	24139	antisense
lincRNA_0020	TCONS_00000590	XLOC_000452	207	1	Chr01:18953551-18953757	+	0	10.8361	205	Novel	Glyma.01G077400;	22012	antisense
lincRNA_0021	TCONS_00000595	XLOC_000454	243	1	Chr01:19365546-19365788	+	0	5.43751	243	Novel	Glyma.01G077600;	-140463	sense
lincRNA_0022	TCONS_00000597	XLOC_000456	314	1	Chr01:19701275-19701588	+	0	2.92153	314	Novel	Glyma.01G078000;	33204	antisense
lincRNA_0023	TCONS_00000601	XLOC_000460	288	1	Chr01:20804679-20804966	+	0	3.66273	288	Novel	Glyma.01G079400;	-78309	sense
lincRNA_0024	TCONS_00000611	XLOC_000469	266	1	Chr01:22478991-22479256	+	0	5.82205	266	Novel	Glyma.01G080500;	-31582	sense
lincRNA_0025	TCONS_00000619	XLOC_000476	251	1	Chr01:23480472-23480722	+	0	5.42421	251	Novel	Glyma.01G081300;	-77571	antisense
lincRNA_0026	TCONS_00000650	XLOC_000500	349	1	Chr01:24339640-24339988	+	0	4.329	349	Novel	Glyma.01G083500;	-9054	sense
lincRNA_0027	TCONS_00000664	XLOC_000513	340	1	Chr01:25489625-25489964	+	8.89118	11.6047	0	Novel	Glyma.01G086000;	5778	antisense
lincRNA_0028	TCONS_00000666	XLOC_000515	251	1	Chr01:25972685-25972935	+	0	4.9311	251	Novel	Glyma.01G086700;	-127767	antisense
lincRNA_0029	TCONS_00000669	XLOC_000518	249	1	Chr01:26228463-26228711	+	1.13943	5.55582	249	Novel	Glyma.01G087100;	12482	antisense
lincRNA_0030	TCONS_00000701	XLOC_000541	241	1	Chr01:28519680-28519920	+	0	5.57644	69	Novel	Glyma.01G093700;	-41448	antisense
lincRNA_0031	TCONS_00000721	XLOC_000555	249	1	Chr01:29600380-29600628	+	0	5.05075	249	Novel	Glyma.01G095300;	-49938	sense
lincRNA_0032	TCONS_00000723	XLOC_000557	261	1	Chr01:29774228-29774488	+	0	4.39371	261	Novel	Glyma.01G095500;	-36529	sense
lincRNA_0033	TCONS_00000725	XLOC_000559	261	1	Chr01:30050179-30050439	+	0	5.27246	261	Novel	Glyma.01G095800;	-28224	sense
lincRNA_0034	TCONS_00000729	XLOC_000563	456	1	Chr01:30282798-30283253	+	2.71238	8.05553	456	Novel	Glyma.01G095900;	-91176	sense
lincRNA_0035	TCONS_00000731	XLOC_000565	224	1	Chr01:31292367-31292590	+	0	7.70465	224	Novel	Glyma.01G096400;	6785	sense
lincRNA_0036	TCONS_00000738	XLOC_000572	242	1	Chr01:31654383-31654624	+	28.5706	11.0126	40	NC_GMAXST00001098_241;	Glyma.01G097000;	-86805	antisense
lincRNA_0037	TCONS_00000741	XLOC_000575	606	2	Chr01:32100976-32102804	+	0	0.832493	0	NC_GMAXPA00002894_313;	Glyma.01G097500;	286	antisense
lincRNA_0038	TCONS_00000743	XLOC_000577	267	1	Chr01:32253203-32253469	+	0	4.52538	267	Novel	Glyma.01G097800;	26574	sense
lincRNA_0039	TCONS_00000756	XLOC_000587	238	1	Chr01:33126881-33127118	+	6.53669	12.1696	0	Novel	Glyma.01G099600;	-1155	antisense
lincRNA_0040	TCONS_00000791	XLOC_000613	239	1	Chr01:36645882-36646120	+	1.29058	5.72078	0	Novel	Glyma.01G107400;	-8863	antisense
lincRNA_0041	TCONS_00000796	XLOC_000618	257	1	Chr01:36899275-36899531	+	0	5.97637	0	Novel	Glyma.01G108000;	-17725	antisense
lincRNA_0042	TCONS_00000797	XLOC_000619	259	1	Chr01:36973279-36973537	+	0	4.49366	0	Novel	Glyma.01G108300;	-1153	antisense
lincRNA_0043	TCONS_00000821	XLOC_000640	203	1	Chr01:38350195-38350397	+	0	13.476	42	Novel	Glyma.01G112600;	3197	sense
lincRNA_0044	TCONS_00000837	XLOC_000652	259	1	Chr01:39878205-39878463	+	0	4.49366	259	Novel	Glyma.01G115200;	-17306	antisense
lincRNA_0045	TCONS_00000842	XLOC_000655	239	1	Chr01:40100618-40100856	+	0	5.72078	234	Novel	Glyma.01G116100;	-6807	antisense
lincRNA_0046	TCONS_00000913	XLOC_000720	300	1	Chr01:43940396-43940695	+	0	3.28486	0	Novel	Glyma.01G127600;	736	antisense
lincRNA_0047	TCONS_00000931	XLOC_000736	270	1	Chr01:44965811-44966080	+	0	3.98457	270	Novel	Glyma.01G132200;	-8056	sense
lincRNA_0048	TCONS_00001005	XLOC_000789	248	1	Chr01:47799170-47799417	+	0	5.11224	0	Novel	Glyma.01G144200;	1888	sense
lincRNA_0049	TCONS_00001014	XLOC_000795	605	1	Chr01:47865757-47866361	+	0.342312	1.66911	0	Novel	Glyma.01G144400;	-951	sense
lincRNA_0050	TCONS_00001015	XLOC_000796	274	1	Chr01:47866856-47867129	+	0	3.8219	0	Novel	Glyma.01G144400;	-2050	sense
lincRNA_0051	TCONS_00001083	XLOC_000844	317	1	Chr01:49153927-49154243	+	0	3.11204	32	Novel	Glyma.01G154300;	502	antisense
lincRNA_0052	TCONS_00001259	XLOC_000972	523	1	Chr01:51501773-51502295	+	1.50337	0.952003	53	Novel	Glyma.01G178900;	-2341	sense
lincRNA_0053	TCONS_00001263	XLOC_000976	240	1	Chr01:51595032-51595271	+	14.0156	0	0	Novel	Glyma.01G179900;	4468	sense
lincRNA_0054	TCONS_00001274	XLOC_000985	253	1	Chr01:51797769-51798021	+	0	5.29733	0	Novel	Glyma.01G182400;	3122	sense
lincRNA_0055	TCONS_00001291	XLOC_000996	467	1	Chr01:51896950-51897416	+	3.64019	6.3391	0	NC_GMAXST00002056_430;	Glyma.01G183700;	5230	sense
lincRNA_0056	TCONS_00001301	XLOC_001003	463	1	Chr01:52022842-52023304	+	1.31993	1.28719	0	Novel	Glyma.01G184800;	4754	antisense
lincRNA_0057	TCONS_00001334	XLOC_001031	366	1	Chr01:52523104-52523469	+	0.418301	2.96673	0	Novel	Glyma.01G190500;	-1620	sense
lincRNA_0058	TCONS_00001335	XLOC_001032	261	1	Chr01:52528339-52528599	+	0	6.1512	0	Novel	Glyma.01G190600;	4197	sense
lincRNA_0059	TCONS_00001372	XLOC_001058	882	1	Chr01:52873823-52874704	+	1.42126	0.900006	0	Novel	Glyma.01G194500;	-210	sense
lincRNA_0060	TCONS_00001387	XLOC_001073	277	1	Chr01:53036149-53036425	+	0	2.22409	0	Novel	Glyma.01G196100;	-5907	sense
lincRNA_0061	TCONS_00001410	XLOC_001091	242	1	Chr01:53486216-53486457	+	477.005	569.904	0	Novel	Glyma.01G201600;	1413	sense
lincRNA_0062	TCONS_00001426	XLOC_001102	257	1	Chr01:53652146-53652402	+	0	6.43609	0	Novel	Glyma.01G203400;	10208	sense
lincRNA_0063	TCONS_00001438	XLOC_001112	239	1	Chr01:53730608-53730846	+	0	5.72078	185	NC_GMAXST00002276_239;	Glyma.01G204500;	-914	sense
lincRNA_0064	TCONS_00001448	XLOC_001119	448	1	Chr01:53852353-53852800	+	0.280029	3.10322	0	Novel	Glyma.01G206000;	-806	sense
lincRNA_0065	TCONS_00001478	XLOC_001142	360	1	Chr01:54025151-54025510	+	2.6025	8.45983	0	Novel	Glyma.01G208600;	418	sense
lincRNA_0066	TCONS_00001499	XLOC_001162	473	1	Chr01:54297640-54298112	+	0.508548	2.02882	0	Novel	Glyma.01G211600;	1616	antisense
lincRNA_0067	TCONS_00001524	XLOC_001179	616	1	Chr01:54526232-54526847	+	1.33294	1.03399	37	Novel	Glyma.01G214200;	3688	antisense
lincRNA_0068	TCONS_00001611	XLOC_001245	240	1	Chr01:55468774-55469013	+	0	14.1198	0	Novel	Glyma.01G226000;	-216	sense
lincRNA_0069	TCONS_00001768	XLOC_001355	823	4	Chr01:55903-57898	-	2.22302	0.788321	0	Novel	Glyma.01G000200;	1077	sense
lincRNA_0070	TCONS_00001792	XLOC_001373	410	1	Chr01:463562-463971	-	0.992798	2.20039	0	Novel	Glyma.01G005000;	538	sense
lincRNA_0071	TCONS_00001806	XLOC_001383	273	1	Chr01:717024-717296	-	0	3.86155	0	Novel	Glyma.01G007100;	-8423	sense
lincRNA_0072	TCONS_00001813	XLOC_001390	271	1	Chr01:836024-836294	-	0.889494	6.30859	0	Novel	Glyma.01G008600;	1388	sense
lincRNA_0073	TCONS_00001845	XLOC_001414	219	1	Chr01:1188607-1188825	-	0	8.2789	0	Novel	Glyma.01G012200;	-3511	sense
lincRNA_0074	TCONS_00001873	XLOC_001432	248	1	Chr01:1466510-1466757	-	0	5.11224	0	Novel	Glyma.01G014800;	-1898	antisense
lincRNA_0075	TCONS_00001882	XLOC_001440	852	1	Chr01:1544704-1545555	-	1.38058	0.753194	852	NC_GMAXPA00000466_22;	Glyma.01G016000;	1661	sense
lincRNA_0076	TCONS_00001896	XLOC_001452	272	1	Chr01:1706976-1707247	-	9.68269	37.0678	0	Novel	Glyma.01G017700;	-15019	sense
lincRNA_0077	TCONS_00001898	XLOC_001454	252	1	Chr01:1742563-1742814	-	14.291	0	0	Novel	Glyma.01G018100;	2429	antisense
lincRNA_0078	TCONS_00001924	XLOC_001470	403	1	Chr01:2034217-2034619	-	0	2.57995	0	Novel	Glyma.01G020400;	826	antisense
lincRNA_0079	TCONS_00001935	XLOC_001480	303	1	Chr01:2138399-2138701	-	1.31282	3.78257	94	Novel	Glyma.01G021100;	1740	antisense
lincRNA_0080	TCONS_00001959	XLOC_001496	505	1	Chr01:2612355-2612859	-	0	2.21849	346	NC_GMAXST00000286_406;	Glyma.01G025200;	3422	antisense
lincRNA_0081	TCONS_00001996	XLOC_001520	458	1	Chr01:3036448-3036905	-	0	2.14732	0	NC_GMAXPA00000812_458;	Glyma.01G028800;	340	sense
lincRNA_0082	TCONS_00002007	XLOC_001529	250	1	Chr01:3176810-3177059	-	0	5.48941	0	Novel	Glyma.01G030300;	1011	antisense
lincRNA_0083	TCONS_00002098	XLOC_001605	292	1	Chr01:4895377-4895668	-	0	3.84978	0	Novel	Glyma.01G044300;	-10192	sense
lincRNA_0084	TCONS_00002101	XLOC_001607	265	1	Chr01:4938552-4938816	-	0	4.20402	2	Novel	Glyma.01G044600;	-13265	sense
lincRNA_0085	TCONS_00002120	XLOC_001620	240	1	Chr01:5306855-5307094	-	0	5.64792	22	Novel	Glyma.01G045900;	-5865	sense
lincRNA_0086	TCONS_00002131	XLOC_001628	328	1	Chr01:5861982-5862309	-	6.99413	0	0	Novel	Glyma.01G049900;	719	sense
lincRNA_0087	TCONS_00002158	XLOC_001645	271	1	Chr01:6676041-6676311	-	0	3.94287	271	Novel	Glyma.01G053300;	34279	sense
lincRNA_0088	TCONS_00002194	XLOC_001672	350	1	Chr01:7650754-7651103	-	0	4.71051	35	Novel	Glyma.01G058200;	224	sense
lincRNA_0089	TCONS_00002211	XLOC_001683	267	1	Chr01:8390190-8390456	-	0	4.11398	0	Novel	Glyma.01G060700;	-669	antisense
lincRNA_0090	TCONS_00002218	XLOC_001688	207	1	Chr01:8893470-8893676	-	0	9.03007	0	Novel	Glyma.01G062900;	-3799	antisense
lincRNA_0091	TCONS_00002238	XLOC_001705	540	1	Chr01:9863495-9864034	-	2.03992	1.17551	0	NC_GMAXST00000704_455;	Glyma.01G064800;	30526	antisense
lincRNA_0092	TCONS_00002240	XLOC_001707	246	1	Chr01:10110139-10110384	-	0	5.76258	224	Novel	Glyma.01G065600;	-1735	antisense
lincRNA_0093	TCONS_00002245	XLOC_001711	267	1	Chr01:11118616-11118882	-	0	6.58237	0	Novel	Glyma.01G067700;	-13644	sense
lincRNA_0094	TCONS_00002251	XLOC_001716	587	1	Chr01:12610101-12610687	-	2.32884	3.49396	587	Novel	Glyma.01G070700;	12840	sense
lincRNA_0095	TCONS_00002252	XLOC_001717	293	1	Chr01:12612370-12612662	-	2.86859	4.76836	293	Novel	Glyma.01G070700;	10865	sense
lincRNA_0096	TCONS_00002254	XLOC_001719	270	1	Chr01:12617936-12618205	-	0	4.78148	270	Novel	Glyma.01G070700;	5322	sense
lincRNA_0097	TCONS_00002265	XLOC_001727	249	1	Chr01:14392837-14393085	-	0	6.56597	249	Novel	Glyma.01G073700;	53555	sense
lincRNA_0098	TCONS_00002273	XLOC_001733	245	1	Chr01:18373224-18373468	-	0	6.36448	245	Novel	Glyma.01G076900;	-69643	antisense
lincRNA_0099	TCONS_00002274	XLOC_001734	221	1	Chr01:18617555-18617775	-	0	10.9664	221	Novel	Glyma.01G077000;	-72647	antisense
lincRNA_0100	TCONS_00002289	XLOC_001746	373	1	Chr01:19546748-19547120	-	0	2.31395	373	Novel	Glyma.01G077700;	-30486	antisense
lincRNA_0101	TCONS_00002294	XLOC_001751	365	1	Chr01:20278325-20278689	-	0	3.73059	0	Novel	Glyma.01G078500;	-93273	sense
lincRNA_0102	TCONS_00002314	XLOC_001764	324	1	Chr01:22435687-22436010	-	0	2.94851	324	Novel	Glyma.01G080500;	9843	antisense
lincRNA_0103	TCONS_00002320	XLOC_001770	297	1	Chr01:22688387-22688683	-	0.691748	3.06632	103	Novel	Glyma.01G080600;	737	antisense
lincRNA_0104	TCONS_00002326	XLOC_001775	242	1	Chr01:24132387-24132628	-	0	5.50632	0	Novel	Glyma.01G082900;	-26356	antisense
lincRNA_0105	TCONS_00002330	XLOC_001779	260	1	Chr01:24401970-24402229	-	0	5.3319	260	Novel	Glyma.01G083600;	-40129	sense
lincRNA_0106	TCONS_00002340	XLOC_001788	329	1	Chr01:25259714-25260042	-	0	3.31433	171	Novel	Glyma.01G085500;	-287	sense
lincRNA_0107	TCONS_00002341	XLOC_001789	273	1	Chr01:25489694-25489966	-	7.84034	15.0601	0	Novel	Glyma.01G086000;	5776	sense
lincRNA_0108	TCONS_00002348	XLOC_001796	267	1	Chr01:25559994-25560260	-	0	5.75957	197	Novel	Glyma.01G086200;	15358	sense
lincRNA_0109	TCONS_00002349	XLOC_001797	223	1	Chr01:25561985-25562207	-	0	14.2087	0	Novel	Glyma.01G086200;	13411	sense
lincRNA_0110	TCONS_00002350	XLOC_001798	711	1	Chr01:25563888-25564598	-	2.71139	2.10329	0	Novel	Glyma.01G086200;	11020	sense
lincRNA_0111	TCONS_00002351	XLOC_001799	284	1	Chr01:25569482-25569765	-	8.5843	1.72962	46	Novel	Glyma.01G086200;	5853	sense
lincRNA_0112	TCONS_00002355	XLOC_001803	207	1	Chr01:25595278-25595484	-	2.03714	9.93307	0	Novel	Glyma.01G086300;	4638	antisense
lincRNA_0113	TCONS_00002376	XLOC_001820	407	1	Chr01:26240203-26240609	-	0	2.38118	3	Novel	Glyma.01G087100;	584	sense
lincRNA_0114	TCONS_00002379	XLOC_001823	206	1	Chr01:26366467-26366672	-	0	11.0088	0	Novel	Glyma.01G087500;	56375	sense
lincRNA_0115	TCONS_00002389	XLOC_001832	346	1	Chr01:26850752-26851097	-	0	5.46666	0	Novel	Glyma.01G088400;	959	antisense
lincRNA_0116	TCONS_00002401	XLOC_001839	218	1	Chr01:27069987-27070204	-	0	10.6923	0	Novel	Glyma.01G089500;	-1768	sense
lincRNA_0117	TCONS_00002434	XLOC_001866	245	1	Chr01:29087711-29087955	-	0	6.36448	0	Novel	Glyma.01G094500;	-1814	antisense
lincRNA_0118	TCONS_00002441	XLOC_001873	272	1	Chr01:30639307-30639578	-	0	3.90187	272	Novel	Glyma.01G096200;	-46029	antisense
lincRNA_0119	TCONS_00002442	XLOC_001874	249	1	Chr01:30925289-30925537	-	0	5.05075	0	Novel	Glyma.01G096300;	33838	sense
lincRNA_0120	TCONS_00002446	XLOC_001878	246	1	Chr01:31654382-31654627	-	179.638	165.019	41	NC_GMAXST00001098_242;	Glyma.01G097000;	-86804	sense
lincRNA_0121	TCONS_00002456	XLOC_001883	269	1	Chr01:32022909-32023177	-	0.908467	4.02697	24	Novel	Glyma.01G097400;	2062	sense
lincRNA_0122	TCONS_00002484	XLOC_001904	259	1	Chr01:33432247-33432505	-	0	5.39239	0	Novel	Glyma.01G100700;	10512	antisense
lincRNA_0123	TCONS_00002505	XLOC_001924	406	1	Chr01:35657899-35658304	-	0	2.09367	50	Novel	Glyma.01G105500;	-4596	antisense
lincRNA_0124	TCONS_00002508	XLOC_001927	256	1	Chr01:35728343-35728598	-	0	5.11542	0	Novel	Glyma.01G105900;	-12920	sense
lincRNA_0125	TCONS_00002510	XLOC_001929	266	1	Chr01:35969498-35969763	-	0	4.15861	91	Novel	Glyma.01G106300;	-4680	antisense
lincRNA_0126	TCONS_00002545	XLOC_001955	244	1	Chr01:37874905-37875148	-	0	9.12899	10	Novel	Glyma.01G111900;	36750	antisense
lincRNA_0127	TCONS_00002546	XLOC_001956	252	1	Chr01:38299432-38299683	-	0	5.36019	252	Novel	Glyma.01G112600;	53911	antisense
lincRNA_0128	TCONS_00002551	XLOC_001960	238	1	Chr01:39310017-39310254	-	0	6.37456	138	Novel	Glyma.01G114000;	-12407	sense
lincRNA_0129	TCONS_00002558	XLOC_001967	451	2	Chr01:39597136-39598538	-	0	2.08485	0	NC_GMAXST00001312_368;	Glyma.01G114500;	1074	sense
lincRNA_0130	TCONS_00002579	XLOC_001983	390	1	Chr01:40898280-40898669	-	0	2.10788	119	Novel	Glyma.01G119000;	4462	sense
lincRNA_0131	TCONS_00002597	XLOC_001995	955	1	Chr01:42014725-42015679	-	1.48976	0.573082	62	Novel	Glyma.01G122300;	631	sense
lincRNA_0132	TCONS_00002606	XLOC_001997	244	1	Chr01:42080054-42080297	-	0	5.36999	244	Novel	Glyma.01G122700;	-10110	sense
lincRNA_0133	TCONS_00002614	XLOC_002005	333	1	Chr01:43338314-43338646	-	0	2.29976	333	Novel	Glyma.01G125300;	-18325	sense
lincRNA_0134	TCONS_00002619	XLOC_002010	265	1	Chr01:43390575-43390839	-	0	5.88562	0	Novel	Glyma.01G125400;	3392	sense
lincRNA_0135	TCONS_00002637	XLOC_002023	273	2	Chr01:43953493-43953943	-	0	4.24771	0	Novel	Glyma.01G127700;	1320	sense
lincRNA_0136	TCONS_00002657	XLOC_002037	248	1	Chr01:44684317-44684564	-	0	6.13469	84	Novel	Glyma.01G131000;	1366	antisense
lincRNA_0137	TCONS_00002673	XLOC_002049	343	1	Chr01:45608439-45608781	-	9.67916	0	343	Novel	Glyma.01G134600;	8281	sense
lincRNA_0138	TCONS_00002675	XLOC_002051	796	1	Chr01:45610707-45611502	-	1.39436	0.875612	796	Novel	Glyma.01G134600;	5560	sense
lincRNA_0139	TCONS_00002680	XLOC_002056	256	1	Chr01:45630358-45630613	-	0	4.65038	256	Novel	Glyma.01G134600;	-4177	sense
lincRNA_0140	TCONS_00002688	XLOC_002064	278	1	Chr01:46193093-46193370	-	2.48361	8.07335	0	Novel	Glyma.01G136900;	-894	sense
lincRNA_0141	TCONS_00002711	XLOC_002083	224	1	Chr01:46824779-46825002	-	0	7.00423	92	Novel	Glyma.01G140200;	219	sense
lincRNA_0142	TCONS_00002749	XLOC_002109	1650	1	Chr01:48059526-48061175	-	0.763277	1.39565	58	Novel	Glyma.01G145600;	685	antisense
lincRNA_0143	TCONS_00002750	XLOC_002110	349	1	Chr01:48061257-48061605	-	0.465049	2.06143	20	Novel	Glyma.01G145600;	255	antisense
lincRNA_0144	TCONS_00002762	XLOC_002119	281	1	Chr01:48407710-48407990	-	0	3.56193	81	NC_GMAXST00001668_142;	Glyma.01G147500;	-10411	antisense
lincRNA_0145	TCONS_00002777	XLOC_002131	646	1	Chr01:48600740-48601385	-	1.86456	0.482918	0	Novel	Glyma.01G148900;	-686	antisense
lincRNA_0146	TCONS_00002800	XLOC_002147	1120	1	Chr01:48940970-48942089	-	2.031	0.333439	1120	NC_GMAXST00001722_562;	Glyma.01G152400;	2578	sense
lincRNA_0147	TCONS_00002806	XLOC_002153	741	2	Chr01:49015454-49016483	-	2.19578	0.000681554	0	Novel	Glyma.01G153000;	518	antisense
lincRNA_0148	TCONS_00002807	XLOC_002153	1338	1	Chr01:49015454-49016791	-	2.30119	1.50886	0	Novel	Glyma.01G153000;	210	antisense
lincRNA_0149	TCONS_00002815	XLOC_002158	257	1	Chr01:49075744-49076000	-	10.3711	0	0	Novel	Glyma.01G153400;	19755	antisense
lincRNA_0150	TCONS_00002873	XLOC_002202	310	1	Chr01:50005072-50005381	-	0	3.56667	195	Novel	Glyma.01G162000;	453	sense
lincRNA_0151	TCONS_00002934	XLOC_002247	307	1	Chr01:50494584-50494890	-	1.26907	5.06287	0	Novel	Glyma.01G167000;	211	antisense
lincRNA_0152	TCONS_00002966	XLOC_002273	419	1	Chr01:50844318-50844736	-	0.634581	3.23485	99	NC_GMAXST00001923_334;	Glyma.01G171100;	-3199	sense
lincRNA_0153	TCONS_00003048	XLOC_002334	240	1	Chr01:51930560-51930799	-	0	6.7775	0	Novel	Glyma.01G183900;	-7684	sense
lincRNA_0154	TCONS_00003071	XLOC_002348	513	1	Chr01:52119800-52120312	-	1.10828	1.57205	34	Novel	Glyma.01G185900;	568	sense
lincRNA_0155	TCONS_00003143	XLOC_002394	239	1	Chr01:52933176-52933414	-	0	10.2974	3	Novel	Glyma.01G195100;	-6089	sense
lincRNA_0156	TCONS_00003154	XLOC_002404	361	1	Chr01:53123013-53123373	-	0.431101	2.10204	0	Novel	Glyma.01G197000;	1789	sense
lincRNA_0157	TCONS_00003195	XLOC_002431	217	1	Chr01:53409831-53410047	-	6.99423	8.52593	0	Novel	Glyma.01G200500;	-589	sense
lincRNA_0158	TCONS_00003202	XLOC_002435	251	1	Chr01:53448338-53448588	-	0	4.9311	0	Novel	Glyma.01G200800;	-3055	sense
lincRNA_0159	TCONS_00003210	XLOC_002442	455	1	Chr01:53487253-53487707	-	56.0951	49.61	0	Novel	Glyma.01G201600;	163	antisense
lincRNA_0160	TCONS_00003212	XLOC_002444	250	1	Chr01:53490898-53491147	-	10.1323	12.975	0	Novel	Glyma.01G201700;	-507	sense
lincRNA_0161	TCONS_00003218	XLOC_002450	407	1	Chr01:53554546-53554952	-	0	2.82765	0	Novel	Glyma.01G202800;	703	sense
lincRNA_0162	TCONS_00003230	XLOC_002459	715	1	Chr01:53626237-53626951	-	0.269028	2.5043	65	NC_GMAXST00002263_710;	Glyma.01G203300;	4287	sense
lincRNA_0163	TCONS_00003241	XLOC_002465	203	1	Chr01:53697541-53697743	-	0	9.62572	0	Novel	Glyma.01G204000;	-2119	sense
lincRNA_0164	TCONS_00003279	XLOC_002493	241	1	Chr01:54298215-54298455	-	0	5.57644	0	Novel	Glyma.01G211600;	1273	sense
lincRNA_0165	TCONS_00003342	XLOC_002538	331	1	Chr01:55096092-55096422	-	5.26343	0.93325	0	Novel	Glyma.01G222000;	470	sense
lincRNA_0166	TCONS_00003524	XLOC_002662	689	1	Chr01:56795582-56796270	-	0.425051	2.00974	239	Novel	Glyma.01G245600;	504	sense
lincRNA_0167	TCONS_00003603	XLOC_002723	247	1	Chr02:916914-917160	+	0	7.24484	0	Novel	Glyma.02G009300;	-605	sense
lincRNA_0168	TCONS_00003607	XLOC_002727	1110	3	Chr02:945713-947617	+	3.02538e-06	0.920324	17	NC_GMAXST00002816_1732;	Glyma.02G009800;	2380	sense
lincRNA_0169	TCONS_00003608	XLOC_002727	768	3	Chr02:946617-947617	+	0.243868	0.578314	0	NC_GMAXST00002816_1001;	Glyma.02G009800;	2380	sense
lincRNA_0170	TCONS_00003611	XLOC_002730	233	1	Chr02:971853-972085	+	0	7.42665	0	Novel	Glyma.02G010200;	7269	sense
lincRNA_0171	TCONS_00003893	XLOC_002944	377	1	Chr02:5335665-5336041	+	0.392545	2.08805	33	Novel	Glyma.02G059200;	-922	sense
lincRNA_0172	TCONS_00003955	XLOC_002990	754	1	Chr02:5959601-5960354	+	2.00039	0.775877	0	Novel	Glyma.02G067400;	-915	sense
lincRNA_0173	TCONS_00003976	XLOC_003008	220	1	Chr02:6269907-6270126	+	3.3467	11.868	0	Novel	Glyma.02G071300;	-294	sense
lincRNA_0174	TCONS_00004005	XLOC_003032	221	1	Chr02:6677929-6678149	+	0	7.31093	75	Novel	Glyma.02G076800;	-925	sense
lincRNA_0175	TCONS_00004082	XLOC_003089	223	1	Chr02:7810589-7810811	+	0	7.8148	0	NC_GMAXST00003677_205;	Glyma.02G088800;	2036	antisense
lincRNA_0176	TCONS_00004128	XLOC_003118	228	1	Chr02:8444345-8444572	+	0	7.28591	16	NC_GMAXPA00008957_173;	Glyma.02G094200;	203	sense
lincRNA_0177	TCONS_00004140	XLOC_003126	475	1	Chr02:8637886-8638360	+	24.4844	11.8602	0	Novel	Glyma.02G095900;	1928	antisense
lincRNA_0178	TCONS_00004147	XLOC_003132	612	1	Chr02:9036977-9037588	+	2.35536	0.820334	250	NC_GMAXST00003775_453;	Glyma.02G098500;	427	antisense
lincRNA_0179	TCONS_00004205	XLOC_003179	454	1	Chr02:10301179-10301632	+	0.82015	1.81774	50	NC_GMAXST00003875_454;	Glyma.02G107900;	1564	sense
lincRNA_0180	TCONS_00004209	XLOC_003183	213	1	Chr02:10344678-10344890	+	0	12.3444	0	Novel	Glyma.02G108400;	-650	antisense
lincRNA_0181	TCONS_00004246	XLOC_003214	264	1	Chr02:11090626-11090889	+	0	4.25021	0	Novel	Glyma.02G114300;	89	antisense
lincRNA_0182	TCONS_00004250	XLOC_003217	281	1	Chr02:11157126-11157406	+	0	3.56193	27	Novel	Glyma.02G115000;	-338	antisense
lincRNA_0183	TCONS_00004272	XLOC_003235	236	1	Chr02:11739157-11739392	+	0	5.94799	0	Novel	Glyma.02G119000;	-2340	sense
lincRNA_0184	TCONS_00004305	XLOC_003258	245	1	Chr02:12249167-12249411	+	0	8.48598	0	Novel	Glyma.02G122800;	839	sense
lincRNA_0185	TCONS_00004316	XLOC_003267	249	1	Chr02:12332615-12332863	+	0	6.06089	0	Novel	Glyma.02G123600;	-1663	sense
lincRNA_0186	TCONS_00004339	XLOC_003283	404	1	Chr02:12563268-12563671	+	0.681374	1.8122	0	NC_GMAXST00004075_166;	Glyma.02G125500;	-12237	sense
lincRNA_0187	TCONS_00004401	XLOC_003331	216	1	Chr02:13682875-13683090	+	0	2.36002	216	Novel	Glyma.02G132200;	21028	sense
lincRNA_0188	TCONS_00004406	XLOC_003334	203	1	Chr02:13722382-13722584	+	0	11.5509	0	Novel	Glyma.02G132400;	-377	sense
lincRNA_0189	TCONS_00004422	XLOC_003347	477	1	Chr02:13918875-13919351	+	1.50352	1.22185	0	NC_GMAXPA00010070_251;	Glyma.02G134600;	1166	antisense
lincRNA_0190	TCONS_00004464	XLOC_003374	882	2	Chr02:14545647-14547118	+	1.23169	0.630004	0	Novel	Glyma.02G140400;	-656	sense
lincRNA_0191	TCONS_00004465	XLOC_003374	556	1	Chr02:14545880-14546435	+	1.7273	0.604422	0	Novel	Glyma.02G140400;	-889	sense
lincRNA_0192	TCONS_00004508	XLOC_003396	376	1	Chr02:15064054-15064429	+	18.9485	26.4229	0	Novel	Glyma.02G145800;	-1872	antisense
lincRNA_0193	TCONS_00004521	XLOC_003406	557	1	Chr02:15135142-15135698	+	1.74821	1.98038	66	Novel	Glyma.02G146600;	-851	sense
lincRNA_0194	TCONS_00004525	XLOC_003410	251	1	Chr02:15180497-15180747	+	0	4.9311	0	Novel	Glyma.02G147100;	-352	sense
lincRNA_0195	TCONS_00004526	XLOC_003411	260	1	Chr02:15183145-15183404	+	0	4.44325	0	Novel	Glyma.02G147100;	-3000	sense
lincRNA_0196	TCONS_00004616	XLOC_003472	1118	1	Chr02:16699086-16700203	+	2.11082	1.23642	119	Novel	Glyma.02G156700;	563	antisense
lincRNA_0197	TCONS_00004622	XLOC_003475	620	1	Chr02:16865605-16866224	+	1.65026	1.97509	78	Novel	Glyma.02G157000;	-213	sense
lincRNA_0198	TCONS_00004627	XLOC_003479	267	1	Chr02:16910283-16910549	+	0	4.93677	0	Novel	Glyma.02G157100;	-35064	sense
lincRNA_0199	TCONS_00004632	XLOC_003484	303	1	Chr02:17033820-17034122	+	0	3.20064	303	Novel	Glyma.02G157500;	-2705	sense
lincRNA_0200	TCONS_00004651	XLOC_003498	2498	2	Chr02:18551210-18553806	+	1.53469	1.12046	0	NC_GMAXST00004471_2597;	Glyma.02G160400;	-7144	antisense
lincRNA_0201	TCONS_00004653	XLOC_003500	918	1	Chr02:18556605-18557522	+	2.69977	0.769325	918	Novel	Glyma.02G160400;	-12539	antisense
lincRNA_0202	TCONS_00004656	XLOC_003503	308	1	Chr02:18587684-18587991	+	0	3.06827	308	Novel	Glyma.02G160400;	-43618	antisense
lincRNA_0203	TCONS_00004660	XLOC_003507	226	1	Chr02:19382486-19382711	+	0	6.81002	226	Novel	Glyma.02G161100;	-141425	sense
lincRNA_0204	TCONS_00004668	XLOC_003513	254	1	Chr02:20022283-20022536	+	0	5.71156	254	Novel	Glyma.02G161500;	-303334	antisense
lincRNA_0205	TCONS_00004681	XLOC_003522	203	1	Chr02:21673249-21673451	+	0	10.5883	203	Novel	Glyma.02G163100;	-8559	antisense
lincRNA_0206	TCONS_00004689	XLOC_003528	240	1	Chr02:23765103-23765342	+	0	5.64792	240	Novel	Glyma.02G164600;	94067	antisense
lincRNA_0207	TCONS_00004706	XLOC_003541	270	1	Chr02:24524314-24524583	+	0	4.38302	0	NC_GMAXPA00011048_270;	Glyma.02G165700;	-1032	sense
lincRNA_0208	TCONS_00004708	XLOC_003543	276	1	Chr02:25086638-25086913	+	0	3.74455	276	Novel	Glyma.02G166200;	-48837	sense
lincRNA_0209	TCONS_00004711	XLOC_003545	263	1	Chr02:25241530-25241792	+	0	6.0161	263	Novel	Glyma.02G166500;	60694	antisense
lincRNA_0210	TCONS_00004731	XLOC_003561	250	1	Chr02:26491124-26491373	+	0	4.99037	250	Novel	Glyma.02G170400;	101416	sense
lincRNA_0211	TCONS_00004732	XLOC_003562	242	1	Chr02:26496578-26496819	+	0	5.50632	242	Novel	Glyma.02G170400;	95970	sense
lincRNA_0212	TCONS_00004739	XLOC_003567	203	1	Chr02:26776348-26776550	+	0	10.5883	203	Novel	Glyma.02G171100;	40103	sense
lincRNA_0213	TCONS_00004757	XLOC_003583	247	1	Chr02:27774489-27774735	+	0	6.20987	0	Novel	Glyma.02G174000;	8191	sense
lincRNA_0214	TCONS_00004771	XLOC_003596	254	1	Chr02:29326870-29327123	+	0	5.23559	254	Novel	Glyma.02G177200;	-69196	antisense
lincRNA_0215	TCONS_00004772	XLOC_003597	238	1	Chr02:29361529-29361766	+	0	5.79505	238	Novel	Glyma.02G177300;	83721	sense
lincRNA_0216	TCONS_00004777	XLOC_003602	263	1	Chr02:29813312-29813574	+	0	5.15666	199	Novel	Glyma.02G178100;	-4875	antisense
lincRNA_0217	TCONS_00004779	XLOC_003604	255	1	Chr02:30158551-30158805	+	0	5.64542	255	Novel	Glyma.02G178400;	22786	sense
lincRNA_0218	TCONS_00004819	XLOC_003630	809	1	Chr02:32226871-32227679	+	1.47825	0.554454	0	Novel	Glyma.02G184500;	-228	sense
lincRNA_0219	TCONS_00004839	XLOC_003646	248	1	Chr02:33327581-33327828	+	0	7.66836	248	Novel	Glyma.02G186000;	98066	antisense
lincRNA_0220	TCONS_00004865	XLOC_003668	238	1	Chr02:35777052-35777289	+	0	5.79505	238	Novel	Glyma.02G190200;	5117	antisense
lincRNA_0221	TCONS_00004895	XLOC_003685	276	1	Chr02:36894655-36894930	+	0	5.61682	0	Novel	Glyma.02G195500;	-519	sense
lincRNA_0222	TCONS_00004902	XLOC_003691	400	1	Chr02:37240752-37241151	+	7.29769	12.0152	0	NC_GMAXST00004861_394;	Glyma.02G196400;	-4533	antisense
lincRNA_0223	TCONS_00004908	XLOC_003696	246	1	Chr02:37600095-37600340	+	0	5.23871	246	Novel	Glyma.02G197400;	-22321	sense
lincRNA_0224	TCONS_00004935	XLOC_003720	401	1	Chr02:38884296-38884696	+	0	2.14583	17	Novel	Glyma.02G203500;	3139	sense
lincRNA_0225	TCONS_00004995	XLOC_003761	218	1	Chr02:39731772-39731989	+	0	9.92859	0	Novel	Glyma.02G211900;	2589	antisense
lincRNA_0226	TCONS_00005060	XLOC_003811	921	1	Chr02:41033268-41034188	+	1.0562	2.21323	0	Novel	Glyma.02G222800;	-225	sense
lincRNA_0227	TCONS_00005166	XLOC_003887	815	1	Chr02:42525529-42526343	+	1.689	1.29772	0	Novel	Glyma.02G237100;	-358	antisense
lincRNA_0228	TCONS_00005167	XLOC_003888	340	1	Chr02:42526512-42526851	+	0.493954	2.18956	0	Novel	Glyma.02G237100;	-1341	antisense
lincRNA_0229	TCONS_00005192	XLOC_003909	412	1	Chr02:42968516-42968927	+	0.655604	1.74366	226	Novel	Glyma.02G241200;	-348	sense
lincRNA_0230	TCONS_00005221	XLOC_003934	243	1	Chr02:43372563-43372805	+	0	5.43751	0	Novel	Glyma.02G245500;	-861	sense
lincRNA_0231	TCONS_00005320	XLOC_004011	823	2	Chr02:44993490-44994412	+	51.3518	50.1276	0	NC_GMAXST00005592_672;	Glyma.02G264900;	4601	antisense
lincRNA_0232	TCONS_00005341	XLOC_004025	354	1	Chr02:45253380-45253733	+	0.900628	2.79456	0	Novel	Glyma.02G267900;	-1641	sense
lincRNA_0233	TCONS_00005368	XLOC_004049	240	1	Chr02:45562987-45563226	+	0	6.21271	0	Novel	Glyma.02G271800;	207	antisense
lincRNA_0234	TCONS_00005399	XLOC_004074	269	1	Chr02:45926232-45926500	+	0.908467	4.02697	0	Novel	Glyma.02G276100;	-320	sense
lincRNA_0235	TCONS_00005431	XLOC_004094	398	1	Chr02:46290132-46290529	+	0	2.02277	0	Novel	Glyma.02G280400;	-1376	sense
lincRNA_0236	TCONS_00005486	XLOC_004136	247	1	Chr02:46756037-46756283	+	8.17202	5.69238	0	Novel	Glyma.02G287000;	-422	sense
lincRNA_0237	TCONS_00005544	XLOC_004170	583	1	Chr02:47250845-47251427	+	1.81018	0.722161	0	Novel	Glyma.02G294100;	-536	sense
lincRNA_0238	TCONS_00005632	XLOC_004237	419	1	Chr02:48131742-48132160	+	0.634581	1.96904	0	Novel	Glyma.02G306700;	-741	sense
lincRNA_0239	TCONS_00005639	XLOC_004243	247	1	Chr02:48277249-48277495	+	0	7.76233	0	Novel	Glyma.02G309200;	1273	antisense
lincRNA_0240	TCONS_00005673	XLOC_004268	395	1	Chr02:102716-103110	-	1.42569	3.31782	0	NC_GMAXST00002720_395;	Glyma.02G000900;	6162	antisense
lincRNA_0241	TCONS_00005680	XLOC_004274	293	1	Chr02:202980-203272	-	0	4.76836	45	Novel	Glyma.02G001700;	459	sense
lincRNA_0242	TCONS_00005689	XLOC_004282	323	1	Chr02:416416-416738	-	6.70228	0	0	Novel	Glyma.02G003600;	-4394	antisense
lincRNA_0243	TCONS_00005692	XLOC_004285	268	1	Chr02:451786-452053	-	0	5.69815	0	Novel	Glyma.02G003800;	-1093	sense
lincRNA_0244	TCONS_00005736	XLOC_004313	391	1	Chr02:959267-959657	-	6.18596	1.12908	0	Novel	Glyma.02G010100;	497	sense
lincRNA_0245	TCONS_00005775	XLOC_004340	403	1	Chr02:1437159-1437561	-	0	2.12466	0	Novel	Glyma.02G015900;	-927	sense
lincRNA_0246	TCONS_00005783	XLOC_004348	244	1	Chr02:1513649-1513892	-	1.21145	5.36999	0	Novel	Glyma.02G017000;	1446	antisense
lincRNA_0247	TCONS_00005784	XLOC_004349	389	1	Chr02:1518056-1518444	-	4.78041	0	0	Novel	Glyma.02G017000;	-1804	antisense
lincRNA_0248	TCONS_00005785	XLOC_004350	1510	1	Chr02:1518631-1520140	-	2.90442	1.00655	0	NC_GMAXST00002901_799;	Glyma.02G017100;	603	sense
lincRNA_0249	TCONS_00005787	XLOC_004352	279	1	Chr02:1533366-1533644	-	0	3.99651	0	Novel	Glyma.02G017200;	-1115	antisense
lincRNA_0250	TCONS_00005794	XLOC_004359	260	1	Chr02:1590119-1590378	-	0	5.3319	0	Novel	Glyma.02G018100;	746	sense
lincRNA_0251	TCONS_00005891	XLOC_004429	843	1	Chr02:3064419-3065261	-	3.01525	1.86166	99	NC_GMAXST00003079_843;	Glyma.02G033200;	-2025	antisense
lincRNA_0252	TCONS_00005902	XLOC_004436	488	1	Chr02:3130822-3131309	-	0.481951	2.02953	0	Novel	Glyma.02G033700;	723	sense
lincRNA_0253	TCONS_00006024	XLOC_004520	253	1	Chr02:4563712-4563964	-	0	7.7052	0	Novel	Glyma.02G050300;	1458	sense
lincRNA_0254	TCONS_00006041	XLOC_004535	282	1	Chr02:4771130-4771411	-	0	3.52715	0	Novel	Glyma.02G052000;	13533	antisense
lincRNA_0255	TCONS_00006046	XLOC_004540	1626	1	Chr02:4792305-4793930	-	25.4669	16.7288	41	Novel	Glyma.02G052100;	-35	antisense
lincRNA_0256	TCONS_00006047	XLOC_004541	539	1	Chr02:4794159-4794697	-	3.68272	3.44627	29	Novel	Glyma.02G052200;	277	sense
lincRNA_0257	TCONS_00006099	XLOC_004576	241	1	Chr02:5169613-5169853	-	0	5.57644	0	Novel	Glyma.02G057600;	6575	sense
lincRNA_0258	TCONS_00006179	XLOC_004631	252	1	Chr02:6025300-6025551	-	12.0924	0	0	Novel	Glyma.02G068500;	414	sense
lincRNA_0259	TCONS_00006200	XLOC_004646	475	1	Chr02:6336885-6337359	-	2.52417	1.23078	0	NC_GMAXST00003503_372;	Glyma.02G072300;	2782	antisense
lincRNA_0260	TCONS_00006269	XLOC_004693	308	1	Chr02:7056876-7057183	-	45.9361	27.6144	72	Novel	Glyma.02G081600;	-921	sense
lincRNA_0261	TCONS_00006344	XLOC_004747	391	1	Chr02:7948273-7948663	-	0	2.09687	390	Novel	Glyma.02G090300;	-3915	antisense
lincRNA_0262	TCONS_00006353	XLOC_004754	335	1	Chr02:8145261-8145595	-	0	3.17416	0	NC_GMAXST00003710_335;	Glyma.02G091900;	467	sense
lincRNA_0263	TCONS_00006361	XLOC_004761	400	1	Chr02:8287399-8287798	-	0.695018	1.84849	0	Novel	Glyma.02G093300;	4756	sense
lincRNA_0264	TCONS_00006412	XLOC_004799	425	1	Chr02:9305629-9306053	-	3.70556	1.09504	0	Novel	Glyma.02G099500;	673	sense
lincRNA_0265	TCONS_00006414	XLOC_004801	330	1	Chr02:9358699-9359028	-	0	2.35014	0	Novel	Glyma.02G099600;	7211	sense
lincRNA_0266	TCONS_00006442	XLOC_004818	217	1	Chr02:9621156-9621372	-	0	7.75085	146	Novel	Glyma.02G101600;	-430	sense
lincRNA_0267	TCONS_00006502	XLOC_004863	563	1	Chr02:10716963-10717525	-	2.48331	0.254027	0	NC_GMAXST00003911_563;	Glyma.02G111200;	-1520	sense
lincRNA_0268	TCONS_00006503	XLOC_004864	216	1	Chr02:10718348-10718563	-	0	7.86674	0	Novel	Glyma.02G111200;	-2905	sense
lincRNA_0269	TCONS_00006504	XLOC_004865	941	1	Chr02:10719249-10720189	-	0.37369	1.69787	223	NC_GMAXST00003912_778;	Glyma.02G111200;	-3806	sense
lincRNA_0270	TCONS_00006508	XLOC_004866	365	1	Chr02:10722965-10723329	-	1.68321	2.05183	0	Novel	Glyma.02G111300;	3577	sense
lincRNA_0271	TCONS_00006512	XLOC_004870	233	1	Chr02:10764778-10765010	-	0	6.18887	0	Novel	Glyma.02G111500;	-8656	antisense
lincRNA_0272	TCONS_00006601	XLOC_004929	286	1	Chr02:12326624-12326909	-	1.53111	4.75087	286	Novel	Glyma.02G123500;	590	antisense
lincRNA_0273	TCONS_00006622	XLOC_004947	238	1	Chr02:12733776-12734013	-	0	6.95407	233	Novel	Glyma.02G126700;	14250	sense
lincRNA_0274	TCONS_00006644	XLOC_004962	255	1	Chr02:13355506-13355760	-	0	6.58632	255	Novel	Glyma.02G130200;	-8805	sense
lincRNA_0275	TCONS_00006797	XLOC_005072	361	1	Chr02:15084125-15084485	-	0	2.10204	28	Novel	Glyma.02G146200;	678	sense
lincRNA_0276	TCONS_00006810	XLOC_005084	576	1	Chr02:15284034-15284609	-	2.02839	0	0	Novel	Glyma.02G148200;	1008	sense
lincRNA_0277	TCONS_00006826	XLOC_005097	310	1	Chr02:15551246-15551555	-	0	3.56667	0	Novel	Glyma.02G151100;	235	sense
lincRNA_0278	TCONS_00006828	XLOC_005099	253	2	Chr02:15566310-15567494	-	0	9.14993	0	Novel	Glyma.02G151200;	291	antisense
lincRNA_0279	TCONS_00006829	XLOC_005100	343	1	Chr02:15566735-15567077	-	0	3.00334	18	Novel	Glyma.02G151200;	708	antisense
lincRNA_0280	TCONS_00006858	XLOC_005120	223	1	Chr02:16576054-16576276	-	0	7.10436	0	NC_GMAXPA00010647_151;	Glyma.02G156400;	4726	sense
lincRNA_0281	TCONS_00006866	XLOC_005127	246	1	Chr02:17441796-17442041	-	0	5.76258	246	Novel	Glyma.02G158700;	11832	sense
lincRNA_0282	TCONS_00006869	XLOC_005130	203	1	Chr02:17483076-17483278	-	17.3722	0	203	Novel	Glyma.02G158900;	-10795	antisense
lincRNA_0283	TCONS_00006881	XLOC_005141	284	1	Chr02:18132312-18132595	-	0	3.45925	284	Novel	Glyma.02G160200;	-35790	sense
lincRNA_0284	TCONS_00006891	XLOC_005150	246	1	Chr02:19302699-19302944	-	0	5.23871	246	Novel	Glyma.02G161100;	-61638	antisense
lincRNA_0285	TCONS_00006893	XLOC_005152	261	1	Chr02:19466658-19466918	-	9.91202	0	261	Novel	Glyma.02G161200;	220412	antisense
lincRNA_0286	TCONS_00006894	XLOC_005153	303	1	Chr02:20216280-20216582	-	0	2.90967	303	Novel	Glyma.02G161600;	287722	antisense
lincRNA_0287	TCONS_00006895	XLOC_005154	208	1	Chr02:20525403-20525610	-	0	8.88925	113	Novel	Glyma.02G161800;	-2986	sense
lincRNA_0288	TCONS_00006933	XLOC_005179	255	1	Chr02:22346839-22347093	-	0	8.46812	255	Novel	Glyma.02G163800;	-37033	antisense
lincRNA_0289	TCONS_00006934	XLOC_005180	262	1	Chr02:22450869-22451130	-	0	4.34504	262	Novel	Glyma.02G163900;	92356	antisense
lincRNA_0290	TCONS_00006941	XLOC_005183	246	1	Chr02:22747234-22747479	-	0	6.81032	246	Novel	Glyma.02G164100;	-94183	sense
lincRNA_0291	TCONS_00006954	XLOC_005194	238	1	Chr02:24465310-24465547	-	0	6.95407	0	Novel	Glyma.02G165500;	-13032	antisense
lincRNA_0292	TCONS_00006965	XLOC_005200	203	1	Chr02:24959572-24959774	-	0	12.5134	0	Novel	Glyma.02G166000;	9219	antisense
lincRNA_0293	TCONS_00006966	XLOC_005201	342	1	Chr02:24960126-24960467	-	6.82148	0.431966	86	Novel	Glyma.02G166000;	8526	antisense
lincRNA_0294	TCONS_00006967	XLOC_005202	457	1	Chr02:24966338-24966794	-	2.70177	1.31738	457	Novel	Glyma.02G166000;	2199	antisense
lincRNA_0295	TCONS_00006975	XLOC_005209	256	1	Chr02:25578150-25578405	-	0	9.30076	256	Novel	Glyma.02G167200;	29492	sense
lincRNA_0296	TCONS_00006999	XLOC_005228	242	1	Chr02:26620047-26620288	-	0	10.462	0	Novel	Glyma.02G170500;	-8611	antisense
lincRNA_0297	TCONS_00007008	XLOC_005234	240	1	Chr02:27039533-27039772	-	0	12.4254	129	Novel	Glyma.02G171700;	478	sense
lincRNA_0298	TCONS_00007009	XLOC_005235	213	1	Chr02:27197920-27198132	-	0	9.87555	0	Novel	Glyma.02G171900;	-608	antisense
lincRNA_0299	TCONS_00007017	XLOC_005241	474	1	Chr02:27328135-27328608	-	3.0401	1.23529	0	Novel	Glyma.02G172300;	-343	sense
lincRNA_0300	TCONS_00007061	XLOC_005272	267	1	Chr02:28458189-28458455	-	0	4.93677	0	Novel	Glyma.02G175600;	-907	antisense
lincRNA_0301	TCONS_00007074	XLOC_005283	995	1	Chr02:30291048-30292042	-	4.35337	3.09749	37	Novel	Glyma.02G178800;	-529	antisense
lincRNA_0302	TCONS_00007100	XLOC_005309	257	1	Chr02:32724067-32724323	-	0	5.97637	257	Novel	Glyma.02G185300;	19499	antisense
lincRNA_0303	TCONS_00007104	XLOC_005313	251	1	Chr02:33867525-33867775	-	0	6.41043	251	Novel	Glyma.02G186500;	-38215	antisense
lincRNA_0304	TCONS_00007138	XLOC_005335	253	1	Chr02:36770702-36770954	-	10.8641	0	253	Novel	Glyma.02G194400;	1547	sense
lincRNA_0305	TCONS_00007146	XLOC_005341	253	1	Chr02:37206878-37207130	-	0	5.7789	0	Novel	Glyma.02G196300;	-17431	sense
lincRNA_0306	TCONS_00007147	XLOC_005342	388	1	Chr02:37240755-37241142	-	4.80578	7.86559	0	NC_GMAXST00004861_385;	Glyma.02G196400;	-4536	sense
lincRNA_0307	TCONS_00007169	XLOC_005360	339	1	Chr02:38274084-38274422	-	0	3.52753	58	Novel	Glyma.02G199400;	-16281	antisense
lincRNA_0308	TCONS_00007194	XLOC_005380	365	1	Chr02:38777418-38777782	-	0	5.96895	0	Novel	Glyma.02G202700;	295	sense
lincRNA_0309	TCONS_00007216	XLOC_005399	301	1	Chr02:39167283-39167583	-	0	3.25637	0	NC_GMAXST00004975_252;	Glyma.02G206600;	-618	sense
lincRNA_0310	TCONS_00007256	XLOC_005431	251	1	Chr02:39826909-39827159	-	0	5.91732	0	Novel	Glyma.02G212400;	-6335	sense
lincRNA_0311	TCONS_00007334	XLOC_005485	249	1	Chr02:41003512-41003760	-	0	6.06089	0	Novel	Glyma.02G222500;	333	sense
lincRNA_0312	TCONS_00007335	XLOC_005486	348	1	Chr02:41031505-41031852	-	2.34052	2.07497	0	NC_GMAXPA00012566_281;	Glyma.02G222700;	-138	antisense
lincRNA_0313	TCONS_00007434	XLOC_005555	233	1	Chr02:42596691-42596923	-	0	7.42665	0	Novel	Glyma.02G237600;	289	sense
lincRNA_0314	TCONS_00007466	XLOC_005574	367	1	Chr02:42887963-42888329	-	1.24748	2.58054	0	Novel	Glyma.02G240300;	-81	antisense
lincRNA_0315	TCONS_00007467	XLOC_005575	519	1	Chr02:42888691-42889209	-	1.73977	3.18115	34	Novel	Glyma.02G240300;	-809	antisense
lincRNA_0316	TCONS_00007607	XLOC_005683	338	1	Chr02:44616028-44616365	-	0	6.21612	0	Novel	Glyma.02G259000;	-5237	antisense
lincRNA_0317	TCONS_00007664	XLOC_005730	352	1	Chr02:45528930-45529281	-	5.01712	0.808707	124	Novel	Glyma.02G271500;	226	sense
lincRNA_0318	TCONS_00007675	XLOC_005739	245	1	Chr02:45665292-45665536	-	0	9.54673	0	Novel	Glyma.02G273100;	4477	antisense
lincRNA_0319	TCONS_00007819	XLOC_005838	237	1	Chr02:47124853-47125089	-	0	8.21909	0	Novel	Glyma.02G292100;	-180	antisense
lincRNA_0320	TCONS_00007898	XLOC_005891	244	1	Chr02:47798534-47798777	-	0	6.44399	0	Novel	Glyma.02G302500;	-2947	sense
lincRNA_0321	TCONS_00007999	XLOC_005964	224	1	Chr03:261375-261598	+	0	7.00423	0	Novel	Glyma.03G002700;	-465	sense
lincRNA_0322	TCONS_00008140	XLOC_006066	552	1	Chr03:2778680-2779231	+	1.97014	0.349322	34	Novel	Glyma.03G025500;	-309	sense
lincRNA_0323	TCONS_00008148	XLOC_006072	244	1	Chr03:2906316-2906559	+	4.84579	12.351	0	Novel	Glyma.03G026500;	1892	sense
lincRNA_0324	TCONS_00008149	XLOC_006073	300	1	Chr03:2906920-2907219	+	2.69473	2.98624	0	NC_GMAXST00006366_191;	Glyma.03G026500;	1232	sense
lincRNA_0325	TCONS_00008172	XLOC_006090	249	1	Chr03:3653469-3653717	+	1.13943	7.07104	0	Novel	Glyma.03G032000;	-297	sense
lincRNA_0326	TCONS_00008210	XLOC_006115	213	1	Chr03:5011168-5011380	+	0	8.22963	0	Novel	Glyma.03G040000;	-284	sense
lincRNA_0327	TCONS_00008256	XLOC_006148	213	1	Chr03:6520467-6520679	+	0	10.6985	0	Novel	Glyma.03G050000;	4129	sense
lincRNA_0328	TCONS_00008261	XLOC_006153	416	1	Chr03:6628963-6629378	+	0.965139	1.56867	0	Novel	Glyma.03G050900;	2439	antisense
lincRNA_0329	TCONS_00008301	XLOC_006182	871	1	Chr03:9133996-9134866	+	1.96053	1.09774	99	Novel	Glyma.03G061100;	-45752	sense
lincRNA_0330	TCONS_00008312	XLOC_006193	205	1	Chr03:10254174-10254378	+	0	10.2534	0	Novel	Glyma.03G063900;	4201	antisense
lincRNA_0331	TCONS_00008313	XLOC_006194	219	1	Chr03:10316751-10316969	+	0	9.03153	219	Novel	Glyma.03G064000;	23909	antisense
lincRNA_0332	TCONS_00008327	XLOC_006207	261	1	Chr03:12935352-12935612	+	0	4.39371	259	Novel	Glyma.03G066400;	-60467	sense
lincRNA_0333	TCONS_00008328	XLOC_006208	235	1	Chr03:13191129-13191363	+	0	8.4374	235	Novel	Glyma.03G066500;	-56806	antisense
lincRNA_0334	TCONS_00008330	XLOC_006210	271	1	Chr03:13867459-13867729	+	0	7.09717	0	Novel	Glyma.03G067700;	25944	sense
lincRNA_0335	TCONS_00008366	XLOC_006236	286	1	Chr03:18140352-18140637	+	1.53111	6.44761	286	Novel	Glyma.03G073900;	-31447	antisense
lincRNA_0336	TCONS_00008381	XLOC_006246	216	1	Chr03:18809626-18809841	+	127.779	141.601	0	NC_GMAXST00006880_216;	Glyma.03G076000;	2592	sense
lincRNA_0337	TCONS_00008404	XLOC_006262	258	1	Chr03:19766533-19766790	+	0	5.45397	258	Novel	Glyma.03G078700;	-13989	antisense
lincRNA_0338	TCONS_00008407	XLOC_006265	238	1	Chr03:20351362-20351599	+	0	5.79505	238	Novel	Glyma.03G079800;	39455	antisense
lincRNA_0339	TCONS_00008408	XLOC_006266	267	1	Chr03:21404513-21404779	+	0	4.11398	267	Novel	Glyma.03G080600;	103321	sense
lincRNA_0340	TCONS_00008446	XLOC_006295	391	1	Chr03:23439327-23439717	+	0	3.22595	0	Novel	Glyma.03G084000;	-213	sense
lincRNA_0341	TCONS_00008447	XLOC_006296	285	1	Chr03:23444053-23444337	+	0	3.76871	81	Novel	Glyma.03G084000;	-4939	sense
lincRNA_0342	TCONS_00008448	XLOC_006297	251	1	Chr03:23655677-23655927	+	0	6.90354	251	Novel	Glyma.03G084100;	38376	sense
lincRNA_0343	TCONS_00008451	XLOC_006300	292	1	Chr03:24618098-24618389	+	0	3.20815	292	Novel	Glyma.03G085200;	-17899	antisense
lincRNA_0344	TCONS_00008457	XLOC_006306	280	1	Chr03:25566651-25566930	+	0	3.59727	91	Novel	Glyma.03G086600;	-2996	antisense
lincRNA_0345	TCONS_00008489	XLOC_006326	254	1	Chr03:26645980-26646233	+	0	3.8077	0	Novel	Glyma.03G089400;	17158	sense
lincRNA_0346	TCONS_00008496	XLOC_006332	267	1	Chr03:27337386-27337652	+	0	5.75957	267	Novel	Glyma.03G092500;	9833	sense
lincRNA_0347	TCONS_00008523	XLOC_006353	435	1	Chr03:28726019-28726453	+	3.54718	1.44133	44	Novel	Glyma.03G099000;	-618	sense
lincRNA_0348	TCONS_00008544	XLOC_006367	352	1	Chr03:28942197-28942548	+	0	2.42612	0	NC_GMAXST00007120_113;	Glyma.03G100100;	-1426	sense
lincRNA_0349	TCONS_00008557	XLOC_006377	252	1	Chr03:29542978-29543229	+	0	5.84748	0	Novel	Glyma.03G102800;	-4309	antisense
lincRNA_0350	TCONS_00008586	XLOC_006398	247	1	Chr03:30816066-30816312	+	0	5.69238	0	Novel	Glyma.03G107700;	1301	sense
lincRNA_0351	TCONS_00008605	XLOC_006411	242	1	Chr03:31190673-31190914	+	0	2.20253	0	NC_GMAXST00007210_239;	Glyma.03G109600;	8396	antisense
lincRNA_0352	TCONS_00008606	XLOC_006412	323	1	Chr03:31365693-31366015	+	0	5.19912	0	NC_GMAXST00007217_323;	Glyma.03G109900;	-3900	antisense
lincRNA_0353	TCONS_00008609	XLOC_006415	253	1	Chr03:31403152-31403404	+	0	4.81575	0	Novel	Glyma.03G110200;	-467	sense
lincRNA_0354	TCONS_00008629	XLOC_006434	254	1	Chr03:32247579-32247832	+	0	4.75963	45	Novel	Glyma.03G115000;	-567	antisense
lincRNA_0355	TCONS_00008635	XLOC_006440	205	1	Chr03:32477821-32478025	+	0	10.2534	0	Novel	Glyma.03G116300;	-12530	antisense
lincRNA_0356	TCONS_00008638	XLOC_006443	250	1	Chr03:32707994-32708243	+	7.88064	13.973	250	NC_GMAXST00007295_250;	Glyma.03G117600;	26025	antisense
lincRNA_0357	TCONS_00008652	XLOC_006453	342	1	Chr03:32973063-32973404	+	0	2.37581	0	Novel	Glyma.03G118900;	-776	antisense
lincRNA_0358	TCONS_00008659	XLOC_006460	321	1	Chr03:33053319-33053639	+	0	2.5139	0	Novel	Glyma.03G119400;	-225	sense
lincRNA_0359	TCONS_00008727	XLOC_006511	510	1	Chr03:34566380-34566889	+	0	2.5794	45	Novel	Glyma.03G130700;	-673	sense
lincRNA_0360	TCONS_00008760	XLOC_006540	329	1	Chr03:34970852-34971180	+	5.3407	0.473475	0	NC_GMAXPA00018406_329;	Glyma.03G134500;	1465	antisense
lincRNA_0361	TCONS_00008761	XLOC_006541	285	1	Chr03:34971617-34971901	+	0.772913	3.4261	0	Novel	Glyma.03G134500;	744	antisense
lincRNA_0362	TCONS_00008762	XLOC_006542	214	1	Chr03:34978116-34978329	+	0	10.5379	38	Novel	Glyma.03G134500;	-4044	antisense
lincRNA_0363	TCONS_00008804	XLOC_006578	240	1	Chr03:35828055-35828294	+	0	9.03667	0	Novel	Glyma.03G142500;	6822	antisense
lincRNA_0364	TCONS_00008842	XLOC_006603	1041	1	Chr03:36112861-36113901	+	1.81057	0.401286	0	Novel	Glyma.03G145700;	-620	sense
lincRNA_0365	TCONS_00008843	XLOC_006604	480	1	Chr03:36114169-36114648	+	0.99156	1.53835	0	NC_GMAXPA00018725_418;	Glyma.03G145700;	-1928	sense
lincRNA_0366	TCONS_00008858	XLOC_006613	265	1	Chr03:36411003-36411267	+	0	8.40803	0	NC_GMAXST00007675_262;	Glyma.03G148400;	9112	antisense
lincRNA_0367	TCONS_00008859	XLOC_006614	281	1	Chr03:36428375-36428655	+	0	3.56193	0	Novel	Glyma.03G148500;	-604	antisense
lincRNA_0368	TCONS_00009070	XLOC_006771	399	1	Chr03:38935457-38935855	+	0	3.09631	0	Novel	Glyma.03G176300;	-730	sense
lincRNA_0369	TCONS_00009071	XLOC_006772	330	1	Chr03:38935969-38936298	+	0	2.82017	0	Novel	Glyma.03G176300;	-1242	sense
lincRNA_0370	TCONS_00009080	XLOC_006778	242	1	Chr03:39034137-39034378	+	0	5.50632	0	Novel	Glyma.03G177600;	4168	sense
lincRNA_0371	TCONS_00009240	XLOC_006899	290	1	Chr03:40992133-40992422	+	0	3.92161	0	Novel	Glyma.03G201600;	591	antisense
lincRNA_0372	TCONS_00009296	XLOC_006937	453	1	Chr03:41628905-41629357	+	0.274469	3.52826	0	NC_GMAXST00008307_371;	Glyma.03G209400;	-696	sense
lincRNA_0373	TCONS_00009341	XLOC_006966	242	1	Chr03:41972587-41972828	+	0	5.50632	0	Novel	Glyma.03G215100;	1537	antisense
lincRNA_0374	TCONS_00009343	XLOC_006968	289	1	Chr03:41992216-41992504	+	0	4.28823	0	Novel	Glyma.03G215400;	-1984	antisense
lincRNA_0375	TCONS_00009372	XLOC_006989	582	1	Chr03:42337166-42337747	+	3.44838	1.85037	0	Novel	Glyma.03G220100;	-319	sense
lincRNA_0376	TCONS_00009401	XLOC_007008	568	1	Chr03:42681744-42682311	+	1.8842	0.417607	56	Novel	Glyma.03G224500;	-419	sense
lincRNA_0377	TCONS_00009402	XLOC_007009	241	1	Chr03:42685952-42686192	+	0	5.57644	0	Novel	Glyma.03G224500;	-4627	sense
lincRNA_0378	TCONS_00009428	XLOC_007032	247	1	Chr03:43018397-43018643	+	0	5.17489	0	Novel	Glyma.03G228000;	231	antisense
lincRNA_0379	TCONS_00009458	XLOC_007056	264	1	Chr03:43363513-43363776	+	0.958829	4.67523	0	Novel	Glyma.03G232600;	465	sense
lincRNA_0380	TCONS_00009680	XLOC_007229	253	1	Chr03:233170-233422	-	0	5.29733	0	Novel	Glyma.03G002400;	795	sense
lincRNA_0381	TCONS_00009747	XLOC_007280	477	1	Chr03:1459224-1459700	-	0	2.33263	0	Novel	Glyma.03G014500;	-5392	sense
lincRNA_0382	TCONS_00009758	XLOC_007287	248	1	Chr03:1510555-1510802	-	0	7.15714	50	Novel	Glyma.03G015100;	343	sense
lincRNA_0383	TCONS_00009804	XLOC_007322	972	1	Chr03:2347079-2348050	-	1.25532	1.9873	21	Novel	Glyma.03G022500;	-1631	antisense
lincRNA_0384	TCONS_00009852	XLOC_007360	257	1	Chr03:3346956-3347212	-	0	4.59721	25	Novel	Glyma.03G030100;	488	sense
lincRNA_0385	TCONS_00009867	XLOC_007372	362	1	Chr03:3704950-3705311	-	0	2.2792	362	Novel	Glyma.03G032400;	-6706	sense
lincRNA_0386	TCONS_00009899	XLOC_007394	295	1	Chr03:4408573-4408867	-	0	3.12176	0	Novel	Glyma.03G036500;	-250	antisense
lincRNA_0387	TCONS_00009922	XLOC_007412	246	1	Chr03:5192779-5193024	-	2.36366	5.76258	0	Novel	Glyma.03G041100;	1434	sense
lincRNA_0388	TCONS_00009926	XLOC_007416	219	1	Chr03:5615713-5615931	-	0	8.2789	0	Novel	Glyma.03G044300;	5133	sense
lincRNA_0389	TCONS_00009934	XLOC_007424	370	1	Chr03:5807270-5807639	-	0.81714	2.17329	21	NC_GMAXST00006571_325;	Glyma.03G045600;	632	sense
lincRNA_0390	TCONS_00009939	XLOC_007429	289	1	Chr03:6089405-6089693	-	2.97664	4.94796	0	Novel	Glyma.03G047700;	26448	sense
lincRNA_0391	TCONS_00009945	XLOC_007433	249	1	Chr03:6272917-6273165	-	0	9.09134	0	Novel	Glyma.03G048600;	527	sense
lincRNA_0392	TCONS_00009964	XLOC_007452	1299	1	Chr03:7730275-7731573	-	4.40701	2.00931	65	NC_GMAXST00006685_288;	Glyma.03G056100;	7318	sense
lincRNA_0393	TCONS_00009980	XLOC_007465	311	1	Chr03:8447234-8447544	-	0	2.72121	311	Novel	Glyma.03G058700;	21400	antisense
lincRNA_0394	TCONS_00009990	XLOC_007474	273	1	Chr03:10339718-10339990	-	0	3.86155	0	Novel	Glyma.03G064000;	888	sense
lincRNA_0395	TCONS_00009991	XLOC_007475	355	1	Chr03:10515746-10516100	-	0	2.38021	355	Novel	Glyma.03G064200;	37750	sense
lincRNA_0396	TCONS_00010020	XLOC_007497	342	1	Chr03:13565231-13565572	-	0	2.37581	0	Novel	Glyma.03G067200;	1048	sense
lincRNA_0397	TCONS_00010027	XLOC_007504	1391	1	Chr03:14463731-14465121	-	6.68026	2.57493	947	NC_GMAXST00006813_460;	Glyma.03G069000;	2137	antisense
lincRNA_0398	TCONS_00010037	XLOC_007511	246	1	Chr03:15104190-15104435	-	0	5.23871	246	Novel	Glyma.03G069700;	-316764	sense
lincRNA_0399	TCONS_00010038	XLOC_007512	251	1	Chr03:15266817-15267067	-	0	6.90354	251	Novel	Glyma.03G069800;	436582	sense
lincRNA_0400	TCONS_00010050	XLOC_007520	242	1	Chr03:16594056-16594297	-	0	5.50632	242	Novel	Glyma.03G070400;	-101685	sense
lincRNA_0401	TCONS_00010052	XLOC_007522	251	1	Chr03:16742284-16742534	-	0	4.9311	251	Novel	Glyma.03G070500;	23602	sense
lincRNA_0402	TCONS_00010058	XLOC_007527	268	1	Chr03:16915531-16915798	-	0	6.51217	268	Novel	Glyma.03G070900;	-22604	sense
lincRNA_0403	TCONS_00010059	XLOC_007528	309	1	Chr03:16986730-16987038	-	0	3.04293	309	Novel	Glyma.03G071200;	11297	antisense
lincRNA_0404	TCONS_00010065	XLOC_007533	267	1	Chr03:17535706-17535972	-	0	4.93677	267	Novel	Glyma.03G072500;	-40966	antisense
lincRNA_0405	TCONS_00010069	XLOC_007537	267	1	Chr03:18051412-18051678	-	0	4.11398	267	Novel	Glyma.03G073800;	36173	antisense
lincRNA_0406	TCONS_00010108	XLOC_007557	353	1	Chr03:19277353-19277705	-	0	3.81684	66	Novel	Glyma.03G077800;	9464	sense
lincRNA_0407	TCONS_00010113	XLOC_007562	255	1	Chr03:19964089-19964343	-	0	5.17496	255	Novel	Glyma.03G079000;	18216	sense
lincRNA_0408	TCONS_00010114	XLOC_007563	242	1	Chr03:20050351-20050592	-	1.2422	5.50632	0	Novel	Glyma.03G079200;	714	sense
lincRNA_0409	TCONS_00010146	XLOC_007592	362	1	Chr03:21970369-21970730	-	0	2.08927	63	Novel	Glyma.03G081400;	1266	sense
lincRNA_0410	TCONS_00010168	XLOC_007611	332	1	Chr03:25080351-25080682	-	0	3.4745	332	Novel	Glyma.03G085500;	5484	sense
lincRNA_0411	TCONS_00010220	XLOC_007648	257	1	Chr03:27715562-27715818	-	0	4.59721	257	Novel	Glyma.03G093600;	-40418	antisense
lincRNA_0412	TCONS_00010299	XLOC_007697	303	1	Chr03:30836657-30836959	-	0	4.07354	0	Novel	Glyma.03G107900;	442	sense
lincRNA_0413	TCONS_00010357	XLOC_007744	587	1	Chr03:32243307-32243893	-	1.97056	1.11171	34	Novel	Glyma.03G115000;	1900	sense
lincRNA_0414	TCONS_00010375	XLOC_007757	283	1	Chr03:32707964-32708246	-	50.4313	76.4951	281	NC_GMAXST00007295_283;	Glyma.03G117600;	26022	sense
lincRNA_0415	TCONS_00010446	XLOC_007807	211	1	Chr03:34366580-34366790	-	0	8.48489	211	Novel	Glyma.03G128700;	1876	antisense
lincRNA_0416	TCONS_00010460	XLOC_007817	264	1	Chr03:34633198-34633461	-	0	4.67523	0	Novel	Glyma.03G131200;	409	sense
lincRNA_0417	TCONS_00010468	XLOC_007823	1119	1	Chr03:34751586-34752704	-	1.95791	1.63563	52	Novel	Glyma.03G132600;	-534	antisense
lincRNA_0418	TCONS_00010689	XLOC_007989	265	1	Chr03:37473342-37473606	-	0.948407	5.04482	0	Novel	Glyma.03G159600;	469	sense
lincRNA_0419	TCONS_00010780	XLOC_008064	314	1	Chr03:39156102-39156415	-	2.39667	8.499	0	NC_GMAXPA00019465_8;	Glyma.03G179300;	895	sense
lincRNA_0420	TCONS_00010828	XLOC_008095	325	1	Chr03:39743317-39743641	-	7.15198	0	0	Novel	Glyma.03G185600;	471	sense
lincRNA_0421	TCONS_00010882	XLOC_008131	221	1	Chr03:40457544-40457764	-	1.64931	9.50421	0	Novel	Glyma.03G193800;	297	sense
lincRNA_0422	TCONS_00010923	XLOC_008161	634	1	Chr03:40712389-40713022	-	1.11782	0.990992	0	Novel	Glyma.03G197800;	-1175	antisense
lincRNA_0423	TCONS_00010935	XLOC_008172	247	1	Chr03:40859983-40860229	-	0	6.20987	0	Novel	Glyma.03G199700;	-4017	sense
lincRNA_0424	TCONS_00010942	XLOC_008178	824	1	Chr03:40974942-40975765	-	4.43891	1.37735	0	Novel	Glyma.03G201200;	1418	sense
lincRNA_0425	TCONS_00010952	XLOC_008188	245	1	Chr03:41021851-41022095	-	11.965	0	0	Novel	Glyma.03G202000;	-2072	sense
lincRNA_0426	TCONS_00011021	XLOC_008238	271	1	Chr03:41695793-41696063	-	0	5.52002	0	Novel	Glyma.03G210600;	1111	sense
lincRNA_0427	TCONS_00011058	XLOC_008264	556	1	Chr03:41978989-41979544	-	0.973964	1.03615	0	Novel	Glyma.03G215200;	584	sense
lincRNA_0428	TCONS_00011062	XLOC_008267	204	1	Chr03:41992301-41992504	-	0	9.47177	0	Novel	Glyma.03G215400;	-2069	sense
lincRNA_0429	TCONS_00011151	XLOC_008330	363	1	Chr03:43069116-43069478	-	0	3.20936	0	Novel	Glyma.03G228700;	336	sense
lincRNA_0430	TCONS_00011153	XLOC_008332	243	1	Chr03:43093774-43094016	-	0	5.43751	52	Novel	Glyma.03G228900;	924	sense
lincRNA_0431	TCONS_00011169	XLOC_008347	373	1	Chr03:43301732-43302104	-	0.803103	2.84794	60	Novel	Glyma.03G231700;	288	sense
lincRNA_0432	TCONS_00011187	XLOC_008361	215	1	Chr03:43540650-43540864	-	0	11.1792	0	Novel	Glyma.03G235000;	689	sense
lincRNA_0433	TCONS_00011261	XLOC_008411	393	1	Chr03:43969674-43970066	-	1.08034	2.07516	0	Novel	Glyma.03G241500;	449	sense
lincRNA_0434	TCONS_00011269	XLOC_008417	231	1	Chr03:44042501-44042731	-	0	6.99332	25	Novel	Glyma.03G242400;	1122	sense
lincRNA_0435	TCONS_00011289	XLOC_008428	299	1	Chr03:44147416-44147714	-	0	5.12131	0	Novel	Glyma.03G243700;	-321	sense
lincRNA_0436	TCONS_00011365	XLOC_008484	475	1	Chr03:44885716-44886190	-	2.77658	0	291	NC_GMAXST00008776_475;	Glyma.03G253200;	1145	sense
lincRNA_0437	TCONS_00011424	XLOC_008527	408	1	Chr03:45569337-45569744	-	1.33649	5.03563	0	Novel	Glyma.03G262300;	208	sense
lincRNA_0438	TCONS_00011426	XLOC_008529	751	1	Chr03:45573383-45574133	-	0.417681	1.7812	64	Novel	Glyma.03G262400;	754	sense
lincRNA_0439	TCONS_00011465	XLOC_008555	231	1	Chr04:117697-117927	+	1.43424	6.35756	164	NC_GMAXST00008924_223;	Glyma.04G001400;	-611	sense
lincRNA_0440	TCONS_00011584	XLOC_008641	798	1	Chr04:1521146-1521943	+	0.81065	1.38602	0	Novel	Glyma.04G019400;	-632	sense
lincRNA_0441	TCONS_00011699	XLOC_008728	1633	1	Chr04:2755894-2757526	+	1.39987	0.641917	166	NC_GMAXPA00022343_223;NC_GMAXST00009292_347;	Glyma.04G034500;	-648	sense
lincRNA_0442	TCONS_00011742	XLOC_008761	324	1	Chr04:3097737-3098060	+	3.88017	5.40561	67	Novel	Glyma.04G039100;	-196	antisense
lincRNA_0443	TCONS_00011833	XLOC_008824	240	1	Chr04:3971688-3971927	+	0	6.7775	0	Novel	Glyma.04G049000;	1648	antisense
lincRNA_0444	TCONS_00011869	XLOC_008852	214	1	Chr04:4463763-4463976	+	0	8.10607	0	Novel	Glyma.04G055300;	-351	sense
lincRNA_0445	TCONS_00011937	XLOC_008908	204	1	Chr04:5242164-5242367	+	0	13.2605	0	Novel	Glyma.04G063000;	-432	sense
lincRNA_0446	TCONS_00012040	XLOC_008975	489	1	Chr04:6361714-6362202	+	2.88166	1.3838	5	Novel	Glyma.04G076000;	-1146	antisense
lincRNA_0447	TCONS_00012041	XLOC_008976	518	1	Chr04:6378682-6379199	+	2.61788	0.773622	0	Novel	Glyma.04G076200;	736	antisense
lincRNA_0448	TCONS_00012072	XLOC_008998	261	1	Chr04:6586162-6586422	+	1.9824	4.39371	0	Novel	Glyma.04G078500;	-5564	sense
lincRNA_0449	TCONS_00012073	XLOC_008999	275	1	Chr04:6586677-6586951	+	1.70681	6.43094	0	Novel	Glyma.04G078600;	5198	antisense
lincRNA_0450	TCONS_00012129	XLOC_009036	316	1	Chr04:7186797-7187112	+	0.589692	3.13672	0	Novel	Glyma.04G084800;	873	sense
lincRNA_0451	TCONS_00012134	XLOC_009040	263	1	Chr04:7254141-7254403	+	0	7.30526	0	Novel	Glyma.04G085200;	-1675	antisense
lincRNA_0452	TCONS_00012267	XLOC_009134	303	1	Chr04:9118239-9118541	+	0	2.90967	0	Novel	Glyma.04G099600;	-1292	sense
lincRNA_0453	TCONS_00012278	XLOC_009144	344	1	Chr04:9421681-9422024	+	0	2.55701	0	Novel	Glyma.04G102200;	-628	sense
lincRNA_0454	TCONS_00012284	XLOC_009147	347	1	Chr04:9615341-9615687	+	0	2.08868	0	Novel	Glyma.04G103400;	-267	sense
lincRNA_0455	TCONS_00012286	XLOC_009149	239	1	Chr04:9653909-9654147	+	0	5.72078	239	Novel	Glyma.04G103600;	23398	sense
lincRNA_0456	TCONS_00012288	XLOC_009151	270	1	Chr04:9703646-9703915	+	0	5.17993	0	Novel	Glyma.04G103700;	-1054	antisense
lincRNA_0457	TCONS_00012290	XLOC_009153	267	1	Chr04:9925644-9925910	+	0	4.52538	37	Novel	Glyma.04G104700;	-7607	antisense
lincRNA_0458	TCONS_00012296	XLOC_009157	234	1	Chr04:10876688-10876921	+	0	6.7177	234	Novel	Glyma.04G106000;	30474	antisense
lincRNA_0459	TCONS_00012342	XLOC_009189	265	1	Chr04:12568515-12568779	+	0	5.04482	0	Novel	Glyma.04G112300;	1412	sense
lincRNA_0460	TCONS_00012381	XLOC_009209	414	1	Chr04:13281114-13281527	+	0.649459	2.44703	0	NC_GMAXST00010166_414;	Glyma.04G115700;	-3167	antisense
lincRNA_0461	TCONS_00012394	XLOC_009218	247	1	Chr04:14015464-14015710	+	0	5.17489	0	Novel	Glyma.04G118500;	3847	antisense
lincRNA_0462	TCONS_00012398	XLOC_009222	239	1	Chr04:14267069-14267307	+	0	8.00909	239	Novel	Glyma.04G119100;	42227	sense
lincRNA_0463	TCONS_00012403	XLOC_009227	201	1	Chr04:14323631-14323831	+	0	9.94423	201	Novel	Glyma.04G119200;	-4368	sense
lincRNA_0464	TCONS_00012405	XLOC_009229	252	1	Chr04:14905265-14905516	+	0	4.8729	252	Novel	Glyma.04G120600;	-19819	antisense
lincRNA_0465	TCONS_00012408	XLOC_009231	319	1	Chr04:15158049-15158367	+	0	4.08494	319	Novel	Glyma.04G121000;	-2315	sense
lincRNA_0466	TCONS_00012454	XLOC_009260	253	1	Chr04:16391407-16391659	+	0	5.7789	0	Novel	Glyma.04G124800;	-626	sense
lincRNA_0467	TCONS_00012465	XLOC_009270	291	1	Chr04:17293141-17293431	+	3.65222	4.53299	41	NC_GMAXST00010282_291;	Glyma.04G127500;	-34224	antisense
lincRNA_0468	TCONS_00012531	XLOC_009328	232	1	Chr04:22001133-22001364	+	0	8.1541	232	Novel	Glyma.04G139100;	50007	antisense
lincRNA_0469	TCONS_00012536	XLOC_009333	293	1	Chr04:23560504-23560796	+	0	4.13258	293	Novel	Glyma.04G141000;	104830	antisense
lincRNA_0470	TCONS_00012537	XLOC_009334	243	1	Chr04:23571445-23571687	+	0	7.06876	243	Novel	Glyma.04G141000;	93939	antisense
lincRNA_0471	TCONS_00012546	XLOC_009342	276	1	Chr04:23898132-23898407	+	0	3.74455	276	Novel	Glyma.04G141600;	9708	sense
lincRNA_0472	TCONS_00012548	XLOC_009344	207	1	Chr04:23943112-23943318	+	0	9.03007	207	Novel	Glyma.04G141700;	-13072	sense
lincRNA_0473	TCONS_00012560	XLOC_009353	318	1	Chr04:25906783-25907100	+	0	2.31578	318	Novel	Glyma.04G143200;	-142714	sense
lincRNA_0474	TCONS_00012561	XLOC_009354	287	1	Chr04:25973846-25974132	+	0	2.68909	287	Novel	Glyma.04G143300;	145879	sense
lincRNA_0475	TCONS_00012572	XLOC_009364	269	1	Chr04:27153952-27154220	+	0	4.02697	0	Novel	Glyma.04G145900;	-55501	sense
lincRNA_0476	TCONS_00012575	XLOC_009367	244	1	Chr04:27480482-27480725	+	0	5.90699	244	Novel	Glyma.04G146200;	8287	antisense
lincRNA_0477	TCONS_00012580	XLOC_009369	486	1	Chr04:27554655-27555140	+	2.42668	1.29081	243	Novel	Glyma.04G146500;	-475	antisense
lincRNA_0478	TCONS_00012586	XLOC_009375	269	1	Chr04:27787622-27787890	+	0	4.02697	269	Novel	Glyma.04G146700;	-214694	antisense
lincRNA_0479	TCONS_00012605	XLOC_009388	252	1	Chr04:30382253-30382504	+	0	4.8729	252	Novel	Glyma.04G148300;	-15488	sense
lincRNA_0480	TCONS_00012612	XLOC_009394	247	1	Chr04:31348462-31348708	+	0	6.72735	247	Novel	Glyma.04G149000;	-40101	antisense
lincRNA_0481	TCONS_00012623	XLOC_009404	434	2	Chr04:33090532-33091142	+	0.593735	1.5869	0	Novel	Glyma.04G150900;	97	antisense
lincRNA_0482	TCONS_00012625	XLOC_009406	235	1	Chr04:33776684-33776918	+	0	6.62938	235	Novel	Glyma.04G151600;	-68058	antisense
lincRNA_0483	TCONS_00012630	XLOC_009411	283	1	Chr04:34158458-34158740	+	0	3.49293	0	Novel	Glyma.04G152400;	62009	sense
lincRNA_0484	TCONS_00012666	XLOC_009439	253	1	Chr04:37333447-37333699	+	0	4.81575	253	Novel	Glyma.04G157400;	-50465	sense
lincRNA_0485	TCONS_00012671	XLOC_009442	245	1	Chr04:38514614-38514858	+	0	6.36448	245	Novel	Glyma.04G158100;	3676	sense
lincRNA_0486	TCONS_00012677	XLOC_009446	257	1	Chr04:38658509-38658765	+	0	7.35553	0	Novel	Glyma.04G158600;	-21670	antisense
lincRNA_0487	TCONS_00012679	XLOC_009448	318	1	Chr04:39562540-39562857	+	0	3.85963	312	Novel	Glyma.04G159600;	15996	sense
lincRNA_0488	TCONS_00012698	XLOC_009463	252	1	Chr04:40041355-40041606	+	0	4.8729	214	Novel	Glyma.04G161500;	10536	sense
lincRNA_0489	TCONS_00012718	XLOC_009475	277	1	Chr04:40877758-40878034	+	0	3.70682	277	Novel	Glyma.04G164200;	-28953	sense
lincRNA_0490	TCONS_00012732	XLOC_009485	244	1	Chr04:41521882-41522125	+	0	5.36999	0	Novel	Glyma.04G165700;	13632	sense
lincRNA_0491	TCONS_00012742	XLOC_009494	245	1	Chr04:41721956-41722200	+	0	6.89486	245	Novel	Glyma.04G166200;	12121	sense
lincRNA_0492	TCONS_00012746	XLOC_009498	269	1	Chr04:42057376-42057644	+	0	5.23506	0	Novel	Glyma.04G167500;	-657	sense
lincRNA_0493	TCONS_00012749	XLOC_009501	520	1	Chr04:42226429-42226948	+	3.6854	3.93994	0	NC_GMAXST00010724_520;	Glyma.04G168400;	14399	sense
lincRNA_0494	TCONS_00012757	XLOC_009507	2382	2	Chr04:42396980-42399427	+	1.44143	1.59223	31	Novel	Glyma.04G169700;	427	sense
lincRNA_0495	TCONS_00012758	XLOC_009507	1290	3	Chr04:42396980-42399427	+	4.15894	3.50769	31	Novel	Glyma.04G169700;	427	sense
lincRNA_0496	TCONS_00012798	XLOC_009539	532	1	Chr04:44244228-44244759	+	0.626774	2.77831	106	Novel	Glyma.04G178100;	-312	sense
lincRNA_0497	TCONS_00012859	XLOC_009585	1128	1	Chr04:45528616-45529743	+	583.161	251.458	248	NC_GMAXST00010875_984;	Glyma.04G185300;	-7108	sense
lincRNA_0498	TCONS_00012860	XLOC_009586	748	1	Chr04:45530008-45530755	+	1.89595	2.85742	0	Novel	Glyma.04G185300;	-8500	sense
lincRNA_0499	TCONS_00012867	XLOC_009591	261	1	Chr04:45646073-45646333	+	0	4.39371	0	Novel	Glyma.04G186400;	10635	sense
lincRNA_0500	TCONS_00012878	XLOC_009600	262	1	Chr04:45761043-45761304	+	0	6.95207	262	Novel	Glyma.04G187200;	16642	antisense
lincRNA_0501	TCONS_00012886	XLOC_009607	252	1	Chr04:45929428-45929679	+	0	7.79664	0	Novel	Glyma.04G188400;	-275	sense
lincRNA_0502	TCONS_00012951	XLOC_009646	603	1	Chr04:46514817-46515419	+	0.688032	1.60117	0	Novel	Glyma.04G193500;	-606	sense
lincRNA_0503	TCONS_00012962	XLOC_009654	355	1	Chr04:46636791-46637145	+	0	2.77692	0	Novel	Glyma.04G194600;	1620	sense
lincRNA_0504	TCONS_00013134	XLOC_009773	238	1	Chr04:48546449-48546686	+	0	5.79505	0	Novel	Glyma.04G213800;	421	sense
lincRNA_0505	TCONS_00013165	XLOC_009800	247	1	Chr04:48939366-48939612	+	0	5.17489	0	Novel	Glyma.04G218400;	4419	antisense
lincRNA_0506	TCONS_00013167	XLOC_009802	208	1	Chr04:48967387-48967594	+	0	11.556	0	Novel	Glyma.04G218600;	-438	sense
lincRNA_0507	TCONS_00013238	XLOC_009851	419	1	Chr04:49657229-49657647	+	0.634581	1.40646	93	Novel	Glyma.04G226900;	-958	sense
lincRNA_0508	TCONS_00013262	XLOC_009870	804	1	Chr04:49884220-49885023	+	2.29309	0.762345	0	NC_GMAXST00011344_293;	Glyma.04G229900;	-565	sense
lincRNA_0509	TCONS_00013348	XLOC_009926	210	1	Chr04:50525309-50525518	+	0	9.47842	0	Novel	Glyma.04G236700;	-205	sense
lincRNA_0510	TCONS_00013389	XLOC_009960	1060	1	Chr04:51049153-51050212	+	2.49481	0.963183	625	Novel	Glyma.04G242400;	-273	sense
lincRNA_0511	TCONS_00013490	XLOC_010025	282	1	Chr04:52374924-52375205	+	0	4.58529	0	Novel	Glyma.04G257300;	5458	sense
lincRNA_0512	TCONS_00013542	XLOC_010061	226	1	Chr04:371636-371861	-	0	8.17202	0	Novel	Glyma.04G004300;	2092	sense
lincRNA_0513	TCONS_00013622	XLOC_010127	811	1	Chr04:1370906-1371716	-	1.13338	1.60767	142	Novel	Glyma.04G017500;	-571	sense
lincRNA_0514	TCONS_00013670	XLOC_010163	237	1	Chr04:2017705-2017941	-	0	5.2837	26	Novel	Glyma.04G025200;	3052	antisense
lincRNA_0515	TCONS_00013686	XLOC_010176	212	1	Chr04:2144041-2144252	-	0	11.6982	0	Novel	Glyma.04G026400;	-2345	sense
lincRNA_0516	TCONS_00013750	XLOC_010223	241	1	Chr04:3075739-3075979	-	0	5.57644	0	Novel	Glyma.04G038600;	-682	antisense
lincRNA_0517	TCONS_00013777	XLOC_010242	420	1	Chr04:3268725-3269144	-	3.15843	0.140004	0	Novel	Glyma.04G041000;	805	antisense
lincRNA_0518	TCONS_00013790	XLOC_010251	257	1	Chr04:3472153-3472409	-	0	4.59721	0	Novel	Glyma.04G043200;	1880	sense
lincRNA_0519	TCONS_00013895	XLOC_010319	256	1	Chr04:4836410-4836665	-	0	8.37068	0	Novel	Glyma.04G059000;	4477	sense
lincRNA_0520	TCONS_00013949	XLOC_010364	272	1	Chr04:5504733-5505004	-	0	5.46262	0	Novel	Glyma.04G065900;	-715	sense
lincRNA_0521	TCONS_00014078	XLOC_010453	491	1	Chr04:6860647-6861137	-	0.476962	2.32566	0	NC_GMAXST00009795_491;	Glyma.04G081600;	-2158	sense
lincRNA_0522	TCONS_00014129	XLOC_010490	620	1	Chr04:7759019-7759638	-	2.64042	0.219454	17	Novel	Glyma.04G089200;	1126	antisense
lincRNA_0523	TCONS_00014253	XLOC_010576	264	1	Chr04:9660301-9660564	-	0	4.25021	0	Novel	Glyma.04G103600;	16981	antisense
lincRNA_0524	TCONS_00014255	XLOC_010578	274	1	Chr04:9760324-9760597	-	0	4.96847	274	Novel	Glyma.04G104000;	-5454	antisense
lincRNA_0525	TCONS_00014256	XLOC_010579	239	1	Chr04:9761762-9762000	-	0	6.86494	239	Novel	Glyma.04G104000;	-6892	antisense
lincRNA_0526	TCONS_00014267	XLOC_010586	242	1	Chr04:10195684-10195925	-	0	5.50632	0	Novel	Glyma.04G105400;	-10056	antisense
lincRNA_0527	TCONS_00014270	XLOC_010589	243	1	Chr04:11214216-11214458	-	0	5.43751	0	Novel	Glyma.04G106800;	9696	antisense
lincRNA_0528	TCONS_00014357	XLOC_010653	267	1	Chr04:15338083-15338349	-	0	5.34817	0	Novel	Glyma.04G121700;	-9713	sense
lincRNA_0529	TCONS_00014389	XLOC_010673	245	1	Chr04:16752212-16752456	-	0	5.83411	245	Novel	Glyma.04G125800;	-13919	sense
lincRNA_0530	TCONS_00014409	XLOC_010687	406	1	Chr04:18093841-18094246	-	1.01212	1.64503	0	Novel	Glyma.04G129500;	2122	antisense
lincRNA_0531	TCONS_00014410	XLOC_010688	746	1	Chr04:18094634-18095379	-	1.64918	0.562335	0	Novel	Glyma.04G129500;	989	antisense
lincRNA_0532	TCONS_00014429	XLOC_010702	675	1	Chr04:18693527-18694201	-	0.58348	3.75028	0	Novel	Glyma.04G132300;	-2200	sense
lincRNA_0533	TCONS_00014430	XLOC_010703	231	1	Chr04:18817120-18817350	-	0	6.35756	0	Novel	Glyma.04G132600;	-11075	antisense
lincRNA_0534	TCONS_00014442	XLOC_010711	276	1	Chr04:19374622-19374897	-	0	3.74455	276	Novel	Glyma.04G134500;	37596	antisense
lincRNA_0535	TCONS_00014451	XLOC_010720	247	1	Chr04:20175099-20175345	-	0	5.17489	0	Novel	Glyma.04G135600;	-1144	antisense
lincRNA_0536	TCONS_00014453	XLOC_010722	212	1	Chr04:20210190-20210401	-	0	8.35588	0	Novel	Glyma.04G135800;	8319	sense
lincRNA_0537	TCONS_00014457	XLOC_010726	261	1	Chr04:20237261-20237521	-	0	4.39371	0	Novel	Glyma.04G136000;	-2670	sense
lincRNA_0538	TCONS_00014476	XLOC_010743	462	1	Chr04:21667542-21668003	-	0.529996	1.99692	462	Novel	Glyma.04G138600;	2708	sense
lincRNA_0539	TCONS_00014482	XLOC_010748	412	1	Chr04:21800353-21800764	-	0.327802	2.61549	412	Novel	Glyma.04G138900;	-1595	antisense
lincRNA_0540	TCONS_00014489	XLOC_010755	247	1	Chr04:22079227-22079473	-	0	5.17489	247	Novel	Glyma.04G139100;	-23856	sense
lincRNA_0541	TCONS_00014494	XLOC_010760	218	1	Chr04:22754788-22755005	-	0	7.63738	218	Novel	Glyma.04G140000;	511	sense
lincRNA_0542	TCONS_00014521	XLOC_010784	243	1	Chr04:25207011-25207253	-	0	8.70002	243	Novel	Glyma.04G142800;	88518	antisense
lincRNA_0543	TCONS_00014522	XLOC_010785	265	1	Chr04:25954284-25954548	-	0	4.62442	265	Novel	Glyma.04G143300;	165463	antisense
lincRNA_0544	TCONS_00014536	XLOC_010796	560	2	Chr04:26537398-26538067	-	2.31146	1.45152	0	Novel	Glyma.04G145000;	1735	antisense
lincRNA_0545	TCONS_00014553	XLOC_010809	227	1	Chr04:27698630-27698856	-	0	6.71584	227	Novel	Glyma.04G146700;	-125702	sense
lincRNA_0546	TCONS_00014565	XLOC_010821	223	1	Chr04:31325183-31325405	-	0	8.52523	223	Novel	Glyma.04G149000;	-16822	sense
lincRNA_0547	TCONS_00014574	XLOC_010828	243	1	Chr04:33051109-33051351	-	0	6.52501	243	Novel	Glyma.04G150800;	-4741	antisense
lincRNA_0548	TCONS_00014592	XLOC_010845	252	1	Chr04:34570881-34571132	-	0	4.8729	252	Novel	Glyma.04G152700;	38544	antisense
lincRNA_0549	TCONS_00014594	XLOC_010847	429	1	Chr04:34621547-34621975	-	0	3.2275	46	Novel	Glyma.04G153000;	-436	sense
lincRNA_0550	TCONS_00014638	XLOC_010874	557	1	Chr04:36993581-36994137	-	0.582736	1.72207	0	Novel	Glyma.04G156800;	501	sense
lincRNA_0551	TCONS_00014645	XLOC_010879	285	1	Chr04:38547707-38547991	-	0.772913	4.79654	0	Novel	Glyma.04G158200;	6950	antisense
lincRNA_0552	TCONS_00014648	XLOC_010882	532	1	Chr04:38549918-38550449	-	0.626774	1.6364	84	Novel	Glyma.04G158200;	4492	antisense
lincRNA_0553	TCONS_00014662	XLOC_010893	254	1	Chr04:39857341-39857594	-	0	5.71156	0	Novel	Glyma.04G160800;	-3020	antisense
lincRNA_0554	TCONS_00014710	XLOC_010925	517	1	Chr04:42226432-42226948	-	3.06387	3.58933	0	NC_GMAXST00010724_517;	Glyma.04G168400;	14399	antisense
lincRNA_0555	TCONS_00014752	XLOC_010955	250	1	Chr04:44218851-44219100	-	0	6.98652	71	Novel	Glyma.04G177900;	-6658	sense
lincRNA_0556	TCONS_00014764	XLOC_010964	246	1	Chr04:44338096-44338341	-	0	6.28645	0	Novel	Glyma.04G178700;	-3295	antisense
lincRNA_0557	TCONS_00014768	XLOC_010968	524	1	Chr04:44355536-44356059	-	0.642307	2.08792	73	Novel	Glyma.04G178800;	2309	antisense
lincRNA_0558	TCONS_00014786	XLOC_010980	251	1	Chr04:44730788-44731038	-	0	8.87598	0	Novel	Glyma.04G181300;	-6653	sense
lincRNA_0559	TCONS_00014848	XLOC_011030	247	1	Chr04:46236539-46236785	-	0	8.27982	18	Novel	Glyma.04G191400;	-660	antisense
lincRNA_0560	TCONS_00014912	XLOC_011078	245	1	Chr04:47195634-47195878	-	0	8.48598	0	Novel	Glyma.04G199700;	1594	sense
lincRNA_0561	TCONS_00015035	XLOC_011166	244	1	Chr04:48810919-48811162	-	0	5.36999	0	Novel	Glyma.04G217100;	1362	sense
lincRNA_0562	TCONS_00015043	XLOC_011172	265	1	Chr04:48920223-48920487	-	0	4.20402	50	Novel	Glyma.04G218300;	5521	antisense
lincRNA_0563	TCONS_00015059	XLOC_011183	246	1	Chr04:49060513-49060758	-	0	7.33419	0	Novel	Glyma.04G220000;	-2316	sense
lincRNA_0564	TCONS_00015066	XLOC_011188	671	1	Chr04:49218991-49219661	-	15.4468	4.82558	0	Novel	Glyma.04G221400;	-2822	antisense
lincRNA_0565	TCONS_00015087	XLOC_011201	241	1	Chr04:49401924-49402164	-	0	6.69173	44	Novel	Glyma.04G223400;	3975	antisense
lincRNA_0566	TCONS_00015122	XLOC_011229	353	1	Chr04:49824898-49825250	-	0	2.41064	0	Novel	Glyma.04G229300;	-611	antisense
lincRNA_0567	TCONS_00015141	XLOC_011243	677	1	Chr04:50059978-50060654	-	0.726285	1.67409	0	NC_GMAXST00011374_601;	Glyma.04G232100;	-1484	antisense
lincRNA_0568	TCONS_00015142	XLOC_011244	336	1	Chr04:50060800-50061135	-	2.03155	3.82724	0	NC_GMAXST00011374_60;	Glyma.04G232200;	1206	antisense
lincRNA_0569	TCONS_00015222	XLOC_011299	808	1	Chr04:51014772-51015579	-	0.91119	1.2622	808	Novel	Glyma.04G242100;	-9842	sense
lincRNA_0570	TCONS_00015330	XLOC_011380	244	1	Chr04:52183370-52183613	-	0	5.36999	0	Novel	Glyma.04G255300;	-398	sense
lincRNA_0571	TCONS_00015353	XLOC_011395	1363	1	Chr04:52360645-52362007	-	2.08212	2.21507	0	Novel	Glyma.04G257200;	-1883	sense
lincRNA_0572	TCONS_00015354	XLOC_011396	347	1	Chr04:52362114-52362460	-	0.471198	4.38623	0	Novel	Glyma.04G257200;	-3352	sense
lincRNA_0573	TCONS_00015355	XLOC_011391	1239	2	Chr04:52363014-52364389	-	3.13125	4.12401	41	Novel	Glyma.04G257200;	-4252	sense
lincRNA_0574	TCONS_00015398	XLOC_011424	527	1	Chr05:316211-316737	+	2.33344	0.282094	0	Novel	Glyma.05G004000;	3144	sense
lincRNA_0575	TCONS_00015419	XLOC_011441	350	1	Chr05:607162-607511	+	0	2.86727	0	Novel	Glyma.05G006700;	1063	antisense
lincRNA_0576	TCONS_00015431	XLOC_011453	277	1	Chr05:754849-755125	+	8.36242	0	0	Novel	Glyma.05G008100;	148	antisense
lincRNA_0577	TCONS_00015456	XLOC_011470	413	1	Chr05:1063605-1064017	+	0	2.45856	0	Novel	Glyma.05G011700;	-223	sense
lincRNA_0578	TCONS_00015564	XLOC_011555	238	1	Chr05:2360679-2360916	+	0	6.95407	129	Novel	Glyma.05G027200;	-256	antisense
lincRNA_0579	TCONS_00015580	XLOC_011566	244	1	Chr05:2518730-2518973	+	0	8.59199	62	Novel	Glyma.05G029200;	-976	sense
lincRNA_0580	TCONS_00015631	XLOC_011598	257	1	Chr05:2847601-2847857	+	0	4.59721	0	Novel	Glyma.05G032500;	-299	sense
lincRNA_0581	TCONS_00015634	XLOC_011601	317	1	Chr05:2869532-2869848	+	1.1701	3.37138	0	Novel	Glyma.05G032700;	-328	sense
lincRNA_0582	TCONS_00015637	XLOC_011604	329	1	Chr05:2901920-2902248	+	0	3.07759	0	NC_GMAXST00012009_302;	Glyma.05G033400;	1470	sense
lincRNA_0583	TCONS_00015644	XLOC_011610	458	1	Chr05:3024723-3025180	+	2.96038	0.357886	60	Novel	Glyma.05G034500;	-1388	sense
lincRNA_0584	TCONS_00015685	XLOC_011643	247	1	Chr05:3545553-3545799	+	0	6.20987	0	Novel	Glyma.05G039900;	-534	antisense
lincRNA_0585	TCONS_00015803	XLOC_011735	258	1	Chr05:5275171-5275428	+	0	5.45397	0	Novel	Glyma.05G057000;	460	antisense
lincRNA_0586	TCONS_00015846	XLOC_011764	243	1	Chr05:6214143-6214385	+	0	5.43751	0	Novel	Glyma.05G063900;	-1665	antisense
lincRNA_0587	TCONS_00015857	XLOC_011770	739	1	Chr05:6372781-6373519	+	1.92767	0.341793	0	Novel	Glyma.05G064800;	-470	sense
lincRNA_0588	TCONS_00015866	XLOC_011778	283	1	Chr05:6666495-6666777	+	0	4.19151	0	Novel	Glyma.05G066700;	15974	antisense
lincRNA_0589	TCONS_00015896	XLOC_011799	291	1	Chr05:6981721-6982011	+	0	3.88542	0	Novel	Glyma.05G068400;	-903	sense
lincRNA_0590	TCONS_00015903	XLOC_011804	252	1	Chr05:7288073-7288324	+	0	7.79664	0	Novel	Glyma.05G069900;	-18816	sense
lincRNA_0591	TCONS_00015934	XLOC_011829	252	1	Chr05:9624044-9624295	+	0	4.8729	0	Novel	Glyma.05G076000;	11006	antisense
lincRNA_0592	TCONS_00015938	XLOC_011833	331	1	Chr05:9906420-9906750	+	2.10537	4.19963	0	Novel	Glyma.05G076700;	9392	sense
lincRNA_0593	TCONS_00015940	XLOC_011835	240	1	Chr05:10119211-10119450	+	0	6.7775	240	Novel	Glyma.05G077700;	-10362	sense
lincRNA_0594	TCONS_00015946	XLOC_011841	249	1	Chr05:10701731-10701979	+	0	8.08119	64	Novel	Glyma.05G079000;	-2782	sense
lincRNA_0595	TCONS_00015961	XLOC_011852	325	1	Chr05:11240205-11240529	+	1.65046	3.17027	0	Novel	Glyma.05G079600;	-59946	sense
lincRNA_0596	TCONS_00015974	XLOC_011864	353	1	Chr05:11771957-11772309	+	0	3.21418	353	Novel	Glyma.05G080400;	36049	antisense
lincRNA_0597	TCONS_00015976	XLOC_011866	298	1	Chr05:12039476-12039773	+	0	4.55883	298	Novel	Glyma.05G080900;	-6784	antisense
lincRNA_0598	TCONS_00015983	XLOC_011871	303	1	Chr05:12713086-12713388	+	0	3.49161	0	Novel	Glyma.05G082000;	26710	sense
lincRNA_0599	TCONS_00015989	XLOC_011874	264	1	Chr05:13664123-13664386	+	0	4.25021	0	Novel	Glyma.05G083500;	-2657	sense
lincRNA_0600	TCONS_00016008	XLOC_011889	259	1	Chr05:17891518-17891776	+	0	4.94303	0	Novel	Glyma.05G087500;	5002	sense
lincRNA_0601	TCONS_00016010	XLOC_011891	372	1	Chr05:17900285-17900656	+	8.07731	0.179022	0	Novel	Glyma.05G087500;	-2295	sense
lincRNA_0602	TCONS_00016024	XLOC_011903	257	1	Chr05:19622522-19622778	+	0	5.51665	257	Novel	Glyma.05G089300;	17844	antisense
lincRNA_0603	TCONS_00016030	XLOC_011909	240	1	Chr05:20335578-20335817	+	0	6.7775	240	Novel	Glyma.05G090500;	-38202	antisense
lincRNA_0604	TCONS_00016034	XLOC_011911	337	1	Chr05:21440723-21441059	+	0	2.23558	337	Novel	Glyma.05G091100;	-207891	antisense
lincRNA_0605	TCONS_00016036	XLOC_011913	257	1	Chr05:21868019-21868275	+	0	5.51665	257	Novel	Glyma.05G091200;	78754	sense
lincRNA_0606	TCONS_00016049	XLOC_011923	511	1	Chr05:22220955-22221465	+	2.67703	3.65884	0	Novel	Glyma.05G091800;	-1066	sense
lincRNA_0607	TCONS_00016054	XLOC_011928	220	1	Chr05:22821296-22821515	+	0	8.15923	220	Novel	Glyma.05G092700;	43890	antisense
lincRNA_0608	TCONS_00016055	XLOC_011929	304	1	Chr05:22976873-22977176	+	0	2.8849	304	Novel	Glyma.05G092800;	31127	antisense
lincRNA_0609	TCONS_00016065	XLOC_011937	253	1	Chr05:24308794-24309046	+	0	3.37103	233	Novel	Glyma.05G094900;	-3845	sense
lincRNA_0610	TCONS_00016066	XLOC_011938	203	1	Chr05:24592046-24592248	+	0	9.62572	203	Novel	Glyma.05G095300;	-55756	sense
lincRNA_0611	TCONS_00016068	XLOC_011940	227	1	Chr05:24993628-24993854	+	0	7.38743	227	Novel	Glyma.05G095800;	22561	sense
lincRNA_0612	TCONS_00016118	XLOC_011974	294	1	Chr05:27373578-27373871	+	3.55326	7.56027	0	Novel	Glyma.05G103200;	-9952	antisense
lincRNA_0613	TCONS_00016119	XLOC_011975	243	1	Chr05:27373996-27374238	+	0	9.78752	0	Novel	Glyma.05G103200;	-10370	antisense
lincRNA_0614	TCONS_00016123	XLOC_011978	279	1	Chr05:27380880-27381158	+	1.63926	3.63319	0	Novel	Glyma.05G103200;	-17254	antisense
lincRNA_0615	TCONS_00016124	XLOC_011979	534	1	Chr05:27381656-27382189	+	0.415338	2.3934	86	Novel	Glyma.05G103200;	-18030	antisense
lincRNA_0616	TCONS_00016147	XLOC_011997	250	1	Chr05:27991387-27991636	+	0	8.98267	250	Novel	Glyma.05G105300;	10318	sense
lincRNA_0617	TCONS_00016180	XLOC_012021	250	1	Chr05:29731844-29732093	+	4.50322	5.98845	0	Novel	Glyma.05G111500;	-860	sense
lincRNA_0618	TCONS_00016181	XLOC_012022	317	1	Chr05:29732422-29732738	+	0	3.37138	0	Novel	Glyma.05G111500;	-1438	sense
lincRNA_0619	TCONS_00016248	XLOC_012075	205	1	Chr05:31797581-31797785	+	0	10.2534	0	Novel	Glyma.05G124500;	-702	sense
lincRNA_0620	TCONS_00016281	XLOC_012105	304	1	Chr05:32246616-32246919	+	1.95246	5.19281	0	NC_GMAXST00013066_299;	Glyma.05G129200;	-1754	antisense
lincRNA_0621	TCONS_00016361	XLOC_012160	449	1	Chr05:32933318-32933766	+	7.25138	11.7447	0	NC_GMAXST00013152_283;	Glyma.05G136800;	-1368	sense
lincRNA_0622	TCONS_00016433	XLOC_012216	502	1	Chr05:33993374-33993875	+	1.1488	2.03692	57	Novel	Glyma.05G146300;	3937	antisense
lincRNA_0623	TCONS_00016434	XLOC_012217	208	1	Chr05:34007184-34007391	+	0	9.77818	41	Novel	Glyma.05G146300;	-4408	antisense
lincRNA_0624	TCONS_00016482	XLOC_012260	256	1	Chr05:34704626-34704881	+	1.0491	5.58045	0	Novel	Glyma.05G153400;	-62	antisense
lincRNA_0625	TCONS_00016548	XLOC_012311	309	1	Chr05:35425753-35426061	+	0	2.7663	0	Novel	Glyma.05G163100;	-983	sense
lincRNA_0626	TCONS_00016555	XLOC_012316	674	1	Chr05:35559555-35560228	+	2.19268	7.32203	99	NC_GMAXST00013459_390;	Glyma.05G164900;	1439	antisense
lincRNA_0627	TCONS_00016583	XLOC_012339	204	1	Chr05:35856420-35856623	+	0	15.1548	0	Novel	Glyma.05G167900;	-394	sense
lincRNA_0628	TCONS_00016687	XLOC_012407	299	2	Chr05:36985246-36985752	+	7.47576	5.72381	52	Novel	Glyma.05G181900;	1577	sense
lincRNA_0629	TCONS_00016688	XLOC_012408	636	1	Chr05:36986154-36986789	+	1.58954	1.05689	0	NC_GMAXPA00033375_630;	Glyma.05G181900;	540	sense
lincRNA_0630	TCONS_00016731	XLOC_012442	240	1	Chr05:37601359-37601598	+	0	5.64792	0	Novel	Glyma.05G190300;	246	antisense
lincRNA_0631	TCONS_00016817	XLOC_012492	907	1	Chr05:38383759-38384665	+	1.76261	4.42745	0	Novel	Glyma.05G200100;	-233	antisense
lincRNA_0632	TCONS_00016857	XLOC_012518	259	1	Chr05:38921182-38921440	+	0	6.29112	0	Novel	Glyma.05G206300;	-516	sense
lincRNA_0633	TCONS_00016931	XLOC_012573	277	1	Chr05:39723946-39724222	+	0.836242	4.0775	0	Novel	Glyma.05G217000;	-1622	sense
lincRNA_0634	TCONS_00017112	XLOC_012694	240	1	Chr05:41431203-41431442	+	0	5.64792	32	Novel	Glyma.05G238100;	-510	antisense
lincRNA_0635	TCONS_00017121	XLOC_012701	292	1	Chr05:41492136-41492427	+	0.723745	5.13304	0	Novel	Glyma.05G239000;	-359	sense
lincRNA_0636	TCONS_00017135	XLOC_012711	557	1	Chr05:41671872-41672428	+	2.06313	0.181568	93	Novel	Glyma.05G241600;	-8884	antisense
lincRNA_0637	TCONS_00017147	XLOC_012719	233	1	Chr05:41848400-41848632	+	0	5.56999	0	Novel	Glyma.05G244000;	990	antisense
lincRNA_0638	TCONS_00017200	XLOC_012755	256	1	Chr05:143427-143682	-	0	6.51053	84	Novel	Glyma.05G001900;	981	sense
lincRNA_0639	TCONS_00017346	XLOC_012851	368	1	Chr05:1800619-1800986	-	4.96057	0	0	Novel	Glyma.05G020100;	343	sense
lincRNA_0640	TCONS_00017422	XLOC_012912	245	1	Chr05:2621110-2621354	-	0	6.89486	0	Novel	Glyma.05G030500;	-2261	antisense
lincRNA_0641	TCONS_00017423	XLOC_012913	251	1	Chr05:2622077-2622327	-	0	4.9311	8	Novel	Glyma.05G030500;	-3228	antisense
lincRNA_0642	TCONS_00017552	XLOC_013008	272	1	Chr05:4757989-4758260	-	1.76049	3.90187	272	Novel	Glyma.05G053100;	7741	antisense
lincRNA_0643	TCONS_00017555	XLOC_013011	387	1	Chr05:4761406-4761792	-	0	4.28325	0	Novel	Glyma.05G053100;	4209	antisense
lincRNA_0644	TCONS_00017564	XLOC_013019	379	1	Chr05:4979090-4979468	-	0	2.23693	0	Novel	Glyma.05G054600;	-505	antisense
lincRNA_0645	TCONS_00017569	XLOC_013024	357	1	Chr05:5002388-5002744	-	0.441886	2.74225	176	Novel	Glyma.05G055100;	468	sense
lincRNA_0646	TCONS_00017614	XLOC_013052	499	1	Chr05:5873830-5874328	-	2.32075	0.205744	0	Novel	Glyma.05G062300;	266	sense
lincRNA_0647	TCONS_00017625	XLOC_013060	227	1	Chr05:6000510-6000736	-	0	7.38743	0	NC_GMAXST00012325_227;	Glyma.05G063100;	-807	sense
lincRNA_0648	TCONS_00017627	XLOC_013062	287	1	Chr05:6090960-6091246	-	1.51662	4.36978	0	Novel	Glyma.05G063400;	521	sense
lincRNA_0649	TCONS_00017643	XLOC_013078	638	1	Chr05:6821391-6822028	-	2.37339	1.96383	0	Novel	Glyma.05G067500;	1294	sense
lincRNA_0650	TCONS_00017644	XLOC_013079	406	1	Chr05:6822588-6822993	-	0	2.69186	0	Novel	Glyma.05G067500;	329	sense
lincRNA_0651	TCONS_00017654	XLOC_013089	250	1	Chr05:7220828-7221077	-	0	5.98845	250	Novel	Glyma.05G069500;	16568	sense
lincRNA_0652	TCONS_00017655	XLOC_013090	267	1	Chr05:7321238-7321504	-	0	4.52538	0	Novel	Glyma.05G070100;	6948	antisense
lincRNA_0653	TCONS_00017668	XLOC_013101	204	1	Chr05:8061189-8061392	-	0	9.47177	0	Novel	Glyma.05G072500;	8065	antisense
lincRNA_0654	TCONS_00017672	XLOC_013104	349	1	Chr05:8099257-8099605	-	0	2.47371	40	Novel	Glyma.05G073000;	-6423	sense
lincRNA_0655	TCONS_00017675	XLOC_013106	228	1	Chr05:8183563-8183790	-	0	7.94826	0	Novel	Glyma.05G073300;	301	sense
lincRNA_0656	TCONS_00017690	XLOC_013117	255	1	Chr05:8987350-8987604	-	0	6.58632	255	Novel	Glyma.05G074900;	-38647	sense
lincRNA_0657	TCONS_00017728	XLOC_013140	418	1	Chr05:10555074-10555491	-	0.637502	2.26069	0	Novel	Glyma.05G078900;	-718	sense
lincRNA_0658	TCONS_00017729	XLOC_013141	238	1	Chr05:11281421-11281658	-	0	5.79505	238	Novel	Glyma.05G079700;	25420	sense
lincRNA_0659	TCONS_00017733	XLOC_013145	254	1	Chr05:11623145-11623398	-	0	4.75963	142	Novel	Glyma.05G080200;	39143	sense
lincRNA_0660	TCONS_00017744	XLOC_013155	240	1	Chr05:12546247-12546486	-	0	6.7775	240	Novel	Glyma.05G081700;	5265	antisense
lincRNA_0661	TCONS_00017748	XLOC_013157	357	1	Chr05:13079824-13080180	-	0.883772	2.15463	107	Novel	Glyma.05G082500;	756	sense
lincRNA_0662	TCONS_00017755	XLOC_013162	251	1	Chr05:13727909-13728159	-	0	6.90354	251	Novel	Glyma.05G083500;	-66443	antisense
lincRNA_0663	TCONS_00017785	XLOC_013188	254	1	Chr05:16601847-16602100	-	0	5.23559	254	Novel	Glyma.05G086500;	-321704	sense
lincRNA_0664	TCONS_00017793	XLOC_013195	255	1	Chr05:18264314-18264568	-	0	4.70451	255	Novel	Glyma.05G088200;	-119352	antisense
lincRNA_0665	TCONS_00017798	XLOC_013199	227	1	Chr05:19542130-19542356	-	0	6.71584	227	Novel	Glyma.05G089200;	-41384	antisense
lincRNA_0666	TCONS_00017799	XLOC_013200	252	1	Chr05:19629309-19629560	-	0	4.8729	0	Novel	Glyma.05G089300;	11062	sense
lincRNA_0667	TCONS_00017812	XLOC_013210	327	1	Chr05:19665359-19665685	-	0	3.84407	327	Novel	Glyma.05G089300;	-1315	sense
lincRNA_0668	TCONS_00017833	XLOC_013227	323	1	Chr05:20742645-20742967	-	0	2.47577	323	Novel	Glyma.05G090900;	-120748	sense
lincRNA_0669	TCONS_00017836	XLOC_013230	313	1	Chr05:22093876-22094188	-	0	4.28382	0	Novel	Glyma.05G091500;	-58720	sense
lincRNA_0670	TCONS_00017837	XLOC_013231	254	1	Chr05:22154572-22154825	-	0	7.13944	254	Novel	Glyma.05G091600;	22422	antisense
lincRNA_0671	TCONS_00017840	XLOC_013234	305	1	Chr05:22219922-22220226	-	9.67967	23.742	0	Novel	Glyma.05G091800;	-33	antisense
lincRNA_0672	TCONS_00017846	XLOC_013240	212	1	Chr05:23414941-23415152	-	0	8.35588	0	Novel	Glyma.05G092900;	-2435	sense
lincRNA_0673	TCONS_00017848	XLOC_013242	364	1	Chr05:23417871-23418234	-	0	2.25182	0	Novel	Glyma.05G093000;	1500	antisense
lincRNA_0674	TCONS_00017849	XLOC_013243	817	1	Chr05:23418623-23419439	-	2.80585	0.845752	94	NC_GMAXST00012689_353;	Glyma.05G093000;	295	antisense
lincRNA_0675	TCONS_00017850	XLOC_013244	354	1	Chr05:23873529-23873882	-	0	2.19572	0	NC_GMAXST00012696_138;	Glyma.05G094000;	-1373	antisense
lincRNA_0676	TCONS_00017854	XLOC_013248	291	1	Chr05:24678450-24678740	-	0	3.88542	0	Novel	Glyma.05G095400;	38266	sense
lincRNA_0677	TCONS_00017876	XLOC_013262	262	1	Chr05:25562940-25563201	-	0	4.34504	262	Novel	Glyma.05G097000;	-2741	antisense
lincRNA_0678	TCONS_00017903	XLOC_013282	203	1	Chr05:26949452-26949654	-	0	11.5509	203	Novel	Glyma.05G101500;	42331	antisense
lincRNA_0679	TCONS_00017921	XLOC_013298	274	1	Chr05:27651942-27652215	-	0	4.58628	0	Novel	Glyma.05G103800;	6511	antisense
lincRNA_0680	TCONS_00017942	XLOC_013313	247	1	Chr05:28514477-28514723	-	0	5.17489	247	Novel	Glyma.05G107200;	-14403	sense
lincRNA_0681	TCONS_00017966	XLOC_013329	237	1	Chr05:29559999-29560235	-	0	5.87078	0	NC_GMAXPA00031516_125;	Glyma.05G111000;	-376	sense
lincRNA_0682	TCONS_00017967	XLOC_013330	413	1	Chr05:29560413-29560825	-	0.326259	2.60318	0	Novel	Glyma.05G111000;	-790	sense
lincRNA_0683	TCONS_00017977	XLOC_013337	202	1	Chr05:29796229-29796430	-	681.975	793.415	202	Novel	Glyma.05G112200;	3123	sense
lincRNA_0684	TCONS_00017989	XLOC_013347	280	1	Chr05:30223753-30224032	-	0	3.957	0	Novel	Glyma.05G114100;	1072	sense
lincRNA_0685	TCONS_00017995	XLOC_013352	344	1	Chr05:30240000-30240343	-	0	2.34393	58	Novel	Glyma.05G114100;	-11803	sense
lincRNA_0686	TCONS_00018002	XLOC_013357	256	1	Chr05:30449825-30450080	-	10.491	0	0	Novel	Glyma.05G114600;	-217	antisense
lincRNA_0687	TCONS_00018003	XLOC_013358	342	1	Chr05:30450461-30450802	-	0.974497	3.23975	0	Novel	Glyma.05G114600;	-853	antisense
lincRNA_0688	TCONS_00018004	XLOC_013359	310	1	Chr05:30452366-30452675	-	0.618942	2.74359	0	Novel	Glyma.05G114700;	1179	sense
lincRNA_0689	TCONS_00018005	XLOC_013360	490	1	Chr05:30452990-30453479	-	0.478614	2.22763	0	Novel	Glyma.05G114700;	375	sense
lincRNA_0690	TCONS_00018030	XLOC_013382	278	1	Chr05:31162254-31162531	-	0.827869	4.40365	0	Novel	Glyma.05G118700;	929	sense
lincRNA_0691	TCONS_00018043	XLOC_013391	242	1	Chr05:31432369-31432610	-	0	6.60758	100	Novel	Glyma.05G121600;	511	sense
lincRNA_0692	TCONS_00018073	XLOC_013415	207	1	Chr05:32005916-32006122	-	0	9.03007	0	Novel	Glyma.05G126800;	-185	antisense
lincRNA_0693	TCONS_00018088	XLOC_013426	611	2	Chr05:32386301-32387072	-	13.492	4.85926	55	Novel	Glyma.05G130700;	-1396	antisense
lincRNA_0694	TCONS_00018129	XLOC_013454	445	1	Chr05:32933310-32933754	-	1.98432	1.50787	0	NC_GMAXST00013152_283;	Glyma.05G136800;	-1360	antisense
lincRNA_0695	TCONS_00018168	XLOC_013486	272	1	Chr05:33464379-33464650	-	0	3.90187	272	Novel	Glyma.05G141300;	2503	sense
lincRNA_0696	TCONS_00018280	XLOC_013568	246	1	Chr05:34782470-34782715	-	0	8.90581	0	Novel	Glyma.05G154600;	2596	antisense
lincRNA_0697	TCONS_00018354	XLOC_013621	371	1	Chr05:35559858-35560228	-	6.90548	9.00294	1	NC_GMAXST00013459_370;	Glyma.05G164900;	1439	sense
lincRNA_0698	TCONS_00018415	XLOC_013669	428	1	Chr05:36214174-36214601	-	0	3.10665	0	Novel	Glyma.05G171900;	617	sense
lincRNA_0699	TCONS_00018421	XLOC_013674	323	1	Chr05:36257602-36257924	-	0	2.72335	0	Novel	Glyma.05G172800;	421	sense
lincRNA_0700	TCONS_00018449	XLOC_013695	481	1	Chr05:36591591-36592071	-	5.68109	1.75184	22	Novel	Glyma.05G177400;	-1265	sense
lincRNA_0701	TCONS_00018548	XLOC_013767	214	1	Chr05:37349335-37349548	-	0	8.10607	0	NC_GMAXST00013688_170;	Glyma.05G187000;	-760	antisense
lincRNA_0702	TCONS_00018663	XLOC_013849	547	1	Chr05:38546629-38547175	-	0.199862	3.10076	103	Novel	Glyma.05G201800;	873	sense
lincRNA_0703	TCONS_00018724	XLOC_013897	219	1	Chr05:39101890-39102108	-	3.39579	8.2789	0	Novel	Glyma.05G209100;	367	sense
lincRNA_0704	TCONS_00018763	XLOC_013923	282	1	Chr05:39492667-39492948	-	0	4.58529	67	Novel	Glyma.05G213400;	297	sense
lincRNA_0705	TCONS_00018775	XLOC_013933	263	1	Chr05:39640576-39640838	-	6.78603	16.3294	47	NC_GMAXST00013979_262;	Glyma.05G216000;	2436	antisense
lincRNA_0706	TCONS_00018795	XLOC_013949	242	1	Chr05:39944581-39944822	-	0	6.60758	0	Novel	Glyma.05G220000;	-774	sense
lincRNA_0707	TCONS_00019053	XLOC_014124	338	1	Chr06:293858-294195	+	0	2.22004	0	Novel	Glyma.06G003400;	-331	sense
lincRNA_0708	TCONS_00019089	XLOC_014154	1002	3	Chr06:896475-897656	+	6.12775	2.25717	0	NC_GMAXST00014461_987;	Glyma.06G012100;	-1758	antisense
lincRNA_0709	TCONS_00019090	XLOC_014155	246	1	Chr06:898047-898292	+	13.0001	0	0	Novel	Glyma.06G012200;	2059	antisense
lincRNA_0710	TCONS_00019138	XLOC_014185	244	1	Chr06:1371161-1371404	+	0	7.51799	0	Novel	Glyma.06G018100;	-728	antisense
lincRNA_0711	TCONS_00019192	XLOC_014226	246	1	Chr06:2093032-2093277	+	0	5.76258	100	Novel	Glyma.06G027100;	2149	antisense
lincRNA_0712	TCONS_00019196	XLOC_014230	229	1	Chr06:2138571-2138799	+	0	11.7596	0	Novel	Glyma.06G027500;	-405	sense
lincRNA_0713	TCONS_00019232	XLOC_014259	266	1	Chr06:2506243-2506508	+	0	2.49517	47	Novel	Glyma.06G032400;	-778	antisense
lincRNA_0714	TCONS_00019334	XLOC_014328	273	1	Chr06:3258363-3258635	+	0	3.86155	69	Novel	Glyma.06G042900;	5402	sense
lincRNA_0715	TCONS_00019374	XLOC_014358	364	1	Chr06:3641831-3642194	+	0	2.06416	0	Novel	Glyma.06G048400;	-1468	sense
lincRNA_0716	TCONS_00019407	XLOC_014380	241	1	Chr06:4025196-4025436	+	0	5.57644	0	Novel	Glyma.06G053200;	1351	sense
lincRNA_0717	TCONS_00019429	XLOC_014395	452	1	Chr06:4199035-4199486	+	0.551127	1.46579	0	Novel	Glyma.06G055500;	-382	sense
lincRNA_0718	TCONS_00019460	XLOC_014420	1270	1	Chr06:4577497-4578766	+	1.42264	1.89185	0	NC_GMAXST00014969_1088;	Glyma.06G060500;	1273	antisense
lincRNA_0719	TCONS_00019477	XLOC_014432	506	1	Chr06:4720579-4721084	+	1.58722	2.1107	110	Novel	Glyma.06G062500;	-1603	sense
lincRNA_0720	TCONS_00019480	XLOC_014435	206	1	Chr06:4728517-4728722	+	0	9.17404	0	NC_GMAXPA00036436_206;	Glyma.06G062600;	2003	antisense
lincRNA_0721	TCONS_00019517	XLOC_014466	515	1	Chr06:5120370-5120884	+	0.660728	1.36678	0	NC_GMAXPA00036564_298;	Glyma.06G067100;	-257	sense
lincRNA_0722	TCONS_00019527	XLOC_014476	328	1	Chr06:5250804-5251131	+	0	5.00817	49	Novel	Glyma.06G068500;	2009	antisense
lincRNA_0723	TCONS_00019573	XLOC_014511	559	2	Chr06:5719516-5720477	+	0.579479	0.941843	0	Novel	Glyma.06G074200;	-538	sense
lincRNA_0724	TCONS_00019577	XLOC_014513	240	1	Chr06:5745945-5746184	+	0	8.47188	0	Novel	Glyma.06G074500;	4206	sense
lincRNA_0725	TCONS_00019604	XLOC_014531	438	1	Chr06:6000454-6000891	+	0.583708	1.42307	0	Novel	Glyma.06G077500;	-2226	sense
lincRNA_0726	TCONS_00019624	XLOC_014547	244	1	Chr06:6231021-6231264	+	0	7.51799	90	Novel	Glyma.06G081200;	-1065	sense
lincRNA_0727	TCONS_00019644	XLOC_014561	275	1	Chr06:6398813-6399087	+	0	7.18752	0	Novel	Glyma.06G083400;	6	antisense
lincRNA_0728	TCONS_00019782	XLOC_014652	244	1	Chr06:7620895-7621138	+	0	7.51799	244	Novel	Glyma.06G096300;	-1467	sense
lincRNA_0729	TCONS_00019831	XLOC_014691	588	1	Chr06:8046187-8046774	+	0.536035	2.13848	0	Novel	Glyma.06G101400;	-1616	sense
lincRNA_0730	TCONS_00019832	XLOC_014692	842	1	Chr06:8067968-8068809	+	1.83354	0.334665	88	NC_GMAXPA00037485_839;	Glyma.06G101600;	-528	antisense
lincRNA_0731	TCONS_00019843	XLOC_014700	333	1	Chr06:8184596-8184928	+	0	2.29976	0	Novel	Glyma.06G102900;	-562	sense
lincRNA_0732	TCONS_00019851	XLOC_014705	288	1	Chr06:8368665-8368952	+	0.751179	6.65952	0	NC_GMAXST00015449_288;	Glyma.06G104800;	3951	sense
lincRNA_0733	TCONS_00019882	XLOC_014729	395	1	Chr06:8742138-8742532	+	0.712844	1.57992	122	Novel	Glyma.06G108600;	-273	sense
lincRNA_0734	TCONS_00019924	XLOC_014761	484	1	Chr06:9223878-9224361	+	3.91014	0.108328	193	Novel	Glyma.06G113700;	552	antisense
lincRNA_0735	TCONS_00019958	XLOC_014785	450	1	Chr06:9465041-9465490	+	3.61112	0.123131	21	Novel	Glyma.06G116300;	-593	sense
lincRNA_0736	TCONS_00019991	XLOC_014808	261	1	Chr06:9642558-9642818	+	11.8944	0	0	Novel	Glyma.06G118300;	-358	sense
lincRNA_0737	TCONS_00020028	XLOC_014835	398	1	Chr06:10120600-10120997	+	0	2.02277	398	Novel	Glyma.06G124300;	-6155	antisense
lincRNA_0738	TCONS_00020035	XLOC_014841	264	1	Chr06:10176973-10177236	+	0	5.10025	52	Novel	Glyma.06G124900;	-5337	sense
lincRNA_0739	TCONS_00020119	XLOC_014899	287	1	Chr06:11181961-11182247	+	0	4.03364	0	Novel	Glyma.06G136600;	455	sense
lincRNA_0740	TCONS_00020203	XLOC_014959	338	1	Chr06:11936794-11937131	+	0	2.88606	0	Novel	Glyma.06G146200;	-3581	sense
lincRNA_0741	TCONS_00020214	XLOC_014969	228	1	Chr06:12041256-12041483	+	0	8.61062	0	Novel	Glyma.06G147500;	-5086	sense
lincRNA_0742	TCONS_00020286	XLOC_015018	239	1	Chr06:12624125-12624363	+	0	6.86494	0	Novel	Glyma.06G154800;	322	sense
lincRNA_0743	TCONS_00020325	XLOC_015042	313	1	Chr06:13059926-13060238	+	0	3.4806	0	Novel	Glyma.06G158700;	3807	antisense
lincRNA_0744	TCONS_00020362	XLOC_015066	272	1	Chr06:13594231-13594502	+	0	3.90187	0	Novel	Glyma.06G164300;	-7559	antisense
lincRNA_0745	TCONS_00020372	XLOC_015074	229	1	Chr06:13834990-13835218	+	0	7.83973	0	Novel	Glyma.06G166000;	-982	sense
lincRNA_0746	TCONS_00020374	XLOC_015076	249	1	Chr06:13918545-13918793	+	3.41828	7.07104	0	Novel	Glyma.06G166900;	4959	sense
lincRNA_0747	TCONS_00020466	XLOC_015142	260	1	Chr06:15161408-15161667	+	0	5.3319	35	Novel	Glyma.06G178700;	2858	sense
lincRNA_0748	TCONS_00020511	XLOC_015178	302	1	Chr06:16172696-16172997	+	7.2829	1.46741	0	NC_GMAXPA00039764_302;	Glyma.06G186000;	6590	sense
lincRNA_0749	TCONS_00020535	XLOC_015194	299	1	Chr06:16411827-16412125	+	0	5.42256	0	Novel	Glyma.06G188000;	-253	sense
lincRNA_0750	TCONS_00020589	XLOC_015237	251	1	Chr06:17534726-17534976	+	0	4.9311	37	Novel	Glyma.06G195600;	-12516	sense
lincRNA_0751	TCONS_00020610	XLOC_015255	278	1	Chr06:18180192-18180469	+	0	4.40365	47	Novel	Glyma.06G199000;	-2779	sense
lincRNA_0752	TCONS_00020634	XLOC_015276	310	1	Chr06:18870626-18870935	+	0	4.38975	0	Novel	Glyma.06G202600;	-851	sense
lincRNA_0753	TCONS_00020682	XLOC_015313	254	1	Chr06:21416566-21416819	+	10.7375	0	0	Novel	Glyma.06G212900;	3311	antisense
lincRNA_0754	TCONS_00020693	XLOC_015321	209	1	Chr06:22174971-22175179	+	0	11.377	0	Novel	Glyma.06G215100;	14521	antisense
lincRNA_0755	TCONS_00020694	XLOC_015322	243	1	Chr06:22216070-22216312	+	0	8.70002	0	Novel	Glyma.06G215100;	-15824	antisense
lincRNA_0756	TCONS_00020718	XLOC_015345	418	1	Chr06:24120575-24120992	+	0	2.96716	418	Novel	Glyma.06G219000;	-16100	antisense
lincRNA_0757	TCONS_00020722	XLOC_015347	225	1	Chr06:24672456-24672680	+	0	7.59675	225	Novel	Glyma.06G219400;	-19760	antisense
lincRNA_0758	TCONS_00020724	XLOC_015349	248	1	Chr06:25132545-25132792	+	0	5.11224	248	Novel	Glyma.06G219900;	32561	sense
lincRNA_0759	TCONS_00020730	XLOC_015355	208	1	Chr06:26850314-26850521	+	0	8.88925	208	Novel	Glyma.06G221100;	-62240	antisense
lincRNA_0760	TCONS_00020731	XLOC_015356	225	1	Chr06:27055356-27055580	+	0	7.59675	225	Novel	Glyma.06G221200;	104658	sense
lincRNA_0761	TCONS_00020732	XLOC_015357	687	1	Chr06:27314210-27314896	+	0.569068	1.45045	687	Novel	Glyma.06G221300;	148025	sense
lincRNA_0762	TCONS_00020749	XLOC_015370	701	4	Chr06:29149347-29159974	+	2.07423	2.14538	361	NC_GMAXST00016757_498;NC_GMAXST00016758_908;NC_GMAXPA00040895_250;	Glyma.06G222700;	-28943	antisense
lincRNA_0763	TCONS_00020760	XLOC_015381	308	1	Chr06:29179944-29180251	+	0.629261	3.62613	31	Novel	Glyma.06G222800;	38737	antisense
lincRNA_0764	TCONS_00020763	XLOC_015384	255	1	Chr06:29193472-29193726	+	1.06132	4.70451	60	Novel	Glyma.06G222800;	25262	antisense
lincRNA_0765	TCONS_00020770	XLOC_015389	495	1	Chr06:29553087-29553581	+	4.93992	2.39827	40	Novel	Glyma.06G223300;	-3349	sense
lincRNA_0766	TCONS_00020779	XLOC_015396	241	1	Chr06:29727739-29727979	+	0	5.57644	241	Novel	Glyma.06G223800;	-32895	antisense
lincRNA_0767	TCONS_00020791	XLOC_015406	363	1	Chr06:33155920-33156282	+	0	3.20936	363	Novel	Glyma.06G226700;	-180662	sense
lincRNA_0768	TCONS_00020798	XLOC_015411	248	1	Chr06:34665413-34665660	+	0	6.13469	248	Novel	Glyma.06G228200;	4807	sense
lincRNA_0769	TCONS_00020804	XLOC_015416	249	1	Chr06:35280126-35280374	+	0	7.07104	249	Novel	Glyma.06G229800;	36684	antisense
lincRNA_0770	TCONS_00020805	XLOC_015417	240	1	Chr06:35322041-35322280	+	0	7.90709	0	Novel	Glyma.06G229800;	-2412	antisense
lincRNA_0771	TCONS_00020808	XLOC_015420	268	1	Chr06:35776961-35777228	+	0	4.0701	268	Novel	Glyma.06G230100;	-47627	antisense
lincRNA_0772	TCONS_00020823	XLOC_015431	246	1	Chr06:36575769-36576014	+	0	5.23871	246	Novel	Glyma.06G232200;	104071	sense
lincRNA_0773	TCONS_00020856	XLOC_015457	255	1	Chr06:39178823-39179077	+	0	5.17496	0	Novel	Glyma.06G239000;	-6884	antisense
lincRNA_0774	TCONS_00020866	XLOC_015467	259	1	Chr06:39382471-39382729	+	0	4.49366	0	Novel	Glyma.06G239500;	-9096	sense
lincRNA_0775	TCONS_00020881	XLOC_015479	242	1	Chr06:40275501-40275742	+	0	9.91137	0	Novel	Glyma.06G242300;	7097	sense
lincRNA_0776	TCONS_00020892	XLOC_015489	246	1	Chr06:41199870-41200115	+	0	6.28645	0	Novel	Glyma.06G244700;	-79127	antisense
lincRNA_0777	TCONS_00020901	XLOC_015497	201	1	Chr06:41419366-41419566	+	22.4338	0	0	Novel	Glyma.06G245200;	-506	sense
lincRNA_0778	TCONS_00020902	XLOC_015498	258	1	Chr06:41472948-41473205	+	0	4.54497	258	Novel	Glyma.06G245600;	12294	antisense
lincRNA_0779	TCONS_00020910	XLOC_015504	301	1	Chr06:41747651-41747951	+	0	2.96034	34	NC_GMAXST00017018_301;	Glyma.06G247400;	-1200	sense
lincRNA_0780	TCONS_00020911	XLOC_015505	591	1	Chr06:41749453-41750043	+	3.01415	1.02171	0	Novel	Glyma.06G247400;	-3002	sense
lincRNA_0781	TCONS_00020920	XLOC_015514	240	1	Chr06:42213773-42214012	+	0	7.3423	0	Novel	Glyma.06G249800;	2989	sense
lincRNA_0782	TCONS_00020928	XLOC_015519	205	1	Chr06:42497071-42497275	+	0	8.38912	0	Novel	Glyma.06G250700;	-16556	antisense
lincRNA_0783	TCONS_00020949	XLOC_015533	582	1	Chr06:43504446-43505027	+	0.907467	1.76992	0	Novel	Glyma.06G255200;	-695	sense
lincRNA_0784	TCONS_00020950	XLOC_015534	268	1	Chr06:43605464-43605731	+	0	5.69815	0	Novel	Glyma.06G255600;	33159	sense
lincRNA_0785	TCONS_00020964	XLOC_015547	239	1	Chr06:44729058-44729296	+	0	6.29286	155	Novel	Glyma.06G261100;	-4013	antisense
lincRNA_0786	TCONS_00020976	XLOC_015558	311	1	Chr06:45097072-45097382	+	0	3.26545	311	Novel	Glyma.06G263600;	797	sense
lincRNA_0787	TCONS_00021027	XLOC_015590	256	1	Chr06:46116566-46116821	+	0	5.11542	0	Novel	Glyma.06G271200;	-4938	antisense
lincRNA_0788	TCONS_00021068	XLOC_015620	349	1	Chr06:47328906-47329254	+	0	3.71057	0	NC_GMAXST00017374_349;	Glyma.06G284800;	-1529	sense
lincRNA_0789	TCONS_00021113	XLOC_015657	509	1	Chr06:48122788-48123296	+	2.46989	0.0995301	0	Novel	Glyma.06G292300;	-419	sense
lincRNA_0790	TCONS_00021160	XLOC_015694	756	1	Chr06:48708847-48709602	+	1.24574	1.82226	0	Novel	Glyma.06G298100;	-3677	sense
lincRNA_0791	TCONS_00021220	XLOC_015744	284	1	Chr06:49813640-49813923	+	3.12156	3.11332	0	Novel	Glyma.06G309600;	-2575	sense
lincRNA_0792	TCONS_00021222	XLOC_015746	514	1	Chr06:49814855-49815368	+	0.441893	2.7423	0	Novel	Glyma.06G309700;	2286	sense
lincRNA_0793	TCONS_00021223	XLOC_015747	265	1	Chr06:49815637-49815901	+	3.79363	11.7712	0	Novel	Glyma.06G309700;	1753	sense
lincRNA_0794	TCONS_00021224	XLOC_015748	501	1	Chr06:49816386-49816886	+	2.07474	4.59837	0	Novel	Glyma.06G309700;	768	sense
lincRNA_0795	TCONS_00021225	XLOC_015749	274	1	Chr06:49817018-49817291	+	8.62204	1.91095	0	Novel	Glyma.06G309700;	363	sense
lincRNA_0796	TCONS_00021281	XLOC_015796	355	1	Chr06:50748961-50749315	+	0	2.38021	0	Novel	Glyma.06G318800;	-1899	sense
lincRNA_0797	TCONS_00021290	XLOC_015805	208	1	Chr06:50927850-50928057	+	0	15.1117	0	Novel	Glyma.06G320600;	-2196	sense
lincRNA_0798	TCONS_00021366	XLOC_015854	224	1	Chr06:290178-290401	-	0	7.00423	0	Novel	Glyma.06G003400;	1103	antisense
lincRNA_0799	TCONS_00021396	XLOC_015875	415	1	Chr06:694864-695278	-	0	2.43562	0	NC_GMAXST00014431_405;	Glyma.06G009000;	3788	antisense
lincRNA_0800	TCONS_00021449	XLOC_015914	498	1	Chr06:1264233-1264730	-	3.72571	0	0	Novel	Glyma.06G017000;	-1873	antisense
lincRNA_0801	TCONS_00021450	XLOC_015915	325	1	Chr06:1264818-1265142	-	7.70213	0.7316	0	Novel	Glyma.06G017100;	1647	sense
lincRNA_0802	TCONS_00021495	XLOC_015943	200	1	Chr06:1753556-1753755	-	0	14.1526	0	Novel	Glyma.06G023500;	2116	antisense
lincRNA_0803	TCONS_00021599	XLOC_016011	524	1	Chr06:2860614-2861137	-	0	2.08792	0	Novel	Glyma.06G037200;	-185	antisense
lincRNA_0804	TCONS_00021641	XLOC_016043	347	1	Chr06:3330346-3330692	-	1.41359	2.29755	59	Novel	Glyma.06G043700;	592	sense
lincRNA_0805	TCONS_00021648	XLOC_016048	218	1	Chr06:3425101-3425318	-	0	7.63738	0	Novel	Glyma.06G045200;	615	sense
lincRNA_0806	TCONS_00021661	XLOC_016055	255	1	Chr06:3542909-3543163	-	0	6.58632	0	Novel	Glyma.06G046900;	-475	sense
lincRNA_0807	TCONS_00021754	XLOC_016120	534	1	Chr06:4564941-4565474	-	1.86902	3.95831	534	Novel	Glyma.06G060200;	4381	antisense
lincRNA_0808	TCONS_00021773	XLOC_016135	1737	1	Chr06:4699672-4701408	-	1.22169	1.40407	43	Novel	Glyma.06G062300;	-698	antisense
lincRNA_0809	TCONS_00021776	XLOC_016135	1900	1	Chr06:4701465-4703364	-	1.10267	1.46684	46	Novel	Glyma.06G062300;	-2491	antisense
lincRNA_0810	TCONS_00021779	XLOC_016136	206	1	Chr06:4703727-4703932	-	2.06962	10.0914	0	Novel	Glyma.06G062300;	-4753	antisense
lincRNA_0811	TCONS_00021846	XLOC_016187	262	1	Chr06:5354995-5355256	-	0	5.21405	0	Novel	Glyma.06G069800;	-1179	antisense
lincRNA_0812	TCONS_00021955	XLOC_016263	330	1	Chr06:6438685-6439014	-	0	2.58515	17	Novel	Glyma.06G083700;	244	sense
lincRNA_0813	TCONS_00021963	XLOC_016271	252	1	Chr06:6666720-6666971	-	0	6.33477	0	Novel	Glyma.06G086400;	3887	sense
lincRNA_0814	TCONS_00022000	XLOC_016295	249	1	Chr06:7133905-7134153	-	0	5.55582	0	NC_GMAXST00015304_249;	Glyma.06G091200;	4812	antisense
lincRNA_0815	TCONS_00022137	XLOC_016388	283	1	Chr06:8368662-8368944	-	22.8517	33.5321	0	NC_GMAXST00015449_283;	Glyma.06G104800;	3959	antisense
lincRNA_0816	TCONS_00022148	XLOC_016395	555	3	Chr06:8465745-8469716	-	29.3758	22.8579	39	NC_GMAXST00015462_1077;	Glyma.06G105800;	-1560	antisense
lincRNA_0817	TCONS_00022149	XLOC_016395	2145	2	Chr06:8467233-8469716	-	11.8268	7.75487	98	NC_GMAXST00015462_1077;	Glyma.06G105800;	-3048	antisense
lincRNA_0818	TCONS_00022172	XLOC_016412	372	1	Chr06:8760886-8761257	-	4.03865	1.96924	0	Novel	Glyma.06G108900;	182	antisense
lincRNA_0819	TCONS_00022218	XLOC_016447	525	1	Chr06:9478269-9478793	-	1.06721	1.13535	22	NC_GMAXST00015580_234;	Glyma.06G116400;	-1434	antisense
lincRNA_0820	TCONS_00022268	XLOC_016484	241	1	Chr06:10263449-10263689	-	0	11.1529	0	Novel	Glyma.06G125700;	-4564	antisense
lincRNA_0821	TCONS_00022326	XLOC_016525	243	1	Chr06:10789753-10789995	-	0	7.61252	3	Novel	Glyma.06G131300;	-374	sense
lincRNA_0822	TCONS_00022361	XLOC_016551	466	1	Chr06:11124493-11124958	-	1.56597	1.50399	0	Novel	Glyma.06G135300;	245	sense
lincRNA_0823	TCONS_00022406	XLOC_016583	572	1	Chr06:11466348-11466919	-	1.30472	1.40455	0	Novel	Glyma.06G140600;	211	sense
lincRNA_0824	TCONS_00022500	XLOC_016653	403	1	Chr06:12567051-12567453	-	0.342368	1.9729	0	Novel	Glyma.06G154100;	-211	sense
lincRNA_0825	TCONS_00022501	XLOC_016654	266	1	Chr06:12579063-12579328	-	2.81449	5.82205	0	Novel	Glyma.06G154200;	-781	sense
lincRNA_0826	TCONS_00022547	XLOC_016687	242	1	Chr06:13017204-13017445	-	0	5.50632	0	Novel	Glyma.06G158400;	-6816	sense
lincRNA_0827	TCONS_00022561	XLOC_016699	249	1	Chr06:13059990-13060238	-	0	6.06089	0	Novel	Glyma.06G158700;	3807	sense
lincRNA_0828	TCONS_00022612	XLOC_016738	502	1	Chr06:13577180-13577681	-	0	2.03692	114	Novel	Glyma.06G164300;	270	sense
lincRNA_0829	TCONS_00022637	XLOC_016752	335	1	Chr06:13749875-13750209	-	0	2.26726	0	Novel	Glyma.06G165600;	833	sense
lincRNA_0830	TCONS_00022661	XLOC_016768	239	1	Chr06:14038301-14038539	-	0	6.86494	0	Novel	Glyma.06G168100;	-2253	antisense
lincRNA_0831	TCONS_00022672	XLOC_016778	347	1	Chr06:14192258-14192604	-	0	3.55076	0	Novel	Glyma.06G170000;	1003	sense
lincRNA_0832	TCONS_00022752	XLOC_016837	1117	1	Chr06:15332700-15333816	-	17.5088	9.90213	43	NC_GMAXST00016270_560;	Glyma.06G180600;	-7377	antisense
lincRNA_0833	TCONS_00022762	XLOC_016846	213	1	Chr06:15410058-15410270	-	0	8.22963	130	Novel	Glyma.06G181000;	897	sense
lincRNA_0834	TCONS_00022798	XLOC_016873	307	1	Chr06:16232864-16233170	-	0	2.81271	0	Novel	Glyma.06G186600;	-1013	antisense
lincRNA_0835	TCONS_00022801	XLOC_016875	262	1	Chr06:16241377-16241638	-	0	5.64856	99	NC_GMAXPA00039797_262;	Glyma.06G186800;	1355	sense
lincRNA_0836	TCONS_00022809	XLOC_016883	453	1	Chr06:16254501-16254953	-	0.274469	2.43328	0	Novel	Glyma.06G186900;	516	sense
lincRNA_0837	TCONS_00022818	XLOC_016892	310	1	Chr06:16509550-16509859	-	6.18942	0.823077	0	Novel	Glyma.06G189100;	-1258	antisense
lincRNA_0838	TCONS_00022824	XLOC_016895	233	1	Chr06:16522082-16522314	-	0	8.04553	0	Novel	Glyma.06G189200;	-2764	antisense
lincRNA_0839	TCONS_00022829	XLOC_016900	625	1	Chr06:16529566-16530190	-	1.95695	2.31323	4	Novel	Glyma.06G189300;	1440	antisense
lincRNA_0840	TCONS_00022874	XLOC_016934	286	1	Chr06:17634949-17635234	-	3.06221	5.09022	0	Novel	Glyma.06G196400;	-2149	sense
lincRNA_0841	TCONS_00022878	XLOC_016938	239	1	Chr06:17759746-17759984	-	0	6.29286	0	Novel	Glyma.06G196900;	10451	sense
lincRNA_0842	TCONS_00022954	XLOC_016987	253	1	Chr06:19713947-19714199	-	0	4.81575	57	Novel	Glyma.06G206000;	-2606	sense
lincRNA_0843	TCONS_00022971	XLOC_016995	266	1	Chr06:20387216-20387481	-	0	5.82205	0	Novel	Glyma.06G208500;	-10422	sense
lincRNA_0844	TCONS_00023010	XLOC_017023	479	1	Chr06:22414232-22414710	-	0.497564	2.20556	83	Novel	Glyma.06G215600;	316	sense
lincRNA_0845	TCONS_00023017	XLOC_017029	310	1	Chr06:22860583-22860892	-	0	3.56667	310	Novel	Glyma.06G217100;	-8444	sense
lincRNA_0846	TCONS_00023060	XLOC_017062	235	1	Chr06:24072261-24072495	-	0	7.23206	235	Novel	Glyma.06G219000;	30396	sense
lincRNA_0847	TCONS_00023069	XLOC_017069	249	1	Chr06:25019521-25019769	-	0	6.06089	249	Novel	Glyma.06G219800;	-96543	sense
lincRNA_0848	TCONS_00023098	XLOC_017094	316	1	Chr06:28873654-28873969	-	0.589692	3.65951	0	Novel	Glyma.06G222100;	557	sense
lincRNA_0849	TCONS_00023115	XLOC_017108	226	1	Chr06:29745432-29745657	-	0	8.85302	226	Novel	Glyma.06G223900;	46875	sense
lincRNA_0850	TCONS_00023116	XLOC_017109	283	1	Chr06:30154131-30154413	-	0	3.49293	283	Novel	Glyma.06G224200;	135642	antisense
lincRNA_0851	TCONS_00023121	XLOC_017114	271	1	Chr06:30546100-30546370	-	0	3.94287	30	Novel	Glyma.06G224700;	-16185	sense
lincRNA_0852	TCONS_00023127	XLOC_017120	206	1	Chr06:32423591-32423796	-	0	9.17404	206	Novel	Glyma.06G226000;	374282	antisense
lincRNA_0853	TCONS_00023128	XLOC_017121	243	1	Chr06:33726414-33726656	-	0	5.43751	243	Novel	Glyma.06G226800;	-323616	antisense
lincRNA_0854	TCONS_00023134	XLOC_017127	254	1	Chr06:34596374-34596627	-	0	5.23559	62	Novel	Glyma.06G228100;	1815	sense
lincRNA_0855	TCONS_00023143	XLOC_017132	256	1	Chr06:34919446-34919701	-	0	5.11542	0	Novel	Glyma.06G229200;	52	antisense
lincRNA_0856	TCONS_00023144	XLOC_017133	291	1	Chr06:34939684-34939974	-	0	3.23785	291	Novel	Glyma.06G229200;	-16773	antisense
lincRNA_0857	TCONS_00023156	XLOC_017142	246	1	Chr06:36319961-36320206	-	0	8.38194	0	Novel	Glyma.06G231700;	-4783	antisense
lincRNA_0858	TCONS_00023161	XLOC_017145	246	1	Chr06:36478423-36478668	-	0	6.28645	69	Novel	Glyma.06G232100;	-25724	sense
lincRNA_0859	TCONS_00023162	XLOC_017146	317	1	Chr06:36611470-36611786	-	0	2.59337	0	Novel	Glyma.06G232200;	68299	antisense
lincRNA_0860	TCONS_00023175	XLOC_017151	262	1	Chr06:37663913-37664174	-	0	6.95207	262	Novel	Glyma.06G234300;	6308	sense
lincRNA_0861	TCONS_00023191	XLOC_017165	266	1	Chr06:38482067-38482332	-	0	4.57447	0	Novel	Glyma.06G236400;	-8770	antisense
lincRNA_0862	TCONS_00023207	XLOC_017175	335	1	Chr06:38858651-38858985	-	0	2.72071	335	Novel	Glyma.06G238000;	-22715	sense
lincRNA_0863	TCONS_00023224	XLOC_017186	203	1	Chr06:39537048-39537250	-	0	10.5883	0	Novel	Glyma.06G239900;	-4866	antisense
lincRNA_0864	TCONS_00023256	XLOC_017208	250	1	Chr06:42090770-42091019	-	0	4.99037	0	Novel	Glyma.06G249200;	40	antisense
lincRNA_0865	TCONS_00023284	XLOC_017229	411	1	Chr06:43799834-43800244	-	0.32936	1.89795	0	Novel	Glyma.06G256300;	551	sense
lincRNA_0866	TCONS_00023342	XLOC_017272	372	1	Chr06:45906485-45906856	-	0.807731	2.14826	0	Novel	Glyma.06G270200;	400	sense
lincRNA_0867	TCONS_00023418	XLOC_017333	243	1	Chr06:47676404-47676646	-	0	7.06876	0	Novel	Glyma.06G288000;	2333	sense
lincRNA_0868	TCONS_00023431	XLOC_017344	703	1	Chr06:47904943-47905645	-	0.550924	1.64841	0	Novel	Glyma.06G290200;	916	sense
lincRNA_0869	TCONS_00023445	XLOC_017354	243	1	Chr06:48098769-48099011	-	14.7201	0	0	Novel	Glyma.06G292100;	-1391	antisense
lincRNA_0870	TCONS_00023572	XLOC_017455	318	1	Chr06:50240052-50240369	-	0	3.0877	0	Novel	Glyma.06G313700;	-3055	sense
lincRNA_0871	TCONS_00023596	XLOC_017472	250	1	Chr06:50514572-50514821	-	0	4.99037	0	Novel	Glyma.06G316300;	811	sense
lincRNA_0872	TCONS_00023632	XLOC_017497	266	1	Chr06:50919097-50919362	-	0	4.15861	0	Novel	Glyma.06G320500;	-903	antisense
lincRNA_0873	TCONS_00023651	XLOC_017513	1054	1	Chr06:51092837-51093890	-	1.2967	0.862186	92	Novel	Glyma.06G322700;	452	sense
lincRNA_0874	TCONS_00023678	XLOC_017528	215	1	Chr06:51355523-51355523	-	0	7.98513	0	Novel	-	-	No_neighbor_gene
lincRNA_0875	TCONS_00023833	XLOC_017641	213	1	Chr07:1551792-1552004	+	0	9.87555	90	Novel	Glyma.07G019500;	-225	sense
lincRNA_0876	TCONS_00023865	XLOC_017664	388	1	Chr07:1795570-1795957	+	3.69675	0.491599	0	Novel	Glyma.07G023400;	-2922	sense
lincRNA_0877	TCONS_00023876	XLOC_017673	427	1	Chr07:1956340-1956766	+	0	3.25607	257	Novel	Glyma.07G025000;	-588	sense
lincRNA_0878	TCONS_00023878	XLOC_017675	397	1	Chr07:1960015-1960411	+	0.352804	2.81498	0	NC_GMAXST00018076_397;	Glyma.07G025000;	-4263	sense
lincRNA_0879	TCONS_00023909	XLOC_017695	239	1	Chr07:2302887-2303125	+	0	5.72078	32	Novel	Glyma.07G028600;	-809	sense
lincRNA_0880	TCONS_00023930	XLOC_017713	245	1	Chr07:2590167-2590411	+	0	10.6075	0	NC_GMAXST00018161_233;	Glyma.07G033000;	-3127	antisense
lincRNA_0881	TCONS_00023936	XLOC_017719	440	1	Chr07:2731772-2732211	+	2.8941	0.641435	0	Novel	Glyma.07G034400;	-214	sense
lincRNA_0882	TCONS_00023983	XLOC_017750	475	1	Chr07:3162372-3162846	+	2.52417	0.111889	0	Novel	Glyma.07G038300;	-978	sense
lincRNA_0883	TCONS_00024051	XLOC_017801	629	2	Chr07:4253925-4254644	+	3.23109	0.787737	0	NC_GMAXST00018352_447;	Glyma.07G050000;	-1407	antisense
lincRNA_0884	TCONS_00024084	XLOC_017827	460	1	Chr07:4874013-4874472	+	0	2.01235	0	Novel	Glyma.07G055200;	-1163	sense
lincRNA_0885	TCONS_00024097	XLOC_017838	238	1	Chr07:5036359-5036596	+	0	8.11308	0	Novel	Glyma.07G056700;	-1158	antisense
lincRNA_0886	TCONS_00024129	XLOC_017861	291	1	Chr07:5393761-5394051	+	1.46089	3.56163	0	Novel	Glyma.07G060900;	1114	antisense
lincRNA_0887	TCONS_00024385	XLOC_018046	251	1	Chr07:8601168-8601418	+	0	4.9311	251	Novel	Glyma.07G092000;	-814	sense
lincRNA_0888	TCONS_00024404	XLOC_018062	248	1	Chr07:8942398-8942645	+	0	5.11224	248	Novel	Glyma.07G095500;	-1772	sense
lincRNA_0889	TCONS_00024450	XLOC_018093	249	1	Chr07:9622357-9622605	+	0	7.07104	104	Novel	Glyma.07G101400;	-254	sense
lincRNA_0890	TCONS_00024462	XLOC_018102	328	1	Chr07:9877173-9877500	+	0	2.86181	0	Novel	Glyma.07G103000;	-3693	antisense
lincRNA_0891	TCONS_00024470	XLOC_018109	521	1	Chr07:9988465-9988985	+	2.37722	0.574774	0	Novel	Glyma.07G103900;	1893	sense
lincRNA_0892	TCONS_00024473	XLOC_018112	374	1	Chr07:9995678-9996051	+	4.39189	0	0	Novel	Glyma.07G103900;	-3921	sense
lincRNA_0893	TCONS_00024480	XLOC_018116	286	1	Chr07:10170433-10170718	+	22.9666	32.5774	79	NC_GMAXST00018943_279;	Glyma.07G104900;	-536	antisense
lincRNA_0894	TCONS_00024506	XLOC_018134	731	1	Chr07:11121730-11122460	+	2.21768	2.4865	63	Novel	Glyma.07G109900;	991	sense
lincRNA_0895	TCONS_00024534	XLOC_018158	238	1	Chr07:12989029-12989266	+	0	5.79505	238	Novel	Glyma.07G116700;	26477	sense
lincRNA_0896	TCONS_00024566	XLOC_018182	390	2	Chr07:13787895-13788375	+	0.365792	5.67507	0	Novel	Glyma.07G119900;	-13359	sense
lincRNA_0897	TCONS_00024567	XLOC_018183	379	1	Chr07:13789141-13789519	+	0	2.23693	0	Novel	Glyma.07G119900;	-14605	sense
lincRNA_0898	TCONS_00024698	XLOC_018287	228	1	Chr07:16575650-16575877	+	62.7582	92.0674	0	NC_GMAXST00019314_228;	Glyma.07G139600;	-1475	sense
lincRNA_0899	TCONS_00024713	XLOC_018301	241	1	Chr07:16857256-16857496	+	0	5.57644	241	Novel	Glyma.07G141900;	-13032	sense
lincRNA_0900	TCONS_00024739	XLOC_018323	242	1	Chr07:17301805-17302046	+	0	5.50632	0	Novel	Glyma.07G145000;	68	antisense
lincRNA_0901	TCONS_00024775	XLOC_018349	330	1	Chr07:18496546-18496875	+	0	3.05518	0	Novel	Glyma.07G152200;	-469	sense
lincRNA_0902	TCONS_00024791	XLOC_018365	421	1	Chr07:19116005-19116425	+	3.45849	4.04167	0	Novel	Glyma.07G155500;	-408	sense
lincRNA_0903	TCONS_00024813	XLOC_018375	280	1	Chr07:19276854-19277133	+	0	4.67645	0	Novel	Glyma.07G157000;	-2517	sense
lincRNA_0904	TCONS_00024823	XLOC_018381	340	1	Chr07:19632522-19632861	+	2.46977	2.18956	0	Novel	Glyma.07G158100;	7974	antisense
lincRNA_0905	TCONS_00024824	XLOC_018382	278	1	Chr07:19633119-19633396	+	0	5.50456	0	Novel	Glyma.07G158100;	7439	antisense
lincRNA_0906	TCONS_00024825	XLOC_018383	396	1	Chr07:19633724-19634119	+	1.06381	2.82934	396	Novel	Glyma.07G158100;	6716	antisense
lincRNA_0907	TCONS_00024826	XLOC_018384	205	1	Chr07:19634229-19634433	+	0	8.38912	205	Novel	Glyma.07G158100;	6402	antisense
lincRNA_0908	TCONS_00024830	XLOC_018388	535	1	Chr07:19639222-19639756	+	0.621141	2.84512	0	Novel	Glyma.07G158100;	1079	antisense
lincRNA_0909	TCONS_00024833	XLOC_018391	227	1	Chr07:19642825-19643051	+	0	6.71584	0	NC_GMAXPA00047671_163;	Glyma.07G158100;	-194	antisense
lincRNA_0910	TCONS_00024849	XLOC_018406	267	1	Chr07:20313587-20313853	+	0	4.52538	267	Novel	Glyma.07G159600;	-27268	antisense
lincRNA_0911	TCONS_00024850	XLOC_018407	210	1	Chr07:20329400-20329609	+	0	7.75507	210	Novel	Glyma.07G159600;	-43081	antisense
lincRNA_0912	TCONS_00024870	XLOC_018422	280	1	Chr07:22246883-22247162	+	0	3.59727	280	Novel	Glyma.07G164400;	-127976	sense
lincRNA_0913	TCONS_00024876	XLOC_018428	243	1	Chr07:25748459-25748701	+	0	5.43751	0	Novel	Glyma.07G166200;	-40510	sense
lincRNA_0914	TCONS_00024877	XLOC_018429	272	1	Chr07:25796973-25797244	+	0	4.68224	272	Novel	Glyma.07G166200;	-89024	sense
lincRNA_0915	TCONS_00024882	XLOC_018434	215	1	Chr07:26195790-26196004	+	0	11.9777	215	Novel	Glyma.07G166600;	-28967	sense
lincRNA_0916	TCONS_00024889	XLOC_018439	206	1	Chr07:26632864-26633069	+	0	11.0088	206	Novel	Glyma.07G166900;	-266465	antisense
lincRNA_0917	TCONS_00024890	XLOC_018440	266	1	Chr07:26902916-26903181	+	0	4.99033	266	Novel	Glyma.07G167000;	20053	sense
lincRNA_0918	TCONS_00024901	XLOC_018446	316	1	Chr07:27625071-27625386	+	0	2.61393	316	Novel	Glyma.07G168300;	-114080	antisense
lincRNA_0919	TCONS_00024903	XLOC_018448	276	1	Chr07:27952088-27952363	+	0	4.49346	276	Novel	Glyma.07G168600;	51007	sense
lincRNA_0920	TCONS_00024913	XLOC_018455	240	1	Chr07:28019372-28019611	+	0	5.64792	143	Novel	Glyma.07G168700;	-1551	sense
lincRNA_0921	TCONS_00024938	XLOC_018472	637	2	Chr07:30117227-30117942	+	0	1.12477	0	Novel	Glyma.07G172500;	-4722	sense
lincRNA_0922	TCONS_00024949	XLOC_018481	217	1	Chr07:30564740-30564956	+	0	7.75085	0	Novel	Glyma.07G173500;	-10699	antisense
lincRNA_0923	TCONS_00024954	XLOC_018485	249	1	Chr07:31007074-31007322	+	0	5.05075	249	Novel	Glyma.07G173900;	-123244	antisense
lincRNA_0924	TCONS_00024962	XLOC_018488	257	1	Chr07:31297434-31297690	+	0	2.75832	0	Novel	Glyma.07G174200;	-23799	sense
lincRNA_0925	TCONS_00024970	XLOC_018495	207	1	Chr07:31723304-31723510	+	0	12.6421	207	Novel	Glyma.07G175200;	-12386	antisense
lincRNA_0926	TCONS_00024973	XLOC_018498	282	1	Chr07:32102873-32103154	+	0	3.52715	282	Novel	Glyma.07G175400;	-160310	antisense
lincRNA_0927	TCONS_00024979	XLOC_018502	361	1	Chr07:32384454-32384814	+	0	2.10204	361	Novel	Glyma.07G175500;	-98344	sense
lincRNA_0928	TCONS_00024993	XLOC_018513	201	1	Chr07:33320960-33321160	+	0	10.9387	0	Novel	Glyma.07G177100;	-201	sense
lincRNA_0929	TCONS_00025004	XLOC_018523	255	1	Chr07:34602565-34602819	+	0	6.58632	255	Novel	Glyma.07G180200;	-38854	antisense
lincRNA_0930	TCONS_00025007	XLOC_018526	888	1	Chr07:34674799-34675686	+	1.61011	1.20439	0	Novel	Glyma.07G180400;	-1256	sense
lincRNA_0931	TCONS_00025073	XLOC_018574	223	1	Chr07:35619146-35619368	+	20.8353	21.3131	0	Novel	Glyma.07G188700;	1037	antisense
lincRNA_0932	TCONS_00025080	XLOC_018578	238	1	Chr07:35676630-35676867	+	0	6.95407	121	Novel	Glyma.07G189200;	-1672	antisense
lincRNA_0933	TCONS_00025089	XLOC_018585	247	1	Chr07:35881122-35881368	+	0	5.69238	0	Novel	Glyma.07G191400;	160	antisense
lincRNA_0934	TCONS_00025181	XLOC_018651	235	1	Chr07:37428863-37429097	+	0	7.23206	0	Novel	Glyma.07G205100;	-358	sense
lincRNA_0935	TCONS_00025258	XLOC_018705	506	1	Chr07:38579354-38579859	+	0.226745	2.31172	0	Novel	Glyma.07G213700;	-7484	sense
lincRNA_0936	TCONS_00025263	XLOC_018708	316	1	Chr07:38632906-38633221	+	0	3.39811	39	Novel	Glyma.07G214200;	7962	sense
lincRNA_0937	TCONS_00025268	XLOC_018713	273	1	Chr07:38709105-38709377	+	0	3.86155	0	Novel	Glyma.07G215000;	167	antisense
lincRNA_0938	TCONS_00025342	XLOC_018770	357	1	Chr07:39931709-39932065	+	0	2.74225	18	Novel	Glyma.07G223100;	10924	sense
lincRNA_0939	TCONS_00025359	XLOC_018785	299	1	Chr07:40263131-40263429	+	0	5.72381	0	Novel	Glyma.07G225500;	-776	sense
lincRNA_0940	TCONS_00025398	XLOC_018819	666	1	Chr07:41581562-41582227	+	0.892167	1.71371	0	NC_GMAXST00020364_666;	Glyma.07G234900;	652	antisense
lincRNA_0941	TCONS_00025422	XLOC_018833	360	1	Chr07:41875276-41875635	+	1.30125	2.4995	0	NC_GMAXST00020397_360;	Glyma.07G237400;	917	antisense
lincRNA_0942	TCONS_00025453	XLOC_018857	242	1	Chr07:42286040-42286281	+	0	5.50632	0	Novel	Glyma.07G243100;	1302	antisense
lincRNA_0943	TCONS_00025460	XLOC_018864	260	1	Chr07:42400338-42400597	+	0	4.44325	50	Novel	Glyma.07G244500;	4618	sense
lincRNA_0944	TCONS_00025472	XLOC_018872	522	1	Chr07:42640040-42640561	+	2.36981	0.572982	0	Novel	Glyma.07G247900;	-604	sense
lincRNA_0945	TCONS_00025492	XLOC_018889	254	1	Chr07:42860888-42861141	+	0	5.23559	0	Novel	Glyma.07G250600;	-377	sense
lincRNA_0946	TCONS_00025534	XLOC_018924	303	1	Chr07:43327853-43328155	+	0	2.90967	0	Novel	Glyma.07G257200;	-371	sense
lincRNA_0947	TCONS_00025581	XLOC_018957	455	1	Chr07:43656647-43657101	+	0	2.1727	0	Novel	Glyma.07G261500;	-268	sense
lincRNA_0948	TCONS_00025610	XLOC_018980	330	1	Chr07:43972131-43972460	+	1.59054	2.35014	0	Novel	Glyma.07G265900;	465	sense
lincRNA_0949	TCONS_00025616	XLOC_018985	457	1	Chr07:44010825-44011281	+	0.810532	2.27547	0	Novel	Glyma.07G266400;	-404	sense
lincRNA_0950	TCONS_00025764	XLOC_019091	365	1	Chr07:782356-782720	-	0.841605	1.8653	55	Novel	Glyma.07G010400;	664	sense
lincRNA_0951	TCONS_00025776	XLOC_019099	335	2	Chr07:952959-954280	-	1.02297	4.53452	119	NC_GMAXST00017937_1322;	Glyma.07G012300;	771	sense
lincRNA_0952	TCONS_00025880	XLOC_019171	245	1	Chr07:2235041-2235285	-	0	5.30374	0	Novel	Glyma.07G027900;	-7859	sense
lincRNA_0953	TCONS_00025908	XLOC_019191	201	1	Chr07:2499442-2499642	-	0	9.94423	0	Novel	Glyma.07G031500;	-709	sense
lincRNA_0954	TCONS_00025968	XLOC_019231	1361	1	Chr07:3247696-3249056	-	5.36326	0.898121	120	Novel	Glyma.07G039600;	-1251	sense
lincRNA_0955	TCONS_00025970	XLOC_019233	1105	1	Chr07:3251524-3252628	-	7.49414	0.576254	43	Novel	Glyma.07G039600;	-5079	sense
lincRNA_0956	TCONS_00025971	XLOC_019234	391	1	Chr07:3253425-3253815	-	5.82208	1.12908	0	Novel	Glyma.07G039600;	-6980	sense
lincRNA_0957	TCONS_00025972	XLOC_019235	698	1	Chr07:3253900-3254597	-	6.5385	0.678332	10	Novel	Glyma.07G039600;	-7455	sense
lincRNA_0958	TCONS_00025973	XLOC_019230	2140	1	Chr07:3254972-3257111	-	8.9952	0.253835	113	Novel	Glyma.07G039700;	7601	antisense
lincRNA_0959	TCONS_00026004	XLOC_019258	322	1	Chr07:3601993-3602314	-	7.87912	0	0	Novel	Glyma.07G043500;	1846	sense
lincRNA_0960	TCONS_00026097	XLOC_019326	558	1	Chr07:4756528-4757085	-	0.193701	2.14655	0	Novel	Glyma.07G054300;	684	sense
lincRNA_0961	TCONS_00026120	XLOC_019340	659	1	Chr07:4994026-4994684	-	2.71742	0.602278	22	Novel	Glyma.07G056500;	668	sense
lincRNA_0962	TCONS_00026126	XLOC_019342	872	1	Chr07:5000956-5001827	-	3.72751	1.18807	48	Novel	Glyma.07G056500;	-529	sense
lincRNA_0963	TCONS_00026166	XLOC_019369	1020	1	Chr07:5423592-5424611	-	4.72691	2.3198	113	Novel	Glyma.07G061200;	7211	sense
lincRNA_0964	TCONS_00026176	XLOC_019377	814	2	Chr07:5526025-5527100	-	10.198	1.52162e-05	0	NC_GMAXST00018481_211;NC_GMAXPA00044989_230;	Glyma.07G062400;	-1253	antisense
lincRNA_0965	TCONS_00026177	XLOC_019377	1121	1	Chr07:5526025-5527145	-	12.5168	13.2897	31	NC_GMAXST00018481_211;NC_GMAXPA00044989_275;	Glyma.07G062400;	-1253	antisense
lincRNA_0966	TCONS_00026199	XLOC_019388	633	3	Chr07:5756750-5757928	-	4.16151	5.10833	52	NC_GMAXST00018503_1179;	Glyma.07G064400;	4987	antisense
lincRNA_0967	TCONS_00026218	XLOC_019404	202	1	Chr07:6113266-6113467	-	0	11.7398	0	Novel	Glyma.07G067900;	-2420	sense
lincRNA_0968	TCONS_00026219	XLOC_019405	222	1	Chr07:6148822-6149043	-	0	9.36855	0	Novel	Glyma.07G068200;	-786	sense
lincRNA_0969	TCONS_00026302	XLOC_019462	272	1	Chr07:7137782-7138053	-	0	3.90187	272	Novel	Glyma.07G078100;	-1819	antisense
lincRNA_0970	TCONS_00026322	XLOC_019477	376	1	Chr07:7340526-7340901	-	0	2.09983	0	Novel	Glyma.07G080700;	550	sense
lincRNA_0971	TCONS_00026369	XLOC_019506	361	1	Chr07:7909945-7910305	-	0	2.10204	0	Novel	Glyma.07G085700;	402	sense
lincRNA_0972	TCONS_00026427	XLOC_019550	268	1	Chr07:8766721-8766988	-	0	6.51217	0	Novel	Glyma.07G093900;	17	antisense
lincRNA_0973	TCONS_00026436	XLOC_019557	773	1	Chr07:8988368-8989140	-	4.59307	8.25106	32	Novel	Glyma.07G095900;	-226	sense
lincRNA_0974	TCONS_00026468	XLOC_019576	374	1	Chr07:9560034-9560407	-	4.79116	0.707927	0	Novel	Glyma.07G100900;	1578	sense
lincRNA_0975	TCONS_00026570	XLOC_019647	250	1	Chr07:12539290-12539539	-	0	5.48941	199	Novel	Glyma.07G115700;	10969	antisense
lincRNA_0976	TCONS_00026588	XLOC_019657	210	1	Chr07:13403665-13403874	-	0	11.2018	165	Novel	Glyma.07G118400;	9329	sense
lincRNA_0977	TCONS_00026594	XLOC_019663	245	1	Chr07:13631923-13632167	-	0	5.83411	245	Novel	Glyma.07G119300;	7069	sense
lincRNA_0978	TCONS_00026621	XLOC_019682	253	1	Chr07:14447626-14447878	-	0	5.7789	0	Novel	Glyma.07G122900;	1928	sense
lincRNA_0979	TCONS_00026623	XLOC_019684	349	1	Chr07:14515355-14515703	-	0	3.09214	0	Novel	Glyma.07G123000;	936	sense
lincRNA_0980	TCONS_00026660	XLOC_019710	240	1	Chr07:15067538-15067777	-	0	12.4254	0	Novel	Glyma.07G126300;	610	sense
lincRNA_0981	TCONS_00026685	XLOC_019726	921	1	Chr07:15391415-15392335	-	0.864165	1.48968	21	Novel	Glyma.07G129200;	-859	sense
lincRNA_0982	TCONS_00026686	XLOC_019727	416	1	Chr07:15392886-15393301	-	0.321713	1.85388	0	Novel	Glyma.07G129200;	-2330	sense
lincRNA_0983	TCONS_00026687	XLOC_019728	570	1	Chr07:15394239-15394808	-	1.12439	1.16296	0	Novel	Glyma.07G129300;	1258	antisense
lincRNA_0984	TCONS_00026688	XLOC_019729	523	1	Chr07:15395013-15395535	-	0.429535	1.7136	0	Novel	Glyma.07G129300;	531	antisense
lincRNA_0985	TCONS_00026739	XLOC_019771	294	1	Chr07:16388200-16388493	-	9.23847	0	17	Novel	Glyma.07G138100;	10685	sense
lincRNA_0986	TCONS_00026746	XLOC_019778	431	1	Chr07:16546019-16546449	-	3.60889	0.533239	0	Novel	Glyma.07G139200;	-3797	antisense
lincRNA_0987	TCONS_00026753	XLOC_019785	275	1	Chr07:16825776-16826050	-	0	3.7829	89	Novel	Glyma.07G141800;	-5024	antisense
lincRNA_0988	TCONS_00026791	XLOC_019815	449	1	Chr07:17918608-17919056	-	0.836698	1.73079	0	Novel	Glyma.07G149000;	1137	sense
lincRNA_0989	TCONS_00026809	XLOC_019828	210	1	Chr07:18204618-18204827	-	0	8.61674	0	Novel	Glyma.07G150900;	-22567	sense
lincRNA_0990	TCONS_00026837	XLOC_019847	290	1	Chr07:18961424-18961713	-	8.84698	0	79	Novel	Glyma.07G154200;	9407	sense
lincRNA_0991	TCONS_00026844	XLOC_019853	380	1	Chr07:19115818-19116197	-	1.93021	2.05345	0	Novel	Glyma.07G155500;	-221	antisense
lincRNA_0992	TCONS_00026851	XLOC_019860	259	1	Chr07:19412544-19412802	-	0	4.94303	0	Novel	Glyma.07G157400;	7913	sense
lincRNA_0993	TCONS_00026877	XLOC_019882	241	1	Chr07:21491857-21492097	-	0	6.69173	241	Novel	Glyma.07G162600;	-918	sense
lincRNA_0994	TCONS_00026879	XLOC_019884	518	1	Chr07:21643527-21644044	-	2.83604	0.676919	197	NC_GMAXST00019585_437;	Glyma.07G163400;	1861	sense
lincRNA_0995	TCONS_00026880	XLOC_019885	539	1	Chr07:21644905-21645443	-	2.45515	0.72553	135	Novel	Glyma.07G163400;	462	sense
lincRNA_0996	TCONS_00026887	XLOC_019891	202	1	Chr07:21860615-21860816	-	0	14.6748	0	Novel	Glyma.07G164300;	-28910	antisense
lincRNA_0997	TCONS_00026888	XLOC_019892	254	1	Chr07:22011556-22011809	-	0	4.28367	254	Novel	Glyma.07G164400;	105909	antisense
lincRNA_0998	TCONS_00026890	XLOC_019894	281	1	Chr07:22922842-22923122	-	0	4.27431	281	Novel	Glyma.07G164500;	61990	sense
lincRNA_0999	TCONS_00026897	XLOC_019900	359	1	Chr07:24346689-24347047	-	0	2.32148	134	Novel	Glyma.07G164800;	-9502	sense
lincRNA_1000	TCONS_00026904	XLOC_019907	237	1	Chr07:24697337-24697573	-	0	5.87078	237	Novel	Glyma.07G165200;	88636	antisense
lincRNA_1001	TCONS_00026914	XLOC_019916	326	1	Chr07:25401110-25401435	-	0	2.90458	326	Novel	Glyma.07G165800;	169466	sense
lincRNA_1002	TCONS_00026919	XLOC_019920	238	1	Chr07:25618458-25618695	-	0	5.79505	0	Novel	Glyma.07G165900;	-20796	sense
lincRNA_1003	TCONS_00026965	XLOC_019956	261	1	Chr07:31205949-31206209	-	0	4.39371	113	Novel	Glyma.07G174000;	35813	antisense
lincRNA_1004	TCONS_00027063	XLOC_020024	219	1	Chr07:35855085-35855303	-	0	8.2789	0	Novel	Glyma.07G191000;	762	sense
lincRNA_1005	TCONS_00027115	XLOC_020061	479	1	Chr07:36707938-36708416	-	3.23417	0.55139	0	Novel	Glyma.07G198700;	621	sense
lincRNA_1006	TCONS_00027129	XLOC_020071	287	1	Chr07:36904755-36905041	-	3.79155	4.70591	0	Novel	Glyma.07G200800;	257	sense
lincRNA_1007	TCONS_00027153	XLOC_020088	617	1	Chr07:37367234-37367850	-	6.48245	2.65245	0	NC_GMAXST00020023_613;	Glyma.07G204700;	5419	antisense
lincRNA_1008	TCONS_00027197	XLOC_020113	298	1	Chr07:37888122-37888419	-	2.74254	3.95099	61	Novel	Glyma.07G209100;	-4058	antisense
lincRNA_1009	TCONS_00027256	XLOC_020160	249	1	Chr07:39321647-39321895	-	0	5.05075	0	Novel	Glyma.07G219500;	631	sense
lincRNA_1010	TCONS_00027300	XLOC_020186	262	1	Chr07:40152715-40152976	-	9.80222	0.869008	0	Novel	Glyma.07G224300;	959	sense
lincRNA_1011	TCONS_00027329	XLOC_020209	272	1	Chr07:40504672-40504943	-	0	5.07243	131	NC_GMAXST00020286_268;	Glyma.07G227400;	237	sense
lincRNA_1012	TCONS_00027421	XLOC_020274	550	1	Chr07:41955693-41956242	-	2.57587	0.966144	0	Novel	Glyma.07G238300;	344	sense
lincRNA_1013	TCONS_00027525	XLOC_020354	222	1	Chr07:43004092-43004313	-	0	7.92724	0	Novel	Glyma.07G252600;	525	sense
lincRNA_1014	TCONS_00027656	XLOC_020453	265	1	Chr07:44324596-44324860	-	0	5.04482	0	Novel	Glyma.07G270700;	623	antisense
lincRNA_1015	TCONS_00027798	XLOC_020547	424	1	Chr08:1161955-1162378	+	0	2.3374	0	Novel	Glyma.08G014800;	-5595	antisense
lincRNA_1016	TCONS_00027808	XLOC_020556	242	1	Chr08:1277379-1277620	+	0	5.50632	0	Novel	Glyma.08G016200;	606	antisense
lincRNA_1017	TCONS_00027821	XLOC_020568	248	1	Chr08:1441445-1441692	+	1.1533	10.7357	0	Novel	Glyma.08G017800;	-295	sense
lincRNA_1018	TCONS_00027835	XLOC_020579	258	1	Chr08:1678401-1678658	+	0	4.54497	24	Novel	Glyma.08G020700;	-1421	antisense
lincRNA_1019	TCONS_00027876	XLOC_020606	213	1	Chr08:1948233-1948445	+	0	8.22963	213	Novel	Glyma.08G024600;	-166	antisense
lincRNA_1020	TCONS_00027901	XLOC_020627	239	1	Chr08:2292300-2292538	+	0	6.86494	63	Novel	Glyma.08G028600;	544	sense
lincRNA_1021	TCONS_00027974	XLOC_020678	269	1	Chr08:3001547-3001815	+	0	4.42967	50	Novel	Glyma.08G038300;	-2219	sense
lincRNA_1022	TCONS_00028006	XLOC_020701	308	1	Chr08:3322254-3322561	+	0	6.41547	0	Novel	Glyma.08G041900;	-232	sense
lincRNA_1023	TCONS_00028038	XLOC_020726	393	1	Chr08:3617940-3618332	+	3.24102	1.91553	0	NC_GMAXST00021278_393;	Glyma.08G045800;	-1490	antisense
lincRNA_1024	TCONS_00028048	XLOC_020734	285	1	Chr08:3666143-3666427	+	0	3.4261	0	Novel	Glyma.08G046600;	-281	sense
lincRNA_1025	TCONS_00028111	XLOC_020783	247	1	Chr08:4376383-4376629	+	0	5.17489	39	Novel	Glyma.08G057000;	-586	antisense
lincRNA_1026	TCONS_00028117	XLOC_020789	385	1	Chr08:4468495-4468879	+	1.12696	2.99729	0	Novel	Glyma.08G058200;	-588	sense
lincRNA_1027	TCONS_00028118	XLOC_020790	414	1	Chr08:4468998-4469411	+	0	2.73492	0	Novel	Glyma.08G058300;	550	antisense
lincRNA_1028	TCONS_00028119	XLOC_020791	226	1	Chr08:4469508-4469733	+	0	6.81002	0	Novel	Glyma.08G058300;	228	antisense
lincRNA_1029	TCONS_00028134	XLOC_020803	239	1	Chr08:4624904-4625142	+	0	5.72078	0	Novel	Glyma.08G060000;	977	antisense
lincRNA_1030	TCONS_00028141	XLOC_020807	205	1	Chr08:4672666-4672870	+	0	9.32124	0	Novel	Glyma.08G060600;	363	sense
lincRNA_1031	TCONS_00028168	XLOC_020831	264	1	Chr08:5078073-5078336	+	0	5.52527	0	Novel	Glyma.08G065900;	-1348	sense
lincRNA_1032	TCONS_00028210	XLOC_020862	276	1	Chr08:5642659-5642934	+	0	4.49346	0	Novel	Glyma.08G073800;	2028	antisense
lincRNA_1033	TCONS_00028213	XLOC_020865	362	1	Chr08:5667266-5667627	+	4.7133	0	0	NC_GMAXST00021577_220;	Glyma.08G074200;	664	sense
lincRNA_1034	TCONS_00028233	XLOC_020881	491	1	Chr08:5794553-5795043	+	0.238481	2.32566	32	Novel	Glyma.08G075800;	-587	sense
lincRNA_1035	TCONS_00028360	XLOC_020973	243	1	Chr08:7005106-7005348	+	0	5.43751	0	Novel	Glyma.08G092400;	-1183	sense
lincRNA_1036	TCONS_00028385	XLOC_020995	262	1	Chr08:7522053-7522314	+	0	3.91054	0	Novel	Glyma.08G098200;	716	antisense
lincRNA_1037	TCONS_00028487	XLOC_021070	337	1	Chr08:8428362-8428698	+	4.53903	3.35337	0	NC_GMAXST00021929_337;	Glyma.08G109900;	2589	sense
lincRNA_1038	TCONS_00028536	XLOC_021105	342	1	Chr08:8934029-8934370	+	0	2.15983	40	Novel	Glyma.08G116300;	1548	antisense
lincRNA_1039	TCONS_00028637	XLOC_021174	690	2	Chr08:9989319-9990287	+	2.04463	2.71897e-06	43	Novel	Glyma.08G129700;	-679	sense
lincRNA_1040	TCONS_00028638	XLOC_021174	868	1	Chr08:9989420-9990287	+	0.885114	1.24052	0	Novel	Glyma.08G129700;	-780	sense
lincRNA_1041	TCONS_00028765	XLOC_021270	306	1	Chr08:11430961-11431266	+	0.639883	4.82191	0	Novel	Glyma.08G149100;	-1064	sense
lincRNA_1042	TCONS_00028766	XLOC_021271	360	1	Chr08:11431346-11431705	+	0	2.11496	0	Novel	Glyma.08G149200;	812	antisense
lincRNA_1043	TCONS_00028768	XLOC_021269	403	2	Chr08:11431845-11438339	+	1.36947	2.42819	67	NC_GMAXST00022347_253;	Glyma.08G149100;	-1948	sense
lincRNA_1044	TCONS_00028772	XLOC_021275	437	1	Chr08:11437331-11437767	+	0.586183	1.68895	287	Novel	Glyma.08G149200;	-1615	antisense
lincRNA_1045	TCONS_00028773	XLOC_021269	832	1	Chr08:11438433-11439264	+	1.53391	1.45701	0	Novel	Glyma.08G149300;	1973	sense
lincRNA_1046	TCONS_00028777	XLOC_021278	263	1	Chr08:11479305-11479567	+	0	4.72694	0	Novel	Glyma.08G149600;	-810	sense
lincRNA_1047	TCONS_00028824	XLOC_021314	246	1	Chr08:12072346-12072591	+	11.8183	0	0	Novel	Glyma.08G156200;	336	antisense
lincRNA_1048	TCONS_00028857	XLOC_021329	211	1	Chr08:12266528-12266738	+	3.82831	13.5758	0	Novel	Glyma.08G158400;	-419	antisense
lincRNA_1049	TCONS_00028858	XLOC_021328	1387	2	Chr08:12267345-12269306	+	0.659464	1.41335	93	Novel	Glyma.08G158400;	-1236	antisense
lincRNA_1050	TCONS_00028952	XLOC_021397	709	2	Chr08:13719657-13721630	+	152.3	137.554	0	NC_GMAXST00022582_1764;	Glyma.08G172400;	2656	antisense
lincRNA_1051	TCONS_00029009	XLOC_021438	508	1	Chr08:14355209-14355716	+	4.95588	5.492	0	NC_GMAXST00022655_508;	Glyma.08G179000;	-1280	sense
lincRNA_1052	TCONS_00029111	XLOC_021511	387	3	Chr08:15426643-15428514	+	3.27547e-06	3.69095	0	Novel	Glyma.08G191800;	285	sense
lincRNA_1053	TCONS_00029113	XLOC_021512	231	1	Chr08:15426864-15427094	+	1.43424	6.35756	0	Novel	Glyma.08G191800;	1705	sense
lincRNA_1054	TCONS_00029121	XLOC_021519	339	1	Chr08:15469569-15469907	+	0	2.64564	0	Novel	Glyma.08G192300;	217	sense
lincRNA_1055	TCONS_00029123	XLOC_021521	247	1	Chr08:15474402-15474648	+	1.16743	5.17489	0	Novel	Glyma.08G192300;	-1264	sense
lincRNA_1056	TCONS_00029217	XLOC_021580	213	1	Chr08:16489458-16489670	+	0	8.22963	0	NC_GMAXPA00055672_213;	Glyma.08G203300;	-606	sense
lincRNA_1057	TCONS_00029231	XLOC_021589	244	1	Chr08:16581829-16582072	+	0	9.12899	0	NC_GMAXST00022920_244;	Glyma.08G204600;	1196	antisense
lincRNA_1058	TCONS_00029342	XLOC_021661	248	1	Chr08:17801598-17801845	+	0	8.17959	0	Novel	Glyma.08G218900;	-2917	antisense
lincRNA_1059	TCONS_00029461	XLOC_021744	267	1	Chr08:19245532-19245798	+	0	5.75957	0	Novel	Glyma.08G232700;	15196	antisense
lincRNA_1060	TCONS_00029504	XLOC_021778	275	1	Chr08:20400248-20400522	+	0.853407	3.7829	0	Novel	Glyma.08G238900;	-2031	sense
lincRNA_1061	TCONS_00029514	XLOC_021785	320	1	Chr08:20584495-20584814	+	0	4.30671	0	Novel	Glyma.08G241200;	930	sense
lincRNA_1062	TCONS_00029527	XLOC_021794	242	1	Chr08:20754570-20754811	+	0	7.15821	201	Novel	Glyma.08G242400;	1945	sense
lincRNA_1063	TCONS_00029532	XLOC_021799	207	1	Chr08:21138849-21139055	+	0	9.93307	207	Novel	Glyma.08G244900;	4761	antisense
lincRNA_1064	TCONS_00029543	XLOC_021806	273	1	Chr08:21388612-21388884	+	0	3.86155	139	Novel	Glyma.08G247000;	5001	antisense
lincRNA_1065	TCONS_00029560	XLOC_021822	267	1	Chr08:22140173-22140439	+	0	6.17097	0	Novel	Glyma.08G252200;	13495	antisense
lincRNA_1066	TCONS_00029572	XLOC_021832	401	1	Chr08:22217623-22218023	+	1.38311	1.53274	0	Novel	Glyma.08G252900;	634	antisense
lincRNA_1067	TCONS_00029583	XLOC_021841	926	1	Chr08:22507355-22508280	+	1.81176	2.07116	0	NC_GMAXST00023465_637;	Glyma.08G254500;	-1115	sense
lincRNA_1068	TCONS_00029620	XLOC_021874	242	1	Chr08:23741219-23741460	+	0	6.60758	9	NC_GMAXST00023531_150;	Glyma.08G260300;	-484	sense
lincRNA_1069	TCONS_00029628	XLOC_021882	265	1	Chr08:24905326-24905590	+	0	4.20402	265	Novel	Glyma.08G261100;	131757	antisense
lincRNA_1070	TCONS_00029629	XLOC_021883	288	1	Chr08:25573382-25573669	+	0	3.66273	288	Novel	Glyma.08G261400;	94358	sense
lincRNA_1071	TCONS_00029636	XLOC_021890	260	1	Chr08:28268732-28268991	+	0	4.44325	260	Novel	Glyma.08G263000;	19265	sense
lincRNA_1072	TCONS_00029653	XLOC_021900	363	1	Chr08:29095139-29095501	+	0	2.45422	363	Novel	Glyma.08G264000;	-158593	antisense
lincRNA_1073	TCONS_00029654	XLOC_021901	274	1	Chr08:29218582-29218855	+	0	3.8219	274	Novel	Glyma.08G264000;	-282036	antisense
lincRNA_1074	TCONS_00029656	XLOC_021903	330	1	Chr08:29379913-29380242	+	0	2.11512	330	Novel	Glyma.08G264100;	353974	sense
lincRNA_1075	TCONS_00029683	XLOC_021923	693	1	Chr08:32397808-32398500	+	2.6701	3.05238	0	NC_GMAXST00023613_106;	Glyma.08G266100;	45930	sense
lincRNA_1076	TCONS_00029684	XLOC_021924	374	1	Chr08:32400246-32400619	+	4.79116	5.13247	0	Novel	Glyma.08G266100;	43811	sense
lincRNA_1077	TCONS_00029685	XLOC_021925	628	1	Chr08:32400875-32401502	+	1.13353	1.79451	0	Novel	Glyma.08G266100;	42928	sense
lincRNA_1078	TCONS_00029689	XLOC_021929	203	1	Chr08:32673695-32673897	+	0	9.62572	203	Novel	Glyma.08G266100;	-221518	sense
lincRNA_1079	TCONS_00029709	XLOC_021942	228	1	Chr08:33605443-33605670	+	0	6.62355	228	Novel	Glyma.08G267500;	16413	sense
lincRNA_1080	TCONS_00029710	XLOC_021943	332	1	Chr08:33609325-33609656	+	0	2.31634	44	Novel	Glyma.08G267500;	12427	sense
lincRNA_1081	TCONS_00029711	XLOC_021944	253	1	Chr08:33639580-33639832	+	2.17282	4.81575	253	Novel	Glyma.08G267500;	-8655	sense
lincRNA_1082	TCONS_00029718	XLOC_021949	269	1	Chr08:34233032-34233300	+	0	5.63776	135	Novel	Glyma.08G267900;	-814	sense
lincRNA_1083	TCONS_00029719	XLOC_021950	248	1	Chr08:34297600-34297847	+	0	5.11224	0	Novel	Glyma.08G268100;	-24313	sense
lincRNA_1084	TCONS_00029785	XLOC_021996	248	1	Chr08:37693258-37693505	+	0	7.15714	49	Novel	Glyma.08G279000;	774	antisense
lincRNA_1085	TCONS_00029801	XLOC_022012	295	1	Chr08:38219990-38220284	+	0	7.18004	295	Novel	Glyma.08G281000;	8228	antisense
lincRNA_1086	TCONS_00029810	XLOC_022020	265	1	Chr08:38750459-38750723	+	0	4.20402	265	Novel	Glyma.08G282500;	-6897	sense
lincRNA_1087	TCONS_00029811	XLOC_022021	241	1	Chr08:38823147-38823387	+	0	6.69173	0	Novel	Glyma.08G282600;	4961	sense
lincRNA_1088	TCONS_00029815	XLOC_022024	204	1	Chr08:38878425-38878628	+	0	10.4189	0	Novel	Glyma.08G282800;	-6582	sense
lincRNA_1089	TCONS_00029830	XLOC_022036	263	1	Chr08:39120087-39120349	+	0	5.15666	0	Novel	Glyma.08G283900;	-5889	sense
lincRNA_1090	TCONS_00029837	XLOC_022041	332	1	Chr08:39279597-39279928	+	0	3.70614	332	Novel	Glyma.08G284500;	24182	antisense
lincRNA_1091	TCONS_00029839	XLOC_022043	226	1	Chr08:39310500-39310725	+	15.3631	26.5591	0	Novel	Glyma.08G284500;	-2289	antisense
lincRNA_1092	TCONS_00029889	XLOC_022080	393	1	Chr08:40383753-40384145	+	0.720227	1.91553	0	Novel	Glyma.08G290500;	-1706	sense
lincRNA_1093	TCONS_00029936	XLOC_022117	277	1	Chr08:41686129-41686405	+	0	4.0775	0	Novel	Glyma.08G298900;	-665	sense
lincRNA_1094	TCONS_00029939	XLOC_022120	244	1	Chr08:41717277-41717520	+	0	5.36999	0	Novel	Glyma.08G299000;	-2264	sense
lincRNA_1095	TCONS_00029946	XLOC_022125	210	1	Chr08:41851414-41851623	+	0	9.47842	0	Novel	Glyma.08G300400;	-8008	antisense
lincRNA_1096	TCONS_00029963	XLOC_022138	388	1	Chr08:42041417-42041804	+	0	4.26053	0	Novel	Glyma.08G302300;	510	antisense
lincRNA_1097	TCONS_00030021	XLOC_022174	269	1	Chr08:42803606-42803874	+	0	4.02697	0	Novel	Glyma.08G309100;	351	sense
lincRNA_1098	TCONS_00030238	XLOC_022323	275	1	Chr08:45605129-45605403	+	0	3.7829	0	NC_GMAXST00024419_275;	Glyma.08G339800;	1883	antisense
lincRNA_1099	TCONS_00030448	XLOC_022490	245	1	Chr08:317759-318003	-	0	6.36448	0	Novel	Glyma.08G004300;	4497	antisense
lincRNA_1100	TCONS_00030536	XLOC_022557	268	1	Chr08:1134777-1135044	-	0	4.0701	0	Novel	Glyma.08G014500;	-318	antisense
lincRNA_1101	TCONS_00030642	XLOC_022629	238	1	Chr08:2255338-2255575	-	0	5.79505	0	Novel	Glyma.08G028200;	1231	antisense
lincRNA_1102	TCONS_00030657	XLOC_022641	410	1	Chr08:2368720-2369129	-	0.661865	2.34709	0	Novel	Glyma.08G029600;	336	sense
lincRNA_1103	TCONS_00030688	XLOC_022669	341	1	Chr08:2827953-2828293	-	4.9058	0	66	Novel	Glyma.08G035700;	389	sense
lincRNA_1104	TCONS_00030758	XLOC_022716	218	1	Chr08:3581352-3581569	-	0	8.40112	0	Novel	Glyma.08G045200;	246	sense
lincRNA_1105	TCONS_00030781	XLOC_022731	238	1	Chr08:3762969-3763206	-	0	8.11308	0	Novel	Glyma.08G048300;	1876	antisense
lincRNA_1106	TCONS_00030861	XLOC_022793	391	1	Chr08:4644102-4644492	-	3.6388	0	0	Novel	Glyma.08G060200;	-2039	sense
lincRNA_1107	TCONS_00030914	XLOC_022836	264	1	Chr08:5290158-5290421	-	0	4.25021	0	Novel	Glyma.08G069300;	-1962	antisense
lincRNA_1108	TCONS_00030953	XLOC_022866	351	1	Chr08:5852054-5852404	-	0	4.27314	0	Novel	Glyma.08G077000;	-160	antisense
lincRNA_1109	TCONS_00030967	XLOC_022875	266	1	Chr08:5977854-5978119	-	0	5.82205	0	NC_GMAXPA00052633_266;	Glyma.08G078300;	-365	antisense
lincRNA_1110	TCONS_00030976	XLOC_022881	417	1	Chr08:6150984-6151400	-	0	2.1292	0	Novel	Glyma.08G081400;	731	antisense
lincRNA_1111	TCONS_00031097	XLOC_022964	248	1	Chr08:7487799-7488046	-	1.1533	5.62347	0	Novel	Glyma.08G097900;	1674	sense
lincRNA_1112	TCONS_00031098	XLOC_022965	276	1	Chr08:7488571-7488846	-	8.44754	4.49346	0	Novel	Glyma.08G097900;	874	sense
lincRNA_1113	TCONS_00031222	XLOC_023056	240	1	Chr08:8929607-8929846	-	0	6.7775	0	Novel	Glyma.08G116200;	421	sense
lincRNA_1114	TCONS_00031295	XLOC_023113	350	1	Chr08:10007502-10007851	-	0.924061	3.89129	0	Novel	Glyma.08G130000;	834	sense
lincRNA_1115	TCONS_00031495	XLOC_023265	224	1	Chr08:11871823-11872046	-	0	7.70465	0	Novel	Glyma.08G153900;	264	sense
lincRNA_1116	TCONS_00031511	XLOC_023279	250	1	Chr08:12115247-12115496	-	0	7.48556	0	Novel	Glyma.08G156800;	290	sense
lincRNA_1117	TCONS_00031545	XLOC_023312	221	1	Chr08:12621846-12622066	-	0	7.31093	0	Novel	Glyma.08G162100;	-4812	antisense
lincRNA_1118	TCONS_00031564	XLOC_023328	283	1	Chr08:12909349-12909631	-	0	4.5408	0	Novel	Glyma.08G163900;	-358	antisense
lincRNA_1119	TCONS_00031566	XLOC_023330	376	1	Chr08:12916465-12916840	-	4.73712	0	52	Novel	Glyma.08G164100;	1369	sense
lincRNA_1120	TCONS_00031571	XLOC_023335	531	1	Chr08:12968448-12968978	-	0.628675	2.50806	0	Novel	Glyma.08G164600;	-2635	sense
lincRNA_1121	TCONS_00031685	XLOC_023423	333	1	Chr08:14485947-14486279	-	3.1129	6.66931	0	Novel	Glyma.08G180800;	333	sense
lincRNA_1122	TCONS_00031740	XLOC_023460	255	1	Chr08:14971646-14971900	-	0	4.70451	0	Novel	Glyma.08G186900;	1212	sense
lincRNA_1123	TCONS_00031771	XLOC_023483	270	1	Chr08:15438676-15438945	-	0	3.98457	270	Novel	Glyma.08G191900;	-898	sense
lincRNA_1124	TCONS_00031781	XLOC_023492	280	1	Chr08:15603993-15604272	-	0	3.59727	0	Novel	Glyma.08G193600;	635	sense
lincRNA_1125	TCONS_00031804	XLOC_023507	469	1	Chr08:15862969-15863437	-	3.613	1.71593	59	Novel	Glyma.08G196700;	-750	sense
lincRNA_1126	TCONS_00031873	XLOC_023565	241	1	Chr08:17119929-17120169	-	0	5.57644	0	Novel	Glyma.08G212000;	-1111	antisense
lincRNA_1127	TCONS_00031884	XLOC_023574	330	1	Chr08:17343171-17343500	-	0.530181	3.29019	0	Novel	Glyma.08G214600;	319	sense
lincRNA_1128	TCONS_00031888	XLOC_023577	209	1	Chr08:17395280-17395488	-	0	11.377	0	Novel	Glyma.08G214800;	-458	antisense
lincRNA_1129	TCONS_00031916	XLOC_023598	569	1	Chr08:17874357-17874925	-	1.50327	1.4993	0	Novel	Glyma.08G219900;	-662	antisense
lincRNA_1130	TCONS_00031929	XLOC_023609	243	1	Chr08:17998927-17999169	-	0	5.43751	10	Novel	Glyma.08G221700;	3809	antisense
lincRNA_1131	TCONS_00031943	XLOC_023622	231	1	Chr08:18173353-18173583	-	0	6.35756	0	Novel	Glyma.08G224000;	1706	antisense
lincRNA_1132	TCONS_00032026	XLOC_023683	277	1	Chr08:19434064-19434340	-	0	4.0775	55	Novel	Glyma.08G233600;	-3188	sense
lincRNA_1133	TCONS_00032086	XLOC_023732	250	1	Chr08:20380800-20381049	-	0	4.99037	0	Novel	Glyma.08G238800;	1757	sense
lincRNA_1134	TCONS_00032111	XLOC_023751	251	1	Chr08:20653044-20653294	-	0	9.8622	0	Novel	Glyma.08G241700;	11549	antisense
lincRNA_1135	TCONS_00032112	XLOC_023752	244	1	Chr08:20660842-20661085	-	0	7.51799	0	Novel	Glyma.08G241700;	3758	antisense
lincRNA_1136	TCONS_00032149	XLOC_023784	340	1	Chr08:21358734-21359073	-	0.987909	2.84642	0	Novel	Glyma.08G246700;	4125	sense
lincRNA_1137	TCONS_00032166	XLOC_023799	232	1	Chr08:21752259-21752490	-	0	6.27238	0	Novel	Glyma.08G249400;	-1776	antisense
lincRNA_1138	TCONS_00032177	XLOC_023807	388	1	Chr08:22005272-22005659	-	0.369675	2.458	11	NC_GMAXST00023429_127;	Glyma.08G251300;	458	sense
lincRNA_1139	TCONS_00032192	XLOC_023816	207	1	Chr08:22338829-22339035	-	0	9.03007	207	Novel	Glyma.08G253800;	4488	antisense
lincRNA_1140	TCONS_00032257	XLOC_023868	240	1	Chr08:25361194-25361433	-	0	7.90709	240	Novel	Glyma.08G261300;	-190125	antisense
lincRNA_1141	TCONS_00032258	XLOC_023869	248	1	Chr08:25609201-25609448	-	0	7.66836	248	Novel	Glyma.08G261400;	58579	antisense
lincRNA_1142	TCONS_00032262	XLOC_023873	251	1	Chr08:27149630-27149880	-	0	4.9311	251	Novel	Glyma.08G262200;	31503	sense
lincRNA_1143	TCONS_00032269	XLOC_023879	241	1	Chr08:27823186-27823426	-	0	5.57644	241	Novel	Glyma.08G262800;	-32195	sense
lincRNA_1144	TCONS_00032273	XLOC_023883	243	1	Chr08:28411398-28411640	-	0	5.43751	243	Novel	Glyma.08G263100;	-77276	antisense
lincRNA_1145	TCONS_00032276	XLOC_023885	416	1	Chr08:28756710-28757125	-	1.28685	1.42606	0	Novel	Glyma.08G263800;	386	sense
lincRNA_1146	TCONS_00032280	XLOC_023888	225	1	Chr08:29168879-29169103	-	0	8.28736	225	Novel	Glyma.08G264000;	-232333	sense
lincRNA_1147	TCONS_00032282	XLOC_023890	272	1	Chr08:29650011-29650282	-	0	4.68224	272	Novel	Glyma.08G264100;	83934	antisense
lincRNA_1148	TCONS_00032287	XLOC_023895	355	1	Chr08:29983838-29984192	-	0	2.18186	355	Novel	Glyma.08G264700;	-41159	antisense
lincRNA_1149	TCONS_00032288	XLOC_023896	342	1	Chr08:30051149-30051490	-	0	2.15983	342	Novel	Glyma.08G264700;	-108470	antisense
lincRNA_1150	TCONS_00032299	XLOC_023905	1271	1	Chr08:32397802-32399072	-	1.2921	1.31733	0	NC_GMAXST00023613_664;	Glyma.08G266100;	45358	antisense
lincRNA_1151	TCONS_00032300	XLOC_023906	331	1	Chr08:32399527-32399857	-	1.57903	3.49969	0	NC_GMAXST00023614_320;	Glyma.08G266100;	44573	antisense
lincRNA_1152	TCONS_00032301	XLOC_023907	595	1	Chr08:32400041-32400635	-	2.63253	0.933541	0	Novel	Glyma.08G266100;	43795	antisense
lincRNA_1153	TCONS_00032302	XLOC_023908	766	1	Chr08:32400730-32401495	-	0.856578	2.98333	0	Novel	Glyma.08G266100;	42935	antisense
lincRNA_1154	TCONS_00032322	XLOC_023925	254	1	Chr08:35691096-35691349	-	1.07375	4.75963	254	Novel	Glyma.08G272500;	938	sense
lincRNA_1155	TCONS_00032329	XLOC_023931	665	1	Chr08:35773958-35774622	-	2.23523	0.132108	83	Novel	Glyma.08G273100;	932	sense
lincRNA_1156	TCONS_00032334	XLOC_023934	490	1	Chr08:35784223-35784712	-	16.9971	2.97018	8	Novel	Glyma.08G273100;	-258	sense
lincRNA_1157	TCONS_00032354	XLOC_023949	260	1	Chr08:36345502-36345761	-	0	4.44325	260	Novel	Glyma.08G274500;	5399	sense
lincRNA_1158	TCONS_00032387	XLOC_023977	317	1	Chr08:38666085-38666401	-	0	2.8527	0	NC_GMAXST00023795_142;	Glyma.08G281900;	-4396	antisense
lincRNA_1159	TCONS_00032418	XLOC_023996	254	1	Chr08:39336796-39337049	-	0	6.66348	254	Novel	Glyma.08G284600;	4647	sense
lincRNA_1160	TCONS_00032459	XLOC_024019	417	1	Chr08:40094375-40094791	-	0.640451	1.41947	263	Novel	Glyma.08G288500;	-9853	antisense
lincRNA_1161	TCONS_00032530	XLOC_024064	248	1	Chr08:41667077-41667324	-	0	8.69081	0	Novel	Glyma.08G298800;	14794	antisense
lincRNA_1162	TCONS_00032531	XLOC_024065	355	1	Chr08:41722416-41722770	-	1.34241	2.38021	0	Novel	Glyma.08G299100;	2074	sense
lincRNA_1163	TCONS_00032549	XLOC_024077	340	1	Chr08:41918044-41918383	-	0	3.28434	0	Novel	Glyma.08G301200;	1014	sense
lincRNA_1164	TCONS_00032550	XLOC_024078	239	1	Chr08:41918756-41918994	-	1.29058	6.29286	0	Novel	Glyma.08G301200;	403	sense
lincRNA_1165	TCONS_00032558	XLOC_024086	330	1	Chr08:41973893-41974222	-	0	2.35014	25	Novel	Glyma.08G301800;	895	sense
lincRNA_1166	TCONS_00032649	XLOC_024147	254	1	Chr08:43113155-43113408	-	36.5075	22.3703	57	NC_GMAXST00024131_254;	Glyma.08G311800;	-2472	antisense
lincRNA_1167	TCONS_00032725	XLOC_024202	410	1	Chr08:44209045-44209454	-	0.661865	1.76031	71	Novel	Glyma.08G323800;	1544	sense
lincRNA_1168	TCONS_00032763	XLOC_024233	430	1	Chr08:44723955-44724384	-	0	2.27616	0	Novel	Glyma.08G329400;	1139	sense
lincRNA_1169	TCONS_00032783	XLOC_024247	280	1	Chr08:44962931-44963210	-	0	5.39591	34	Novel	Glyma.08G332300;	1131	antisense
lincRNA_1170	TCONS_00032843	XLOC_024281	392	1	Chr08:45466131-45466522	-	1.08596	1.60458	0	Novel	Glyma.08G337800;	362	sense
lincRNA_1171	TCONS_00033045	XLOC_024423	536	1	Chr08:47797286-47797821	-	2.47714	2.01309	426	Novel	Glyma.08G367700;	-3509	sense
lincRNA_1172	TCONS_00033046	XLOC_024424	284	1	Chr08:47799093-47799376	-	0	3.80517	0	Novel	Glyma.08G367700;	-5316	sense
lincRNA_1173	TCONS_00033047	XLOC_024425	220	1	Chr08:47799376-47799376	-	28.447	8.90098	0	Novel	-	-	No_neighbor_gene
lincRNA_1174	TCONS_00033099	XLOC_024461	249	1	Chr09:387761-388009	+	0	8.08119	0	Novel	Glyma.09G004700;	-619	sense
lincRNA_1175	TCONS_00033120	XLOC_024478	415	1	Chr09:747356-747770	+	3.23214	0	0	NC_GMAXST00024814_335;	Glyma.09G009400;	447	antisense
lincRNA_1176	TCONS_00033133	XLOC_024489	222	1	Chr09:878921-879142	+	0	7.92724	0	NC_GMAXPA00060565_52;	Glyma.09G011300;	-330	sense
lincRNA_1177	TCONS_00033190	XLOC_024525	395	1	Chr09:1360891-1361285	+	0.356422	1.73791	0	Novel	Glyma.09G017300;	-260	sense
lincRNA_1178	TCONS_00033242	XLOC_024558	207	1	Chr09:1902088-1902294	+	0	9.03007	81	Novel	Glyma.09G023500;	1967	antisense
lincRNA_1179	TCONS_00033298	XLOC_024594	367	1	Chr09:2511212-2511578	+	1.66331	1.65892	0	Novel	Glyma.09G030400;	237	antisense
lincRNA_1180	TCONS_00033332	XLOC_024620	265	1	Chr09:3071330-3071594	+	0	5.04482	0	Novel	Glyma.09G036900;	5107	sense
lincRNA_1181	TCONS_00033336	XLOC_024624	305	1	Chr09:3091899-3092203	+	0	2.86048	0	Novel	Glyma.09G037100;	1538	sense
lincRNA_1182	TCONS_00033378	XLOC_024656	383	1	Chr09:3627087-3627469	+	0	2.01995	73	Novel	Glyma.09G042500;	-543	sense
lincRNA_1183	TCONS_00033391	XLOC_024667	270	1	Chr09:3792588-3792857	+	0	5.57839	2	Novel	Glyma.09G044400;	162	antisense
lincRNA_1184	TCONS_00033450	XLOC_024709	978	1	Chr09:4559387-4560364	+	1.15665	1.34093	0	NC_GMAXST00025266_978;	Glyma.09G052200;	-1403	sense
lincRNA_1185	TCONS_00033461	XLOC_024716	254	1	Chr09:4917821-4918074	+	0	5.71156	0	Novel	Glyma.09G055100;	-11378	sense
lincRNA_1186	TCONS_00033468	XLOC_024722	945	1	Chr09:5091557-5092501	+	0.650441	1.4828	470	NC_GMAXST00025305_945;	Glyma.09G056400;	-3042	antisense
lincRNA_1187	TCONS_00033540	XLOC_024776	248	1	Chr09:6615156-6615403	+	0	6.13469	0	NC_GMAXPA00062023_248;	Glyma.09G067000;	2353	sense
lincRNA_1188	TCONS_00033559	XLOC_024790	246	1	Chr09:6962615-6962860	+	0	5.23871	0	Novel	Glyma.09G068700;	1252	antisense
lincRNA_1189	TCONS_00033591	XLOC_024816	255	1	Chr09:8543087-8543341	+	0	7.52722	128	Novel	Glyma.09G077400;	-8110	antisense
lincRNA_1190	TCONS_00033593	XLOC_024818	360	1	Chr09:8563306-8563665	+	0	2.11496	360	Novel	Glyma.09G077500;	-7237	sense
lincRNA_1191	TCONS_00033631	XLOC_024847	230	1	Chr09:10518563-10518792	+	0	8.37779	66	Novel	Glyma.09G085500;	569	antisense
lincRNA_1192	TCONS_00033638	XLOC_024854	258	1	Chr09:11596575-11596832	+	0	6.36296	258	Novel	Glyma.09G088100;	9027	sense
lincRNA_1193	TCONS_00033642	XLOC_024858	268	1	Chr09:11876801-11877068	+	0	4.88413	268	Novel	Glyma.09G089300;	-9755	sense
lincRNA_1194	TCONS_00033647	XLOC_024861	391	1	Chr09:12034464-12034854	+	4.36656	1.93557	0	Novel	Glyma.09G089800;	-9495	antisense
lincRNA_1195	TCONS_00033661	XLOC_024872	246	1	Chr09:12790114-12790359	+	11.8183	0	246	Novel	Glyma.09G092900;	-11104	antisense
lincRNA_1196	TCONS_00033663	XLOC_024874	320	1	Chr09:12937984-12938303	+	0	2.78669	0	Novel	Glyma.09G093600;	41	antisense
lincRNA_1197	TCONS_00033672	XLOC_024880	240	1	Chr09:13235575-13235814	+	0	5.64792	200	Novel	Glyma.09G094500;	-3835	sense
lincRNA_1198	TCONS_00033677	XLOC_024884	247	1	Chr09:13892108-13892354	+	0	5.69238	247	Novel	Glyma.09G095300;	-149842	antisense
lincRNA_1199	TCONS_00033702	XLOC_024905	241	1	Chr09:15949564-15949804	+	0	6.69173	241	Novel	Glyma.09G097700;	108351	sense
lincRNA_1200	TCONS_00033703	XLOC_024906	253	1	Chr09:15956298-15956550	+	0	7.7052	253	Novel	Glyma.09G097700;	101605	sense
lincRNA_1201	TCONS_00033704	XLOC_024907	345	1	Chr09:15966936-15967280	+	0	2.53994	345	Novel	Glyma.09G097700;	90875	sense
lincRNA_1202	TCONS_00033754	XLOC_024946	252	1	Chr09:20157229-20157480	+	0	5.84748	0	Novel	Glyma.09G107100;	-21288	antisense
lincRNA_1203	TCONS_00033766	XLOC_024956	358	1	Chr09:20696818-20697175	+	0	2.14125	32	Novel	Glyma.09G108300;	-137727	antisense
lincRNA_1204	TCONS_00033773	XLOC_024963	237	1	Chr09:21310019-21310255	+	0	5.87078	237	Novel	Glyma.09G109300;	-6769	sense
lincRNA_1205	TCONS_00033774	XLOC_024964	381	1	Chr09:21311659-21312039	+	0	2.72289	381	Novel	Glyma.09G109300;	-8409	sense
lincRNA_1206	TCONS_00033793	XLOC_024981	949	1	Chr09:22342583-22343531	+	2.86512	1.35196	0	NC_GMAXPA00063325_475;	Glyma.09G112500;	822	antisense
lincRNA_1207	TCONS_00033799	XLOC_024987	226	1	Chr09:22715238-22715463	+	0	8.17202	226	Novel	Glyma.09G113200;	-70346	antisense
lincRNA_1208	TCONS_00033800	XLOC_024988	206	1	Chr09:22716094-22716299	+	0	10.0914	206	Novel	Glyma.09G113200;	-71202	antisense
lincRNA_1209	TCONS_00033802	XLOC_024990	282	1	Chr09:23112772-23113053	+	0	4.23258	282	Novel	Glyma.09G113500;	-34737	sense
lincRNA_1210	TCONS_00033805	XLOC_024993	242	1	Chr09:23299776-23300017	+	0	5.50632	242	Novel	Glyma.09G113600;	42749	sense
lincRNA_1211	TCONS_00033809	XLOC_024997	279	1	Chr09:24339404-24339682	+	0	3.99651	279	Novel	Glyma.09G113900;	-66909	sense
lincRNA_1212	TCONS_00033815	XLOC_025003	885	1	Chr09:24707210-24708094	+	1.31395	2.46416	0	Novel	Glyma.09G114500;	1290	sense
lincRNA_1213	TCONS_00033826	XLOC_025014	418	1	Chr09:24747515-24747932	+	0.637502	1.55423	418	Novel	Glyma.09G114800;	313	antisense
lincRNA_1214	TCONS_00033832	XLOC_025019	244	1	Chr09:25879016-25879259	+	0	7.51799	244	Novel	Glyma.09G116000;	-264709	sense
lincRNA_1215	TCONS_00033833	XLOC_025020	216	1	Chr09:25880607-25880822	+	0	7.86674	216	Novel	Glyma.09G116000;	-266300	sense
lincRNA_1216	TCONS_00033834	XLOC_025021	214	1	Chr09:26173983-26174196	+	0	8.10607	214	Novel	Glyma.09G116100;	375534	antisense
lincRNA_1217	TCONS_00033838	XLOC_025025	248	1	Chr09:26980366-26980613	+	0	7.15714	248	Novel	Glyma.09G116400;	20040	sense
lincRNA_1218	TCONS_00033842	XLOC_025029	251	1	Chr09:27091356-27091606	+	0	4.9311	251	Novel	Glyma.09G117000;	-37046	sense
lincRNA_1219	TCONS_00033847	XLOC_025033	304	1	Chr09:27310661-27310964	+	1.30164	4.61583	0	Novel	Glyma.09G117200;	66391	sense
lincRNA_1220	TCONS_00033854	XLOC_025036	230	1	Chr09:27622320-27622549	+	0	6.44446	230	Novel	Glyma.09G117600;	19321	sense
lincRNA_1221	TCONS_00033877	XLOC_025055	269	1	Chr09:28985412-28985680	+	0	4.42967	269	Novel	Glyma.09G120500;	-24711	sense
lincRNA_1222	TCONS_00033892	XLOC_025068	225	1	Chr09:30529034-30529258	+	0	6.21552	225	Novel	Glyma.09G124800;	-74051	antisense
lincRNA_1223	TCONS_00033906	XLOC_025079	1095	1	Chr09:31295436-31296530	+	1.1599	1.40534	99	Novel	Glyma.09G127000;	-1350	sense
lincRNA_1224	TCONS_00033908	XLOC_025081	643	3	Chr09:31298646-31312796	+	0.625741	1.31752	151	Novel	Glyma.09G127000;	-4560	sense
lincRNA_1225	TCONS_00033909	XLOC_025082	286	1	Chr09:31299074-31299359	+	0	3.73283	0	Novel	Glyma.09G127000;	-4988	sense
lincRNA_1226	TCONS_00033911	XLOC_025083	262	1	Chr09:31301275-31301536	+	9.80222	0	0	Novel	Glyma.09G127000;	-7189	sense
lincRNA_1227	TCONS_00033912	XLOC_025084	383	1	Chr09:31301800-31302182	+	0.379743	1.68329	0	Novel	Glyma.09G127000;	-7714	sense
lincRNA_1228	TCONS_00033914	XLOC_025086	269	1	Chr09:31303891-31304159	+	0.908467	3.62427	52	Novel	Glyma.09G127000;	-9805	sense
lincRNA_1229	TCONS_00033920	XLOC_025092	250	1	Chr09:31579905-31580154	+	0	5.48941	250	Novel	Glyma.09G127400;	37707	antisense
lincRNA_1230	TCONS_00033922	XLOC_025094	294	2	Chr09:31974992-31975759	+	0.710652	3.46512	0	Novel	Glyma.09G128300;	-1857	antisense
lincRNA_1231	TCONS_00033948	XLOC_025116	309	1	Chr09:33441990-33442298	+	16.8497	16.0445	309	NC_GMAXST00026179_309;	Glyma.09G134400;	3542	sense
lincRNA_1232	TCONS_00033988	XLOC_025144	224	1	Chr09:34767614-34767837	+	3.16025	7.70465	207	Novel	Glyma.09G140100;	-2503	sense
lincRNA_1233	TCONS_00034006	XLOC_025157	602	1	Chr09:35758374-35758975	+	2.41412	0	45	Novel	Glyma.09G143800;	-379	sense
lincRNA_1234	TCONS_00034007	XLOC_025158	203	1	Chr09:35813909-35814111	+	0	10.5883	0	Novel	Glyma.09G144300;	7767	antisense
lincRNA_1235	TCONS_00034156	XLOC_025269	268	1	Chr09:38943866-38944133	+	0	5.69815	0	Novel	Glyma.09G165500;	274	sense
lincRNA_1236	TCONS_00034192	XLOC_025291	245	1	Chr09:39620861-39621105	+	0	7.42523	64	Novel	Glyma.09G171200;	2072	antisense
lincRNA_1237	TCONS_00034203	XLOC_025300	466	1	Chr09:39706205-39706670	+	0	2.54522	0	Novel	Glyma.09G172400;	366	sense
lincRNA_1238	TCONS_00034212	XLOC_025308	409	1	Chr09:39775547-39775955	+	0	2.65314	0	Novel	Glyma.09G173200;	-398	sense
lincRNA_1239	TCONS_00034245	XLOC_025334	248	1	Chr09:40206767-40207014	+	0	8.17959	248	Novel	Glyma.09G177500;	-4499	sense
lincRNA_1240	TCONS_00034256	XLOC_025341	1103	2	Chr09:40267280-40268605	+	1.02406	4.61013e-06	110	Novel	Glyma.09G177900;	-6830	sense
lincRNA_1241	TCONS_00034316	XLOC_025387	314	1	Chr09:41150770-41151083	+	0	2.65594	0	Novel	Glyma.09G186700;	-566	sense
lincRNA_1242	TCONS_00034345	XLOC_025404	319	1	Chr09:41469692-41470010	+	0	3.31901	0	Novel	Glyma.09G190100;	-335	sense
lincRNA_1243	TCONS_00034354	XLOC_025409	322	1	Chr09:41594007-41594328	+	0	3.99153	0	Novel	Glyma.09G191200;	-1913	sense
lincRNA_1244	TCONS_00034368	XLOC_025418	206	1	Chr09:41690024-41690229	+	2.06962	9.17404	0	Novel	Glyma.09G192200;	-1706	sense
lincRNA_1245	TCONS_00034383	XLOC_025429	483	1	Chr09:41844335-41844817	+	2.20726	0	0	Novel	Glyma.09G193900;	-370	sense
lincRNA_1246	TCONS_00034385	XLOC_025431	414	1	Chr09:41849522-41849935	+	4.87094	0.431829	0	Novel	Glyma.09G194100;	-1199	sense
lincRNA_1247	TCONS_00034463	XLOC_025481	216	1	Chr09:42715040-42715255	+	0	2.36002	0	Novel	Glyma.09G203000;	-694	sense
lincRNA_1248	TCONS_00034470	XLOC_025485	288	1	Chr09:42795946-42796233	+	0	5.66059	0	NC_GMAXPA00065846_180;	Glyma.09G203500;	-461	sense
lincRNA_1249	TCONS_00034499	XLOC_025508	979	1	Chr09:43186437-43187415	+	1.86603	0.945321	33	NC_GMAXST00026938_701;	Glyma.09G207500;	3711	antisense
lincRNA_1250	TCONS_00034586	XLOC_025562	348	1	Chr09:43946843-43947190	+	0	3.73495	0	Novel	Glyma.09G216000;	-781	sense
lincRNA_1251	TCONS_00034646	XLOC_025603	264	1	Chr09:45023401-45023664	+	0	4.67523	264	Novel	Glyma.09G225500;	5242	sense
lincRNA_1252	TCONS_00034746	XLOC_025668	282	1	Chr09:46320704-46320985	+	3.18284	4.23258	24	Novel	Glyma.09G240800;	-713	sense
lincRNA_1253	TCONS_00034793	XLOC_025703	247	1	Chr09:46850052-46850298	+	0	9.83229	0	Novel	Glyma.09G247000;	320	antisense
lincRNA_1254	TCONS_00034819	XLOC_025722	357	1	Chr09:47020046-47020402	+	4.86075	0	0	Novel	Glyma.09G249100;	62	antisense
lincRNA_1255	TCONS_00034831	XLOC_025731	337	1	Chr09:47177570-47177906	+	0.504337	4.47116	0	Novel	Glyma.09G251200;	-699	sense
lincRNA_1256	TCONS_00034865	XLOC_025757	347	1	Chr09:47521825-47522171	+	5.18317	0.208868	0	Novel	Glyma.09G255900;	-658	sense
lincRNA_1257	TCONS_00034993	XLOC_025850	264	1	Chr09:48725004-48725267	+	0	4.67523	0	Novel	Glyma.09G270200;	150	antisense
lincRNA_1258	TCONS_00035025	XLOC_025877	226	1	Chr09:49250632-49250857	+	0	6.81002	0	Novel	Glyma.09G277000;	-3439	antisense
lincRNA_1259	TCONS_00035114	XLOC_025945	269	1	Chr09:71519-71787	-	0	4.02697	0	Novel	Glyma.09G000900;	1174	sense
lincRNA_1260	TCONS_00035163	XLOC_025982	479	1	Chr09:669182-669660	-	0.248782	1.985	53	Novel	Glyma.09G008500;	2500	sense
lincRNA_1261	TCONS_00035225	XLOC_026030	941	1	Chr09:1450023-1450963	-	1.77503	0.828231	0	NC_GMAXST00024911_419;	Glyma.09G018400;	-1320	antisense
lincRNA_1262	TCONS_00035237	XLOC_026037	374	1	Chr09:1577779-1578152	-	0	2.12378	0	Novel	Glyma.09G020000;	272	sense
lincRNA_1263	TCONS_00035468	XLOC_026204	257	1	Chr09:4507530-4507786	-	1.03711	5.05693	0	Novel	Glyma.09G051900;	1106	sense
lincRNA_1264	TCONS_00035469	XLOC_026205	393	1	Chr09:4508259-4508651	-	1.44045	1.75591	0	Novel	Glyma.09G051900;	241	sense
lincRNA_1265	TCONS_00035521	XLOC_026244	339	1	Chr09:5219167-5219505	-	5.47109	0	87	Novel	Glyma.09G057500;	-914	sense
lincRNA_1266	TCONS_00035526	XLOC_026249	320	1	Chr09:5373950-5374269	-	0	2.78669	0	Novel	Glyma.09G058500;	-603	sense
lincRNA_1267	TCONS_00035546	XLOC_026264	265	1	Chr09:5818420-5818684	-	0	6.72642	0	Novel	Glyma.09G061600;	220	sense
lincRNA_1268	TCONS_00035651	XLOC_026342	649	1	Chr09:7992520-7993168	-	0.154339	2.94181	89	Novel	Glyma.09G074300;	500	sense
lincRNA_1269	TCONS_00035662	XLOC_026350	220	1	Chr09:8562028-8562247	-	0	8.15923	220	Novel	Glyma.09G077500;	-5959	antisense
lincRNA_1270	TCONS_00035688	XLOC_026370	262	1	Chr09:9551328-9551589	-	0	6.08306	126	Novel	Glyma.09G081800;	13703	antisense
lincRNA_1271	TCONS_00035728	XLOC_026405	483	1	Chr09:10088981-10089463	-	3.67877	0.978414	14	Novel	Glyma.09G084100;	1678	sense
lincRNA_1272	TCONS_00035729	XLOC_026406	575	1	Chr09:10089763-10090337	-	0	3.52416	574	Novel	Glyma.09G084100;	804	sense
lincRNA_1273	TCONS_00035766	XLOC_026435	248	1	Chr09:10933354-10933601	-	0	5.11224	0	Novel	Glyma.09G087000;	-44060	sense
lincRNA_1274	TCONS_00035767	XLOC_026436	206	1	Chr09:11129772-11129977	-	0	10.0914	0	Novel	Glyma.09G087100;	-2309	sense
lincRNA_1275	TCONS_00035768	XLOC_026437	248	1	Chr09:11257585-11257832	-	0	6.13469	0	Novel	Glyma.09G087400;	75894	antisense
lincRNA_1276	TCONS_00035807	XLOC_026468	260	1	Chr09:12160447-12160706	-	0	5.3319	260	Novel	Glyma.09G090300;	6786	antisense
lincRNA_1277	TCONS_00035813	XLOC_026473	259	1	Chr09:12382075-12382333	-	0	6.29112	0	Novel	Glyma.09G091700;	-15043	sense
lincRNA_1278	TCONS_00035816	XLOC_026476	474	1	Chr09:12480868-12481341	-	2.53342	0	22	Novel	Glyma.09G092000;	-10876	antisense
lincRNA_1279	TCONS_00035817	XLOC_026477	417	1	Chr09:12481838-12482254	-	3.20225	0.141947	417	Novel	Glyma.09G092000;	-11846	antisense
lincRNA_1280	TCONS_00035822	XLOC_026482	258	1	Chr09:12538383-12538640	-	0	5.45397	165	Novel	Glyma.09G092300;	-1360	sense
lincRNA_1281	TCONS_00035833	XLOC_026490	250	1	Chr09:12982502-12982751	-	0	6.98652	0	Novel	Glyma.09G093800;	399	sense
lincRNA_1282	TCONS_00035860	XLOC_026510	271	1	Chr09:16174758-16175028	-	0	3.54858	271	Novel	Glyma.09G097700;	-110967	antisense
lincRNA_1283	TCONS_00035901	XLOC_026532	263	1	Chr09:19096085-19096347	-	0	5.15666	0	Novel	Glyma.09G103300;	5659	sense
lincRNA_1284	TCONS_00035906	XLOC_026535	208	1	Chr09:19207805-19208012	-	0	8.88925	0	Novel	Glyma.09G103700;	6401	antisense
lincRNA_1285	TCONS_00035907	XLOC_026536	245	1	Chr09:19302805-19303049	-	0	6.36448	245	Novel	Glyma.09G103900;	21130	antisense
lincRNA_1286	TCONS_00035917	XLOC_026544	252	1	Chr09:19670838-19671089	-	0	4.8729	252	Novel	Glyma.09G105700;	6184	antisense
lincRNA_1287	TCONS_00035922	XLOC_026549	312	1	Chr09:20136327-20136638	-	2.43566	4.31863	22	Novel	Glyma.09G107100;	-386	sense
lincRNA_1288	TCONS_00035930	XLOC_026554	364	1	Chr09:21205852-21206215	-	0	3.19007	364	Novel	Glyma.09G109000;	-8420	sense
lincRNA_1289	TCONS_00035946	XLOC_026567	247	1	Chr09:22259836-22260082	-	0	8.27982	247	Novel	Glyma.09G112100;	-5250	antisense
lincRNA_1290	TCONS_00035959	XLOC_026573	208	1	Chr09:23893996-23894203	-	0	8.88925	208	Novel	Glyma.09G113900;	377894	antisense
lincRNA_1291	TCONS_00035960	XLOC_026574	207	1	Chr09:23926897-23927103	-	0	9.03007	207	Novel	Glyma.09G113900;	344994	antisense
lincRNA_1292	TCONS_00036021	XLOC_026621	248	1	Chr09:30029767-30030014	-	0	6.13469	0	NC_GMAXST00026031_161;	Glyma.09G124000;	19759	sense
lincRNA_1293	TCONS_00036028	XLOC_026625	248	1	Chr09:30832607-30832854	-	0	10.7357	248	Novel	Glyma.09G124900;	7536	antisense
lincRNA_1294	TCONS_00036053	XLOC_026650	469	1	Chr09:31912177-31912645	-	0	2.28791	212	Novel	Glyma.09G128100;	456	sense
lincRNA_1295	TCONS_00036079	XLOC_026664	235	1	Chr09:32637478-32637712	-	0	10.8481	0	Novel	Glyma.09G131000;	1931	antisense
lincRNA_1296	TCONS_00036082	XLOC_026667	314	1	Chr09:32680003-32680316	-	0.599167	3.45272	147	NC_GMAXST00026151_219;	Glyma.09G131100;	-988	sense
lincRNA_1297	TCONS_00036100	XLOC_026684	239	2	Chr09:33826097-33826406	-	0	5.72078	0	Novel	Glyma.09G136300;	-779	antisense
lincRNA_1298	TCONS_00036127	XLOC_026700	245	1	Chr09:34822780-34823024	-	0	6.36448	32	Novel	Glyma.09G140400;	-16774	antisense
lincRNA_1299	TCONS_00036130	XLOC_026703	214	1	Chr09:34989748-34989961	-	5.48608	8.10607	214	NC_GMAXST00026254_214;	Glyma.09G141100;	10370	sense
lincRNA_1300	TCONS_00036177	XLOC_026740	238	1	Chr09:37264764-37265001	-	0	9.85159	238	Novel	Glyma.09G151200;	-1643	sense
lincRNA_1301	TCONS_00036287	XLOC_026821	573	1	Chr09:39355809-39356381	-	0.55766	2.38955	0	Novel	Glyma.09G168800;	246	sense
lincRNA_1302	TCONS_00036305	XLOC_026834	232	1	Chr09:39629824-39630055	-	1.41502	5.64514	0	Novel	Glyma.09G171500;	456	sense
lincRNA_1303	TCONS_00036306	XLOC_026835	292	1	Chr09:39643095-39643386	-	0	4.1706	98	Novel	Glyma.09G171600;	1351	sense
lincRNA_1304	TCONS_00036314	XLOC_026840	257	1	Chr09:39737980-39738236	-	0	5.51665	0	Novel	Glyma.09G172800;	825	sense
lincRNA_1305	TCONS_00036364	XLOC_026880	389	1	Chr09:40493549-40493937	-	1.83862	2.60802	0	Novel	Glyma.09G179900;	1739	sense
lincRNA_1306	TCONS_00036372	XLOC_026888	827	1	Chr09:40581353-40582179	-	3.5341	2.98627	0	Novel	Glyma.09G180900;	-1309	antisense
lincRNA_1307	TCONS_00036449	XLOC_026945	280	1	Chr09:41457235-41457514	-	0	5.39591	0	Novel	Glyma.09G189900;	-1278	sense
lincRNA_1308	TCONS_00036453	XLOC_026948	363	1	Chr09:41534016-41534378	-	0	2.83179	0	Novel	Glyma.09G190700;	7402	antisense
lincRNA_1309	TCONS_00036557	XLOC_027019	212	1	Chr09:42799835-42800046	-	0	8.35588	103	Novel	Glyma.09G203700;	4320	antisense
lincRNA_1310	TCONS_00036624	XLOC_027063	350	1	Chr09:43763024-43763373	-	0	2.45766	0	Novel	Glyma.09G214300;	308	sense
lincRNA_1311	TCONS_00036637	XLOC_027072	436	1	Chr09:43855100-43855535	-	1.76604	3.2618	0	Novel	Glyma.09G215100;	-6954	antisense
lincRNA_1312	TCONS_00036674	XLOC_027100	229	1	Chr09:44709214-44709442	-	0	7.18642	229	Novel	Glyma.09G223500;	107877	sense
lincRNA_1313	TCONS_00036675	XLOC_027101	246	1	Chr09:44799653-44799898	-	0	7.33419	246	Novel	Glyma.09G223500;	17421	sense
lincRNA_1314	TCONS_00036676	XLOC_027102	239	1	Chr09:44814831-44815069	-	0	12.5857	0	Novel	Glyma.09G223500;	2250	sense
lincRNA_1315	TCONS_00036772	XLOC_027162	351	1	Chr09:45619256-45619606	-	0	3.66269	0	Novel	Glyma.09G233500;	-593	antisense
lincRNA_1316	TCONS_00036798	XLOC_027178	612	1	Chr09:45985736-45986347	-	2.15943	0.914986	60	Novel	Glyma.09G238100;	-8621	sense
lincRNA_1317	TCONS_00036806	XLOC_027184	367	1	Chr09:46235723-46236089	-	17.4647	7.00431	0	Novel	Glyma.09G239900;	-941	sense
lincRNA_1318	TCONS_00036831	XLOC_027201	215	1	Chr09:46512781-46512995	-	0	8.78364	0	Novel	Glyma.09G242900;	7647	antisense
lincRNA_1319	TCONS_00036870	XLOC_027231	216	1	Chr09:47127862-47128077	-	5.32411	8.65342	0	Novel	Glyma.09G250600;	1051	sense
lincRNA_1320	TCONS_00036901	XLOC_027251	612	1	Chr09:47354924-47355535	-	0.504719	1.8644	0	Novel	Glyma.09G253800;	705	sense
lincRNA_1321	TCONS_00037014	XLOC_027324	250	1	Chr09:48756122-48756371	-	0	4.99037	0	Novel	Glyma.09G270600;	-1560	sense
lincRNA_1322	TCONS_00037029	XLOC_027335	243	1	Chr09:48902647-48902889	-	0	5.43751	0	Novel	Glyma.09G272500;	-686	antisense
lincRNA_1323	TCONS_00037071	XLOC_027360	839	1	Chr09:49196117-49196955	-	1.20751	1.36914	0	Novel	Glyma.09G276500;	-416	sense
lincRNA_1324	TCONS_00037093	XLOC_027377	219	1	Chr09:49575612-49575830	-	0	9.03153	97	Novel	Glyma.09G280700;	2431	antisense
lincRNA_1325	TCONS_00037133	XLOC_027403	353	1	Chr09:49828441-49828793	-	0	2.20975	0	Novel	Glyma.09G282500;	-301	sense
lincRNA_1326	TCONS_00037134	XLOC_027404	294	1	Chr09:49829817-49830110	-	9.94912	0	0	Novel	Glyma.09G282500;	-1677	sense
lincRNA_1327	TCONS_00037165	XLOC_027425	211	1	Chr09:50173884-50173884	-	0	8.48489	0	Novel	-	-	No_neighbor_gene
lincRNA_1328	TCONS_00037168	XLOC_027427	914	1	Chr10:51707-52620	+	1.55138	0.773642	0	NC_GMAXST00027780_914;	Glyma.10G000400;	10242	antisense
lincRNA_1329	TCONS_00037209	XLOC_027456	373	1	Chr10:439197-439569	+	0	2.49195	40	Novel	Glyma.10G004400;	-338	sense
lincRNA_1330	TCONS_00037211	XLOC_027458	999	2	Chr10:518562-519636	+	0.0866309	0.921624	0	NC_GMAXPA00068057_224;	Glyma.10G005100;	1215	antisense
lincRNA_1331	TCONS_00037229	XLOC_027472	478	1	Chr10:763056-763533	+	3.74521	0.332029	46	Novel	Glyma.10G008000;	-443	sense
lincRNA_1332	TCONS_00037305	XLOC_027527	213	1	Chr10:1529089-1529301	+	0	9.05259	0	Novel	Glyma.10G017400;	-458	sense
lincRNA_1333	TCONS_00037328	XLOC_027542	660	1	Chr10:1807863-1808522	+	4.21789	1.00161	0	Novel	Glyma.10G020900;	267	antisense
lincRNA_1334	TCONS_00037337	XLOC_027550	243	1	Chr10:1999721-1999963	+	0	6.52501	0	Novel	Glyma.10G022900;	-230	sense
lincRNA_1335	TCONS_00037370	XLOC_027577	607	1	Chr10:2377474-2378080	+	3.06563	0.150989	0	NC_GMAXPA00068612_247;	Glyma.10G027000;	-414	sense
lincRNA_1336	TCONS_00037374	XLOC_027581	419	1	Chr10:2428211-2428629	+	0	2.10969	0	Novel	Glyma.10G027800;	-453	sense
lincRNA_1337	TCONS_00037378	XLOC_027584	360	1	Chr10:2498370-2498729	+	0	3.46084	0	Novel	Glyma.10G028700;	-1299	antisense
lincRNA_1338	TCONS_00037436	XLOC_027626	469	1	Chr10:2966233-2966701	+	3.613	0	0	Novel	Glyma.10G034400;	15074	sense
lincRNA_1339	TCONS_00037536	XLOC_027702	759	1	Chr10:4187567-4188325	+	1.61075	0.713999	0	NC_GMAXST00028269_759;	Glyma.10G046600;	3619	sense
lincRNA_1340	TCONS_00037569	XLOC_027721	283	1	Chr10:4439348-4439630	+	0	3.49293	0	NC_GMAXST00028304_283;	Glyma.10G049200;	-1995	sense
lincRNA_1341	TCONS_00037605	XLOC_027750	695	1	Chr10:5060308-5061002	+	2.37936	0.558371	0	Novel	Glyma.10G055400;	1196	antisense
lincRNA_1342	TCONS_00037609	XLOC_027754	537	1	Chr10:5190750-5191286	+	0.617442	1.7334	0	Novel	Glyma.10G056900;	-361	sense
lincRNA_1343	TCONS_00037638	XLOC_027776	412	1	Chr10:5981184-5981595	+	1.63901	1.45305	221	NC_GMAXST00028457_412;	Glyma.10G063100;	-1481	antisense
lincRNA_1344	TCONS_00037643	XLOC_027781	237	1	Chr10:6058856-6059092	+	0	5.87078	50	Novel	Glyma.10G064000;	4334	sense
lincRNA_1345	TCONS_00037676	XLOC_027803	534	1	Chr10:6787771-6788304	+	0	2.02518	0	Novel	Glyma.10G068700;	-340	sense
lincRNA_1346	TCONS_00037704	XLOC_027822	685	1	Chr10:7310316-7311000	+	0.28571	2.34297	0	Novel	Glyma.10G072100;	-370	sense
lincRNA_1347	TCONS_00037706	XLOC_027824	214	1	Chr10:7401918-7402131	+	0	7.29546	0	Novel	Glyma.10G072600;	-195	antisense
lincRNA_1348	TCONS_00037793	XLOC_027888	243	1	Chr10:12155457-12155699	+	0	5.43751	243	Novel	Glyma.10G090600;	-61770	antisense
lincRNA_1349	TCONS_00037804	XLOC_027894	265	1	Chr10:12488215-12488479	+	0	4.20402	265	Novel	Glyma.10G091400;	-13270	sense
lincRNA_1350	TCONS_00037812	XLOC_027901	253	1	Chr10:13013848-13014100	+	15.2098	0	253	Novel	Glyma.10G092900;	-16309	sense
lincRNA_1351	TCONS_00037820	XLOC_027908	270	1	Chr10:13412415-13412684	+	0	3.98457	270	Novel	Glyma.10G093900;	-2592	sense
lincRNA_1352	TCONS_00037841	XLOC_027925	216	1	Chr10:16911967-16912182	+	0	7.86674	0	Novel	Glyma.10G098100;	-1170	antisense
lincRNA_1353	TCONS_00037852	XLOC_027936	276	1	Chr10:17224312-17224587	+	6.75803	10.4847	0	Novel	Glyma.10G099000;	1282	sense
lincRNA_1354	TCONS_00037861	XLOC_027944	248	1	Chr10:17756559-17756806	+	0	5.11224	248	Novel	Glyma.10G099400;	-35688	antisense
lincRNA_1355	TCONS_00037873	XLOC_027954	303	1	Chr10:18935568-18935870	+	0	4.36451	92	Novel	Glyma.10G101100;	-56929	sense
lincRNA_1356	TCONS_00037875	XLOC_027956	270	1	Chr10:18955856-18956125	+	0	6.77376	270	Novel	Glyma.10G101100;	-77217	sense
lincRNA_1357	TCONS_00037882	XLOC_027960	240	1	Chr10:20553599-20553838	+	1.27415	7.3423	240	Novel	Glyma.10G102200;	110345	antisense
lincRNA_1358	TCONS_00037893	XLOC_027969	270	1	Chr10:21495562-21495831	+	0	5.57839	270	Novel	Glyma.10G102800;	-11155	sense
lincRNA_1359	TCONS_00037904	XLOC_027978	320	1	Chr10:22722585-22722904	+	0	2.78669	0	Novel	Glyma.10G104500;	-705	sense
lincRNA_1360	TCONS_00037906	XLOC_027980	256	1	Chr10:23068657-23068912	+	0	5.11542	256	Novel	Glyma.10G104800;	-17808	antisense
lincRNA_1361	TCONS_00037947	XLOC_028018	244	1	Chr10:26706775-26707018	+	0	6.44399	244	Novel	Glyma.10G112000;	56857	sense
lincRNA_1362	TCONS_00037961	XLOC_028028	976	1	Chr10:27499358-27500333	+	0.802823	1.26531	62	Novel	Glyma.10G113400;	-1698	sense
lincRNA_1363	TCONS_00037962	XLOC_028029	210	1	Chr10:27873955-27874164	+	0	8.61674	210	Novel	Glyma.10G113600;	-157690	antisense
lincRNA_1364	TCONS_00037963	XLOC_028030	269	1	Chr10:28032259-28032527	+	0	4.02697	152	Novel	Glyma.10G113700;	7822	antisense
lincRNA_1365	TCONS_00037967	XLOC_028032	243	1	Chr10:28415824-28416066	+	12.2668	0	0	Novel	Glyma.10G114200;	-3700	sense
lincRNA_1366	TCONS_00037971	XLOC_028036	366	1	Chr10:29425213-29425578	+	0	2.22505	0	Novel	Glyma.10G117000;	23998	sense
lincRNA_1367	TCONS_00037977	XLOC_028041	250	1	Chr10:29710832-29711081	+	0	4.99037	250	Novel	Glyma.10G118100;	-39446	sense
lincRNA_1368	TCONS_00038021	XLOC_028069	251	1	Chr10:31776591-31776841	+	0	4.9311	0	Novel	Glyma.10G122900;	9726	sense
lincRNA_1369	TCONS_00038032	XLOC_028077	295	1	Chr10:32470654-32470948	+	0	5.30698	233	Novel	Glyma.10G124500;	7069	sense
lincRNA_1370	TCONS_00038043	XLOC_028085	248	1	Chr10:33534216-33534463	+	0	8.17959	248	Novel	Glyma.10G126400;	33857	sense
lincRNA_1371	TCONS_00038057	XLOC_028095	303	1	Chr10:34088962-34089264	+	1.31282	3.20064	0	Novel	Glyma.10G128100;	-321	sense
lincRNA_1372	TCONS_00038069	XLOC_028104	879	1	Chr10:34524997-34525875	+	1.63149	3.29956	0	Novel	Glyma.10G129100;	-40830	sense
lincRNA_1373	TCONS_00038071	XLOC_028106	656	1	Chr10:34526676-34527331	+	2.12749	4.31112	0	Novel	Glyma.10G129100;	-42509	sense
lincRNA_1374	TCONS_00038078	XLOC_028111	354	3	Chr10:34992725-34993437	+	0	1.99611	0	Novel	Glyma.10G130000;	-587	sense
lincRNA_1375	TCONS_00038104	XLOC_028133	273	1	Chr10:35731745-35732017	+	0	3.86155	53	Novel	Glyma.10G132600;	-377	sense
lincRNA_1376	TCONS_00038124	XLOC_028148	279	1	Chr10:36902937-36903215	+	0	5.08647	279	Novel	Glyma.10G136700;	-25390	antisense
lincRNA_1377	TCONS_00038164	XLOC_028177	376	2	Chr10:37808884-37811890	+	4.73712	3.84969	0	Novel	Glyma.10G143500;	-573	antisense
lincRNA_1378	TCONS_00038173	XLOC_028180	395	1	Chr10:37823489-37823883	+	3.92064	0.789958	0	NC_GMAXST00029308_354;	Glyma.10G143600;	-1409	sense
lincRNA_1379	TCONS_00038345	XLOC_028296	370	1	Chr10:39910298-39910667	+	5.31141	0	0	Novel	Glyma.10G164800;	-7516	antisense
lincRNA_1380	TCONS_00038346	XLOC_028297	392	1	Chr10:39912179-39912570	+	1.08596	3.04871	0	Novel	Glyma.10G164800;	-9397	antisense
lincRNA_1381	TCONS_00038358	XLOC_028306	391	1	Chr10:40030263-40030653	+	0.36388	2.09687	39	Novel	Glyma.10G166000;	-639	sense
lincRNA_1382	TCONS_00038429	XLOC_028360	247	1	Chr10:40866624-40866870	+	0	6.20987	0	Novel	Glyma.10G175100;	-5873	sense
lincRNA_1383	TCONS_00038446	XLOC_028376	246	1	Chr10:41172166-41172411	+	0	5.23871	0	Novel	Glyma.10G178400;	-322	antisense
lincRNA_1384	TCONS_00038517	XLOC_028422	402	1	Chr10:41669728-41670129	+	0.68813	1.67765	44	Novel	Glyma.10G183500;	-451	sense
lincRNA_1385	TCONS_00038551	XLOC_028447	433	1	Chr10:42126066-42126498	+	0	2.11456	0	Novel	Glyma.10G188200;	-2334	sense
lincRNA_1386	TCONS_00038565	XLOC_028457	223	1	Chr10:42205572-42205794	+	0	7.10436	0	Novel	Glyma.10G188700;	-475	sense
lincRNA_1387	TCONS_00038670	XLOC_028540	574	1	Chr10:43576969-43577542	+	0.92694	1.23266	0	NC_GMAXST00029977_539;	Glyma.10G204500;	-826	sense
lincRNA_1388	TCONS_00038700	XLOC_028558	237	1	Chr10:43887419-43887655	+	0	8.21909	60	Novel	Glyma.10G207400;	-337	sense
lincRNA_1389	TCONS_00038724	XLOC_028572	217	1	Chr10:44214675-44214891	+	6.99423	8.52593	0	Novel	Glyma.10G210100;	5217	antisense
lincRNA_1390	TCONS_00038739	XLOC_028581	208	1	Chr10:44368446-44368653	+	0	8.88925	0	Novel	Glyma.10G211300;	5107	sense
lincRNA_1391	TCONS_00038801	XLOC_028626	241	1	Chr10:44984107-44984347	+	0	7.24938	0	Novel	Glyma.10G218000;	7308	antisense
lincRNA_1392	TCONS_00038845	XLOC_028657	639	2	Chr10:45407045-45407776	+	4.57807	3.70877	0	Novel	Glyma.10G223100;	-1711	sense
lincRNA_1393	TCONS_00038906	XLOC_028705	859	1	Chr10:45959945-45960803	+	0.945614	1.0712	664	NC_GMAXPA00074183_128;	Glyma.10G229500;	273	sense
lincRNA_1394	TCONS_00039006	XLOC_028784	324	1	Chr10:47212169-47212492	+	3.32586	3.93135	0	Novel	Glyma.10G243600;	-230	sense
lincRNA_1395	TCONS_00039014	XLOC_028791	256	1	Chr10:47377337-47377592	+	0	4.65038	0	Novel	Glyma.10G245300;	-112	antisense
lincRNA_1396	TCONS_00039042	XLOC_028817	368	1	Chr10:47834757-47835124	+	2.48029	1.8324	0	Novel	Glyma.10G250100;	-392	sense
lincRNA_1397	TCONS_00039056	XLOC_028827	273	1	Chr10:47975621-47975893	+	0	4.24771	0	Novel	Glyma.10G251600;	-718	sense
lincRNA_1398	TCONS_00039066	XLOC_028835	603	1	Chr10:48058138-48058740	+	0.516024	2.43988	0	Novel	Glyma.10G252800;	-251	sense
lincRNA_1399	TCONS_00039101	XLOC_028856	660	1	Chr10:48323713-48324372	+	2.25959	0.267096	0	NC_GMAXPA00074801_224;	Glyma.10G256400;	-843	sense
lincRNA_1400	TCONS_00039116	XLOC_028868	389	1	Chr10:48493287-48493675	+	1.47089	2.11902	61	Novel	Glyma.10G259000;	1617	antisense
lincRNA_1401	TCONS_00039206	XLOC_028929	450	4	Chr10:49326982-49327740	+	0	1.23131	0	Novel	Glyma.10G271000;	-3069	antisense
lincRNA_1402	TCONS_00039252	XLOC_028961	268	1	Chr10:49662624-49662891	+	1.8364	6.10516	268	Novel	Glyma.10G273900;	-624	sense
lincRNA_1403	TCONS_00039263	XLOC_028970	389	1	Chr10:49804809-49805197	+	2.20634	3.09702	0	Novel	Glyma.10G275200;	267	sense
lincRNA_1404	TCONS_00039294	XLOC_028997	210	1	Chr10:50020972-50021181	+	0	8.61674	0	Novel	Glyma.10G278100;	-531	sense
lincRNA_1405	TCONS_00039407	XLOC_029071	260	1	Chr10:50847075-50847334	+	0	5.3319	0	Novel	Glyma.10G290200;	-6021	sense
lincRNA_1406	TCONS_00039408	XLOC_029072	247	1	Chr10:50858862-50859108	+	0	7.76233	0	Novel	Glyma.10G290400;	426	antisense
lincRNA_1407	TCONS_00039459	XLOC_029105	581	1	Chr10:51391402-51391982	+	2.18366	0.483976	0	Novel	Glyma.10G297100;	2833	antisense
lincRNA_1408	TCONS_00039469	XLOC_029112	303	1	Chr10:1000-999	-	0	3.78257	285	Novel	-	-	No_neighbor_gene
lincRNA_1409	TCONS_00039600	XLOC_029203	212	1	Chr10:1421910-1422121	-	3.7701	17.5473	0	Novel	Glyma.10G016000;	15136	antisense
lincRNA_1410	TCONS_00039607	XLOC_029207	455	1	Chr10:1470727-1471181	-	0.272306	2.1727	0	Novel	Glyma.10G016400;	248	sense
lincRNA_1411	TCONS_00039714	XLOC_029284	279	1	Chr10:2467252-2467530	-	0	4.72315	0	Novel	Glyma.10G028400;	1006	sense
lincRNA_1412	TCONS_00039736	XLOC_029299	334	1	Chr10:2832350-2832683	-	0	2.28341	0	Novel	Glyma.10G032600;	565	sense
lincRNA_1413	TCONS_00039762	XLOC_029317	732	3	Chr10:3174961-3177328	-	0	0.848959	75	Novel	Glyma.10G036400;	-809	sense
lincRNA_1414	TCONS_00039763	XLOC_029317	557	2	Chr10:3176662-3177328	-	0	1.66101	0	Novel	Glyma.10G036500;	821	sense
lincRNA_1415	TCONS_00039780	XLOC_029332	250	1	Chr10:3459376-3459625	-	0	5.98845	0	Novel	Glyma.10G039000;	-2858	sense
lincRNA_1416	TCONS_00039801	XLOC_029346	231	1	Chr10:3853218-3853448	-	0	7.62908	0	Novel	Glyma.10G043000;	239	sense
lincRNA_1417	TCONS_00039806	XLOC_029351	218	1	Chr10:3948885-3949102	-	0	7.63738	0	Novel	Glyma.10G043900;	-418	antisense
lincRNA_1418	TCONS_00039816	XLOC_029360	233	1	Chr10:4030845-4031077	-	0	6.80776	0	Novel	Glyma.10G045200;	3722	sense
lincRNA_1419	TCONS_00039895	XLOC_029414	355	1	Chr10:5259463-5259817	-	0	2.57856	0	NC_GMAXPA00069365_266;	Glyma.10G057600;	532	sense
lincRNA_1420	TCONS_00039898	XLOC_029415	692	1	Chr10:5263587-5264278	-	3.42506	0.728052	69	Novel	Glyma.10G057600;	-313	sense
lincRNA_1421	TCONS_00039899	XLOC_029416	212	1	Chr10:5310744-5310955	-	0	9.19147	0	Novel	Glyma.10G058000;	1379	sense
lincRNA_1422	TCONS_00039977	XLOC_029472	378	1	Chr10:6667992-6668369	-	0.390354	4.15279	7	Novel	Glyma.10G067800;	460	sense
lincRNA_1423	TCONS_00039993	XLOC_029485	253	1	Chr10:7140288-7140540	-	0	4.81575	0	Novel	Glyma.10G071000;	4445	sense
lincRNA_1424	TCONS_00040004	XLOC_029494	237	1	Chr10:7500120-7500356	-	0	5.87078	0	Novel	Glyma.10G073000;	-12724	antisense
lincRNA_1425	TCONS_00040026	XLOC_029514	361	1	Chr10:9257800-9258160	-	0	3.05751	0	Novel	Glyma.10G080000;	316	sense
lincRNA_1426	TCONS_00040052	XLOC_029533	288	1	Chr10:10440272-10440559	-	0	5.32761	0	Novel	Glyma.10G083900;	6115	sense
lincRNA_1427	TCONS_00040070	XLOC_029549	342	1	Chr10:11797110-11797451	-	0	2.5918	342	Novel	Glyma.10G088600;	-6442	sense
lincRNA_1428	TCONS_00040071	XLOC_029550	865	1	Chr10:11818916-11819780	-	1.87413	0.553833	0	NC_GMAXST00028715_865;	Glyma.10G088700;	614	antisense
lincRNA_1429	TCONS_00040085	XLOC_029561	319	1	Chr10:12069792-12070110	-	12.0953	0	0	Novel	Glyma.10G090400;	79	antisense
lincRNA_1430	TCONS_00040107	XLOC_029578	260	1	Chr10:14171657-14171916	-	0	4.44325	260	Novel	Glyma.10G095600;	174274	sense
lincRNA_1431	TCONS_00040113	XLOC_029583	293	1	Chr10:16351003-16351295	-	0	3.17891	293	Novel	Glyma.10G097000;	125396	antisense
lincRNA_1432	TCONS_00040120	XLOC_029589	269	1	Chr10:17160816-17161084	-	0	4.02697	269	Novel	Glyma.10G098500;	35541	sense
lincRNA_1433	TCONS_00040124	XLOC_029593	1110	1	Chr10:17200457-17201566	-	1.6731	3.77561	0	Novel	Glyma.10G098700;	606	antisense
lincRNA_1434	TCONS_00040127	XLOC_029596	257	1	Chr10:17215952-17216208	-	1.03711	5.97637	0	Novel	Glyma.10G098800;	247	antisense
lincRNA_1435	TCONS_00040131	XLOC_029600	200	1	Chr10:18291633-18291832	-	0	12.1308	0	Novel	Glyma.10G100400;	26178	sense
lincRNA_1436	TCONS_00040142	XLOC_029609	269	1	Chr10:19926002-19926270	-	0	4.42967	0	Novel	Glyma.10G101900;	63423	sense
lincRNA_1437	TCONS_00040204	XLOC_029656	234	1	Chr10:24728433-24728666	-	0	6.107	0	NC_GMAXST00028961_234;	Glyma.10G108600;	-22414	sense
lincRNA_1438	TCONS_00040236	XLOC_029682	447	1	Chr10:29355474-29355920	-	1.12467	2.24341	21	NC_GMAXPA00071148_85;	Glyma.10G116800;	362	sense
lincRNA_1439	TCONS_00040260	XLOC_029700	251	1	Chr10:30564984-30565234	-	0	5.42421	251	Novel	Glyma.10G120100;	22308	antisense
lincRNA_1440	TCONS_00040266	XLOC_029704	590	1	Chr10:30696308-30696897	-	0.355518	1.7335	16	Novel	Glyma.10G120400;	977	sense
lincRNA_1441	TCONS_00040274	XLOC_029711	241	1	Chr10:31995906-31996146	-	0	13.9411	42	Novel	Glyma.10G123100;	79320	sense
lincRNA_1442	TCONS_00040288	XLOC_029723	241	1	Chr10:32205947-32206187	-	0	7.80702	241	Novel	Glyma.10G123500;	2476	antisense
lincRNA_1443	TCONS_00040299	XLOC_029733	261	1	Chr10:33698930-33699190	-	0	4.83308	261	Novel	Glyma.10G126700;	-19903	sense
lincRNA_1444	TCONS_00040306	XLOC_029740	688	1	Chr10:34275983-34276670	-	3.97529	2.832	0	NC_GMAXST00029176_687;	Glyma.10G128900;	-10333	antisense
lincRNA_1445	TCONS_00040309	XLOC_029743	642	1	Chr10:34526685-34527326	-	2.19506	3.26652	0	Novel	Glyma.10G129100;	-42518	antisense
lincRNA_1446	TCONS_00040310	XLOC_029744	271	1	Chr10:34743839-34744109	-	0	3.94287	271	Novel	Glyma.10G129500;	-6882	antisense
lincRNA_1447	TCONS_00040311	XLOC_029745	422	1	Chr10:34808507-34808928	-	0	2.21981	0	Novel	Glyma.10G129900;	-1240	antisense
lincRNA_1448	TCONS_00040324	XLOC_029754	257	1	Chr10:35485253-35485509	-	0	5.51665	116	Novel	Glyma.10G131500;	10116	antisense
lincRNA_1449	TCONS_00040332	XLOC_029762	267	1	Chr10:35992058-35992324	-	0	4.11398	267	Novel	Glyma.10G134200;	2748	sense
lincRNA_1450	TCONS_00040337	XLOC_029766	205	1	Chr10:36689630-36689834	-	0	13.0497	205	Novel	Glyma.10G135900;	29410	antisense
lincRNA_1451	TCONS_00040339	XLOC_029768	243	1	Chr10:36833739-36833981	-	0	5.98126	243	Novel	Glyma.10G136300;	-21240	sense
lincRNA_1452	TCONS_00040416	XLOC_029815	644	1	Chr10:38121690-38122333	-	2.02907	0.83024	0	Novel	Glyma.10G146300;	727	sense
lincRNA_1453	TCONS_00040446	XLOC_029841	329	1	Chr10:38566180-38566508	-	0	3.07759	202	Novel	Glyma.10G150300;	267	sense
lincRNA_1454	TCONS_00040448	XLOC_029843	348	1	Chr10:38596272-38596619	-	0.468105	2.48997	127	Novel	Glyma.10G150800;	332	sense
lincRNA_1455	TCONS_00040473	XLOC_029863	270	1	Chr10:38786056-38786325	-	0	4.78148	0	Novel	Glyma.10G153200;	-5645	sense
lincRNA_1456	TCONS_00040511	XLOC_029887	420	1	Chr10:39041757-39042176	-	0.315843	3.3601	0	NC_GMAXST00029445_420;	Glyma.10G156100;	-6271	sense
lincRNA_1457	TCONS_00040543	XLOC_029907	477	1	Chr10:39410461-39410937	-	0	2.22155	0	Novel	Glyma.10G159800;	305	sense
lincRNA_1458	TCONS_00040548	XLOC_029910	333	2	Chr10:39427993-39428402	-	7.57252	4.13955	240	NC_GMAXST00029489_410;	Glyma.10G160000;	-3511	sense
lincRNA_1459	TCONS_00040549	XLOC_029910	327	2	Chr10:39427993-39428402	-	5.63913	2.40895e-05	240	NC_GMAXST00029489_410;	Glyma.10G160000;	-3511	sense
lincRNA_1460	TCONS_00040597	XLOC_029942	204	1	Chr10:40375202-40375405	-	6.41037	10.4189	0	Novel	Glyma.10G169800;	1607	antisense
lincRNA_1461	TCONS_00040638	XLOC_029968	303	1	Chr10:40756788-40757090	-	1.31282	6.69225	189	Novel	Glyma.10G173700;	-3387	sense
lincRNA_1462	TCONS_00040706	XLOC_030019	809	1	Chr10:41648501-41649309	-	3.41134	0.20162	0	NC_GMAXST00029757_803;	Glyma.10G183300;	-3222	sense
lincRNA_1463	TCONS_00040765	XLOC_030070	443	1	Chr10:42518605-42519047	-	2.85819	1.77374	0	Novel	Glyma.10G192800;	-445	antisense
lincRNA_1464	TCONS_00040836	XLOC_030117	315	1	Chr10:43346255-43346569	-	0.594396	3.95218	0	Novel	Glyma.10G202200;	-660	antisense
lincRNA_1465	TCONS_00040837	XLOC_030115	588	1	Chr10:43346999-43347586	-	2.26989	0.657549	0	Novel	Glyma.10G202200;	-1404	antisense
lincRNA_1466	TCONS_00040872	XLOC_030138	294	1	Chr10:43688439-43688732	-	0	3.46512	47	Novel	Glyma.10G205400;	2578	antisense
lincRNA_1467	TCONS_00040913	XLOC_030161	202	1	Chr10:44218775-44218976	-	0	10.7615	0	Novel	Glyma.10G210100;	1132	sense
lincRNA_1468	TCONS_00040916	XLOC_030163	246	1	Chr10:44253044-44253289	-	0	5.76258	0	Novel	Glyma.10G210400;	-5030	antisense
lincRNA_1469	TCONS_00041067	XLOC_030270	265	1	Chr10:45525850-45526114	-	0	4.20402	0	Novel	Glyma.10G224600;	547	antisense
lincRNA_1470	TCONS_00041152	XLOC_030329	239	1	Chr10:46534019-46534257	-	0	5.72078	0	Novel	Glyma.10G236300;	3783	antisense
lincRNA_1471	TCONS_00041159	XLOC_030335	301	1	Chr10:46648962-46649262	-	0.667839	3.25637	0	NC_GMAXST00030334_240;	Glyma.10G238000;	627	sense
lincRNA_1472	TCONS_00041165	XLOC_030339	224	1	Chr10:46695399-46695622	-	0	8.40508	0	Novel	Glyma.10G238500;	811	sense
lincRNA_1473	TCONS_00041187	XLOC_030356	251	1	Chr10:47044525-47044775	-	0	5.91732	0	Novel	Glyma.10G241900;	-1198	sense
lincRNA_1474	TCONS_00041233	XLOC_030390	242	1	Chr10:47593166-47593407	-	0	5.50632	64	Novel	Glyma.10G247500;	672	antisense
lincRNA_1475	TCONS_00041290	XLOC_030427	271	1	Chr10:48339746-48340016	-	0	4.73144	0	Novel	Glyma.10G256700;	3471	antisense
lincRNA_1476	TCONS_00041343	XLOC_030465	334	1	Chr10:48864552-48864885	-	1.03025	2.96843	0	Novel	Glyma.10G264300;	-2054	sense
lincRNA_1477	TCONS_00041385	XLOC_030496	352	1	Chr10:49166324-49166675	-	1.82441	3.63918	0	NC_GMAXPA00075065_352;	Glyma.10G269100;	-465	sense
lincRNA_1478	TCONS_00041420	XLOC_030519	248	1	Chr10:49408836-49409083	-	0	5.11224	0	Novel	Glyma.10G271600;	-688	antisense
lincRNA_1479	TCONS_00041426	XLOC_030524	247	1	Chr10:49632517-49632763	-	0	5.17489	0	Novel	Glyma.10G273700;	-2067	antisense
lincRNA_1480	TCONS_00041428	XLOC_030526	253	1	Chr10:49733935-49734187	-	0	8.66835	87	Novel	Glyma.10G274400;	-3709	sense
lincRNA_1481	TCONS_00041448	XLOC_030541	340	1	Chr10:50030842-50031181	-	0	2.84642	0	NC_GMAXST00030754_340;	Glyma.10G278200;	-1388	sense
lincRNA_1482	TCONS_00041505	XLOC_030579	249	1	Chr10:50698051-50698299	-	0	6.06089	0	Novel	Glyma.10G288000;	-468	sense
lincRNA_1483	TCONS_00041519	XLOC_030590	221	1	Chr10:50776055-50776275	-	0	8.04203	0	Novel	Glyma.10G289200;	111	antisense
lincRNA_1484	TCONS_00041528	XLOC_030596	339	1	Chr10:50850453-50850791	-	1.49211	4.40941	0	Novel	Glyma.10G290300;	5064	sense
lincRNA_1485	TCONS_00041529	XLOC_030595	245	1	Chr10:50850968-50851212	-	13.1615	0	0	Novel	Glyma.10G290300;	4643	sense
lincRNA_1486	TCONS_00041823	XLOC_030782	238	1	Chr11:1394464-1394701	+	0	5.79505	57	Novel	Glyma.11G019800;	-944	antisense
lincRNA_1487	TCONS_00041976	XLOC_030901	525	1	Chr11:3024642-3025166	+	2.77473	0.473061	0	NC_GMAXST00031403_107;	Glyma.11G041300;	-2177	sense
lincRNA_1488	TCONS_00041997	XLOC_030917	203	1	Chr11:3264923-3265125	+	0	9.62572	0	Novel	Glyma.11G044100;	1860	sense
lincRNA_1489	TCONS_00042020	XLOC_030936	939	1	Chr11:3595449-3596387	+	7.21304	1.82705	75	NC_GMAXST00031478_939;	Glyma.11G048200;	-1171	antisense
lincRNA_1490	TCONS_00042194	XLOC_031067	370	1	Chr11:5292243-5292612	+	0	3.07883	59	Novel	Glyma.11G070800;	-234	sense
lincRNA_1491	TCONS_00042241	XLOC_031104	537	1	Chr11:5731937-5732473	+	0.823256	2.82817	0	NC_GMAXST00031772_537;	Glyma.11G076600;	631	sense
lincRNA_1492	TCONS_00042266	XLOC_031124	479	1	Chr11:5894848-5895326	+	3.73173	0.220556	20	Novel	Glyma.11G078300;	2464	sense
lincRNA_1493	TCONS_00042267	XLOC_031125	675	1	Chr11:5895399-5896073	+	4.95958	1.2932	0	Novel	Glyma.11G078300;	1717	sense
lincRNA_1494	TCONS_00042268	XLOC_031126	575	1	Chr11:5896934-5897508	+	2.95827	0.90153	13	Novel	Glyma.11G078300;	282	sense
lincRNA_1495	TCONS_00042310	XLOC_031152	213	1	Chr11:6203041-6203253	+	0	8.22963	0	Novel	Glyma.11G082600;	564	sense
lincRNA_1496	TCONS_00042374	XLOC_031198	275	1	Chr11:6866223-6866497	+	4.26703	6.43094	42	Novel	Glyma.11G090700;	-225	sense
lincRNA_1497	TCONS_00042378	XLOC_031201	257	1	Chr11:6898666-6898922	+	0	4.59721	63	Novel	Glyma.11G091200;	-667	antisense
lincRNA_1498	TCONS_00042564	XLOC_031348	239	1	Chr11:8925636-8925874	+	0	5.72078	0	Novel	Glyma.11G117300;	1382	antisense
lincRNA_1499	TCONS_00042586	XLOC_031367	380	1	Chr11:9183214-9183593	+	0.386042	1.71121	0	Novel	Glyma.11G120300;	-288	sense
lincRNA_1500	TCONS_00042632	XLOC_031402	263	1	Chr11:9612305-9612567	+	0.969433	5.58638	0	Novel	Glyma.11G126400;	-231	sense
lincRNA_1501	TCONS_00042709	XLOC_031452	232	1	Chr11:10242842-10243073	+	0	6.27238	0	NC_GMAXPA00079041_93;	Glyma.11G134000;	513	antisense
lincRNA_1502	TCONS_00042794	XLOC_031511	230	1	Chr11:11303255-11303484	+	1.45384	6.44446	0	Novel	Glyma.11G146500;	-248	sense
lincRNA_1503	TCONS_00042805	XLOC_031522	270	1	Chr11:11500260-11500529	+	0	3.98457	0	Novel	Glyma.11G148900;	-4644	antisense
lincRNA_1504	TCONS_00042807	XLOC_031524	252	1	Chr11:11617107-11617358	+	1.0993	4.8729	10	NC_GMAXST00032538_252;	Glyma.11G149200;	-2348	antisense
lincRNA_1505	TCONS_00042819	XLOC_031536	279	1	Chr11:11829911-11830189	+	0	3.63319	0	Novel	Glyma.11G150700;	92	antisense
lincRNA_1506	TCONS_00042831	XLOC_031548	278	1	Chr11:12257882-12258159	+	0	6.2385	0	Novel	Glyma.11G152900;	-14206	antisense
lincRNA_1507	TCONS_00042856	XLOC_031566	413	1	Chr11:12720613-12721025	+	0.978776	2.60318	39	Novel	Glyma.11G155300;	-289	sense
lincRNA_1508	TCONS_00042857	XLOC_031567	426	1	Chr11:12722279-12722704	+	10.4524	8.04007	311	Novel	Glyma.11G155300;	-1955	sense
lincRNA_1509	TCONS_00042859	XLOC_031569	255	1	Chr11:12756180-12756434	+	0	8.46812	23	Novel	Glyma.11G155500;	1906	antisense
lincRNA_1510	TCONS_00042860	XLOC_031570	267	1	Chr11:12807129-12807395	+	0	4.11398	32	Novel	Glyma.11G155900;	-114	antisense
lincRNA_1511	TCONS_00042883	XLOC_031588	271	1	Chr11:14852334-14852604	+	0	4.73144	0	Novel	Glyma.11G161000;	-583	sense
lincRNA_1512	TCONS_00042907	XLOC_031609	244	1	Chr11:15818623-15818866	+	0	6.98099	0	Novel	Glyma.11G165700;	860	antisense
lincRNA_1513	TCONS_00042908	XLOC_031610	254	1	Chr11:15848987-15849240	+	0	4.75963	0	Novel	Glyma.11G165800;	12665	antisense
lincRNA_1514	TCONS_00042918	XLOC_031619	273	1	Chr11:16040058-16040330	+	0	4.63386	273	Novel	Glyma.11G166300;	-49959	sense
lincRNA_1515	TCONS_00042931	XLOC_031629	802	4	Chr11:18176752-18178264	+	2.27286	0.484029	42	Novel	Glyma.11G170200;	-7900	antisense
lincRNA_1516	TCONS_00042934	XLOC_031630	289	1	Chr11:18176896-18177184	+	10.4182	0.659728	2	Novel	Glyma.11G170200;	-8044	antisense
lincRNA_1517	TCONS_00042939	XLOC_031632	1093	2	Chr11:18197305-18199124	+	0.852497	1.0306	48	Novel	Glyma.11G170200;	-28453	antisense
lincRNA_1518	TCONS_00042957	XLOC_031646	260	1	Chr11:19236265-19236524	+	0	4.44325	260	Novel	Glyma.11G175200;	-861	sense
lincRNA_1519	TCONS_00042978	XLOC_031665	257	1	Chr11:20035361-20035617	+	0	5.05693	257	Novel	Glyma.11G175800;	296223	sense
lincRNA_1520	TCONS_00042979	XLOC_031666	255	1	Chr11:20050899-20051153	+	0	7.52722	255	Novel	Glyma.11G175800;	280687	sense
lincRNA_1521	TCONS_00042988	XLOC_031673	228	1	Chr11:21722164-21722391	+	0	11.9224	228	Novel	Glyma.11G176800;	115504	sense
lincRNA_1522	TCONS_00042991	XLOC_031676	271	1	Chr11:21878109-21878379	+	0	4.73144	271	Novel	Glyma.11G176900;	-13617	antisense
lincRNA_1523	TCONS_00043008	XLOC_031693	566	1	Chr11:24418586-24419151	+	0.56836	2.35142	0	Novel	Glyma.11G179000;	-1387	sense
lincRNA_1524	TCONS_00043069	XLOC_031737	295	1	Chr11:25986558-25986852	+	0.704254	3.43393	40	Novel	Glyma.11G188100;	-495	sense
lincRNA_1525	TCONS_00043144	XLOC_031791	239	1	Chr11:26951912-26952150	+	0	2.86039	239	Novel	Glyma.11G195800;	-10878	antisense
lincRNA_1526	TCONS_00043161	XLOC_031805	318	1	Chr11:27407430-27407747	+	0	3.0877	0	Novel	Glyma.11G197700;	1635	sense
lincRNA_1527	TCONS_00043162	XLOC_031806	480	1	Chr11:27408263-27408742	+	0.24789	2.08777	0	Novel	Glyma.11G197700;	640	sense
lincRNA_1528	TCONS_00043168	XLOC_031811	207	1	Chr11:27656982-27657188	+	0	9.03007	207	Novel	Glyma.11G199000;	11334	sense
lincRNA_1529	TCONS_00043170	XLOC_031813	278	1	Chr11:27883112-27883389	+	0	4.40365	0	Novel	Glyma.11G200200;	-445	antisense
lincRNA_1530	TCONS_00043172	XLOC_031815	221	1	Chr11:28089094-28089314	+	0	8.04203	0	Novel	Glyma.11G201000;	7699	antisense
lincRNA_1531	TCONS_00043179	XLOC_031819	245	1	Chr11:28263349-28263593	+	0	6.36448	0	Novel	Glyma.11G202100;	636	antisense
lincRNA_1532	TCONS_00043211	XLOC_031839	221	1	Chr11:29480218-29480438	+	0	10.9664	0	Novel	Glyma.11G207400;	6588	sense
lincRNA_1533	TCONS_00043214	XLOC_031841	246	1	Chr11:29533640-29533885	+	0	5.23871	185	Novel	Glyma.11G207600;	-29362	antisense
lincRNA_1534	TCONS_00043225	XLOC_031849	275	1	Chr11:29773673-29773947	+	2.56022	6.05265	0	Novel	Glyma.11G208200;	-674	antisense
lincRNA_1535	TCONS_00043254	XLOC_031871	772	1	Chr11:30390442-30391213	+	0	2.14689	153	NC_GMAXPA00081123_492;	Glyma.11G211300;	108	antisense
lincRNA_1536	TCONS_00043273	XLOC_031889	745	1	Chr11:30588585-30589329	+	1.52512	1.69011	99	Novel	Glyma.11G213000;	4273	sense
lincRNA_1537	TCONS_00043274	XLOC_031890	309	1	Chr11:30590226-30590534	+	1.87219	3.31956	35	Novel	Glyma.11G213000;	3068	sense
lincRNA_1538	TCONS_00043275	XLOC_031891	596	1	Chr11:30591295-30591890	+	2.45081	2.87113	0	Novel	Glyma.11G213000;	1712	sense
lincRNA_1539	TCONS_00043328	XLOC_031932	266	1	Chr11:31357722-31357987	+	0	6.65378	0	Novel	Glyma.11G219000;	-322	sense
lincRNA_1540	TCONS_00043458	XLOC_032023	288	1	Chr11:33007541-33007828	+	0	3.32976	0	Novel	Glyma.11G235000;	-2600	antisense
lincRNA_1541	TCONS_00043459	XLOC_032024	258	1	Chr11:33017770-33018027	+	0	4.99947	0	Novel	Glyma.11G235100;	-4062	antisense
lincRNA_1542	TCONS_00043477	XLOC_032037	366	1	Chr11:33149958-33150323	+	1.2549	2.41047	0	Novel	Glyma.11G236700;	1679	sense
lincRNA_1543	TCONS_00043514	XLOC_032063	345	1	Chr11:33507460-33507804	+	0	2.11661	0	Novel	Glyma.11G240900;	3626	antisense
lincRNA_1544	TCONS_00043544	XLOC_032090	369	1	Chr11:34006247-34006615	+	3.69866	4.18986	0	NC_GMAXPA00081958_200;	Glyma.11G247100;	-784	antisense
lincRNA_1545	TCONS_00043579	XLOC_032111	646	1	Chr11:34213833-34214478	+	2.48608	2.68615	0	Novel	Glyma.11G250500;	358	sense
lincRNA_1546	TCONS_00043589	XLOC_032119	428	1	Chr11:34311078-34311505	+	3.04716	0	0	Novel	Glyma.11G251800;	4	antisense
lincRNA_1547	TCONS_00043604	XLOC_032129	388	1	Chr11:34475416-34475803	+	0	2.62186	108	Novel	Glyma.11G254200;	647	antisense
lincRNA_1548	TCONS_00043627	XLOC_032145	254	1	Chr11:37380-37633	-	0	4.75963	0	Novel	Glyma.11G000800;	725	sense
lincRNA_1549	TCONS_00043833	XLOC_032296	474	1	Chr11:2330123-2330596	-	0	2.47058	42	Novel	Glyma.11G031800;	226	sense
lincRNA_1550	TCONS_00043931	XLOC_032367	262	1	Chr11:3419684-3419945	-	0	4.34504	0	Novel	Glyma.11G045800;	-1623	sense
lincRNA_1551	TCONS_00044089	XLOC_032484	502	1	Chr11:5562866-5563367	-	0.919042	2.03692	44	Novel	Glyma.11G074600;	256	sense
lincRNA_1552	TCONS_00044093	XLOC_032487	267	1	Chr11:5592387-5592653	-	5.56857	4.11398	0	Novel	Glyma.11G074900;	502	sense
lincRNA_1553	TCONS_00044118	XLOC_032507	418	1	Chr11:6044502-6044919	-	0	2.26069	0	Novel	Glyma.11G080500;	571	sense
lincRNA_1554	TCONS_00044207	XLOC_032572	301	1	Chr11:6812936-6813236	-	0	3.25637	0	Novel	Glyma.11G090100;	242	sense
lincRNA_1555	TCONS_00044297	XLOC_032632	318	1	Chr11:7597599-7597916	-	12.7705	8.49119	1	NC_GMAXPA00078190_245;	Glyma.11G100200;	-1265	antisense
lincRNA_1556	TCONS_00044346	XLOC_032668	252	1	Chr11:8058602-8058853	-	0	4.8729	0	Novel	Glyma.11G106000;	2921	sense
lincRNA_1557	TCONS_00044444	XLOC_032735	246	1	Chr11:8898635-8898880	-	0	5.23871	0	Novel	Glyma.11G117100;	240	sense
lincRNA_1558	TCONS_00044529	XLOC_032800	263	1	Chr11:10118736-10118998	-	0	4.29721	0	Novel	Glyma.11G132000;	461	sense
lincRNA_1559	TCONS_00044531	XLOC_032802	252	1	Chr11:10131140-10131391	-	0	5.36019	0	Novel	Glyma.11G132100;	-205	antisense
lincRNA_1560	TCONS_00044532	XLOC_032803	333	1	Chr11:10131938-10132270	-	1.55645	2.52974	0	NC_GMAXPA00078993_155;	Glyma.11G132200;	873	sense
lincRNA_1561	TCONS_00044572	XLOC_032828	709	1	Chr11:10438018-10438726	-	2.85818	0	430	Novel	Glyma.11G137200;	-629	sense
lincRNA_1562	TCONS_00044573	XLOC_032829	263	1	Chr11:10497026-10497288	-	0	6.0161	0	Novel	Glyma.11G138000;	549	sense
lincRNA_1563	TCONS_00044661	XLOC_032899	251	1	Chr11:11969693-11969943	-	0	6.90354	0	Novel	Glyma.11G151400;	-5877	sense
lincRNA_1564	TCONS_00044692	XLOC_032915	256	1	Chr11:12788583-12788838	-	0	6.51053	0	Novel	Glyma.11G155800;	-1693	sense
lincRNA_1565	TCONS_00044727	XLOC_032939	324	1	Chr11:14867546-14867869	-	0	2.45709	0	Novel	Glyma.11G161300;	434	sense
lincRNA_1566	TCONS_00044773	XLOC_032980	276	1	Chr11:18517644-18517919	-	0.844754	3.74455	0	Novel	Glyma.11G171400;	938	sense
lincRNA_1567	TCONS_00044780	XLOC_032985	241	1	Chr11:18941103-18941343	-	17.6123	0.557644	241	Novel	Glyma.11G173900;	-28564	antisense
lincRNA_1568	TCONS_00044792	XLOC_032994	220	1	Chr11:20022813-20023032	-	0	8.15923	220	Novel	Glyma.11G175700;	-308486	antisense
lincRNA_1569	TCONS_00044793	XLOC_032995	240	1	Chr11:20078195-20078434	-	0	5.64792	240	Novel	Glyma.11G175800;	253406	antisense
lincRNA_1570	TCONS_00044795	XLOC_032997	268	1	Chr11:20734869-20735136	-	0	4.47712	268	Novel	Glyma.11G176300;	-32953	antisense
lincRNA_1571	TCONS_00044797	XLOC_032999	211	1	Chr11:21100009-21100219	-	0	8.48489	211	Novel	Glyma.11G176400;	180755	antisense
lincRNA_1572	TCONS_00044798	XLOC_033000	327	1	Chr11:21189311-21189637	-	0	2.40255	327	Novel	Glyma.11G176400;	91337	antisense
lincRNA_1573	TCONS_00044802	XLOC_033004	211	1	Chr11:21722147-21722357	-	0	9.33338	211	Novel	Glyma.11G176800;	115538	antisense
lincRNA_1574	TCONS_00044808	XLOC_033010	224	1	Chr11:22420240-22420463	-	0	7.00423	0	Novel	Glyma.11G177600;	-8871	antisense
lincRNA_1575	TCONS_00044813	XLOC_033015	275	1	Chr11:24491224-24491498	-	0	3.7829	0	Novel	Glyma.11G179300;	654	sense
lincRNA_1576	TCONS_00044910	XLOC_033086	240	1	Chr11:26887671-26887910	-	2.54829	16.9438	0	Novel	Glyma.11G195400;	-514	sense
lincRNA_1577	TCONS_00044929	XLOC_033099	276	1	Chr11:27755692-27755967	-	0	4.119	0	Novel	Glyma.11G199400;	1044	sense
lincRNA_1578	TCONS_00044940	XLOC_033104	323	1	Chr11:27863607-27863929	-	3.90966	3.2185	323	Novel	Glyma.11G200000;	-11013	sense
lincRNA_1579	TCONS_00044950	XLOC_033113	224	1	Chr11:27968938-27969161	-	3.16025	10.5063	0	Novel	Glyma.11G200400;	-414	sense
lincRNA_1580	TCONS_00044961	XLOC_033122	221	1	Chr11:28219154-28219374	-	0	10.9664	221	Novel	Glyma.11G201900;	10005	antisense
lincRNA_1581	TCONS_00044987	XLOC_033144	269	1	Chr11:29299169-29299437	-	0	4.02697	269	Novel	Glyma.11G206900;	53459	sense
lincRNA_1582	TCONS_00045047	XLOC_033190	241	1	Chr11:30670354-30670594	-	0	8.36467	24	Novel	Glyma.11G213600;	-14036	sense
lincRNA_1583	TCONS_00045048	XLOC_033191	273	1	Chr11:30719990-30720262	-	0	3.86155	273	Novel	Glyma.11G213800;	4356	sense
lincRNA_1584	TCONS_00045056	XLOC_033198	204	1	Chr11:30861696-30861899	-	0	9.47177	0	Novel	Glyma.11G215300;	2161	sense
lincRNA_1585	TCONS_00045073	XLOC_033212	305	1	Chr11:31308068-31308372	-	0	2.86048	0	Novel	Glyma.11G218300;	-1439	antisense
lincRNA_1586	TCONS_00045085	XLOC_033224	226	1	Chr11:31627887-31628112	-	0	8.85302	0	Novel	Glyma.11G221100;	1506	sense
lincRNA_1587	TCONS_00045092	XLOC_033227	362	1	Chr11:31645711-31646072	-	6.42723	1.89934	0	Novel	Glyma.11G221200;	-676	sense
lincRNA_1588	TCONS_00045093	XLOC_033228	491	1	Chr11:31646447-31646937	-	4.05418	3.91134	0	NC_GMAXPA00081359_475;	Glyma.11G221200;	-1412	sense
lincRNA_1589	TCONS_00045094	XLOC_033229	452	1	Chr11:31647678-31648129	-	6.06239	6.10746	0	Novel	Glyma.11G221300;	670	sense
lincRNA_1590	TCONS_00045134	XLOC_033264	481	1	Chr11:32443780-32444260	-	1.72903	1.20439	0	Novel	Glyma.11G229100;	739	sense
lincRNA_1591	TCONS_00045197	XLOC_033310	201	1	Chr11:33125409-33125609	-	0	12.9275	157	Novel	Glyma.11G236400;	5246	antisense
lincRNA_1592	TCONS_00045216	XLOC_033324	645	1	Chr11:33445365-33446009	-	0.778651	2.27801	0	Novel	Glyma.11G240000;	1505	antisense
lincRNA_1593	TCONS_00045260	XLOC_033350	500	1	Chr11:33872340-33872839	-	2.77558	2.5632	38	NC_GMAXPA00081916_375;	Glyma.11G245000;	264	sense
lincRNA_1594	TCONS_00045400	XLOC_033447	1546	1	Chr12:270804-272349	+	1.66587	1.97052	0	Novel	Glyma.12G003300;	234	antisense
lincRNA_1595	TCONS_00045423	XLOC_033463	569	1	Chr12:447309-447877	+	0.939541	1.33271	0	Novel	Glyma.12G005900;	-284	sense
lincRNA_1596	TCONS_00045493	XLOC_033508	748	1	Chr12:1060464-1061211	+	29.5768	13.2786	0	Novel	Glyma.12G014600;	-1218	antisense
lincRNA_1597	TCONS_00045532	XLOC_033531	460	1	Chr12:1251750-1252209	+	2.67046	0.118374	0	Novel	Glyma.12G018000;	500	antisense
lincRNA_1598	TCONS_00045642	XLOC_033608	402	1	Chr12:2367128-2367529	+	0.68813	1.83017	0	Novel	Glyma.12G031600;	-455	sense
lincRNA_1599	TCONS_00045645	XLOC_033611	204	1	Chr12:2419163-2419366	+	0	9.47177	0	Novel	Glyma.12G032200;	-1375	antisense
lincRNA_1600	TCONS_00045669	XLOC_033625	207	1	Chr12:2565254-2565460	+	0	9.93307	0	Novel	Glyma.12G034000;	1633	sense
lincRNA_1601	TCONS_00045709	XLOC_033653	573	1	Chr12:2867108-2867680	+	2.97419	0	0	Novel	Glyma.12G039600;	-67	antisense
lincRNA_1602	TCONS_00045711	XLOC_033655	252	1	Chr12:2907723-2907974	+	0	8.77122	0	Novel	Glyma.12G040400;	-164	antisense
lincRNA_1603	TCONS_00045746	XLOC_033682	390	1	Chr12:3235483-3235872	+	0.731584	2.75646	0	Novel	Glyma.12G044500;	-237	sense
lincRNA_1604	TCONS_00045763	XLOC_033695	238	1	Chr12:3454404-3454641	+	0	5.79505	227	Novel	Glyma.12G047700;	-2976	antisense
lincRNA_1605	TCONS_00045767	XLOC_033698	367	1	Chr12:3490599-3490965	+	0	2.02756	0	Novel	Glyma.12G048200;	-249	sense
lincRNA_1606	TCONS_00045826	XLOC_033738	427	1	Chr12:3858132-3858558	+	8.26373	0.135669	0	Novel	Glyma.12G053700;	-259	sense
lincRNA_1607	TCONS_00045843	XLOC_033751	273	1	Chr12:4014757-4015029	+	0	4.63386	0	Novel	Glyma.12G055400;	165	antisense
lincRNA_1608	TCONS_00045853	XLOC_033759	442	1	Chr12:4170464-4170905	+	12.9153	9.03273	0	Novel	Glyma.12G057300;	2196	sense
lincRNA_1609	TCONS_00045898	XLOC_033796	411	1	Chr12:4803507-4803917	+	0.98808	2.04394	0	Novel	Glyma.12G065300;	-350	sense
lincRNA_1610	TCONS_00045912	XLOC_033807	266	1	Chr12:4973070-4973335	+	0	4.15861	0	Novel	Glyma.12G067800;	-611	sense
lincRNA_1611	TCONS_00045997	XLOC_033866	343	1	Chr12:6026502-6026844	+	0	2.14525	0	Novel	Glyma.12G077500;	-575	sense
lincRNA_1612	TCONS_00046006	XLOC_033874	251	1	Chr12:6123028-6123278	+	0	4.9311	0	Novel	Glyma.12G078500;	-647	sense
lincRNA_1613	TCONS_00046036	XLOC_033895	246	1	Chr12:6501413-6501658	+	0	7.33419	0	Novel	Glyma.12G081900;	-1185	sense
lincRNA_1614	TCONS_00046067	XLOC_033923	246	1	Chr12:7169720-7169965	+	0	6.81032	0	Novel	Glyma.12G087700;	-963	antisense
lincRNA_1615	TCONS_00046117	XLOC_033957	821	1	Chr12:7718068-7718888	+	6.57908	2.81746	805	Novel	Glyma.12G094100;	-703	sense
lincRNA_1616	TCONS_00046166	XLOC_033993	255	1	Chr12:8757375-8757629	+	0	5.64542	0	Novel	Glyma.12G100300;	-681	sense
lincRNA_1617	TCONS_00046201	XLOC_034024	265	1	Chr12:10252506-10252770	+	0	4.20402	265	Novel	Glyma.12G109200;	20794	antisense
lincRNA_1618	TCONS_00046212	XLOC_034034	242	1	Chr12:10585937-10586178	+	0	5.50632	0	Novel	Glyma.12G110900;	2072	sense
lincRNA_1619	TCONS_00046231	XLOC_034049	246	1	Chr12:11309675-11309920	+	0	6.28645	0	Novel	Glyma.12G114200;	-15224	sense
lincRNA_1620	TCONS_00046237	XLOC_034053	654	1	Chr12:11537071-11537724	+	0	2.16508	38	Novel	Glyma.12G115400;	-899	sense
lincRNA_1621	TCONS_00046269	XLOC_034079	309	1	Chr12:12927017-12927325	+	3.74439	7.19238	0	NC_GMAXPA00085127_239;	Glyma.12G121100;	-7337	antisense
lincRNA_1622	TCONS_00046274	XLOC_034084	226	1	Chr12:13271106-13271331	+	1.53631	6.81002	0	Novel	Glyma.12G122200;	1678	sense
lincRNA_1623	TCONS_00046279	XLOC_034088	500	1	Chr12:13942808-13943307	+	0.925194	1.64045	0	Novel	Glyma.12G127600;	-491	sense
lincRNA_1624	TCONS_00046280	XLOC_034089	511	1	Chr12:13943459-13943969	+	0.669258	2.17553	0	Novel	Glyma.12G127600;	-1142	sense
lincRNA_1625	TCONS_00046283	XLOC_034092	341	1	Chr12:13947307-13947647	+	0.49058	3.47936	341	Novel	Glyma.12G127700;	1413	antisense
lincRNA_1626	TCONS_00046327	XLOC_034127	250	1	Chr12:17015695-17015944	+	0	5.98845	250	Novel	Glyma.12G139100;	-4037	antisense
lincRNA_1627	TCONS_00046337	XLOC_034136	264	1	Chr12:18273485-18273748	+	0	4.67523	83	Novel	Glyma.12G142400;	-60238	antisense
lincRNA_1628	TCONS_00046347	XLOC_034142	632	1	Chr12:19310909-19311540	+	1.60429	6.40024	31	Novel	Glyma.12G145200;	-35171	antisense
lincRNA_1629	TCONS_00046388	XLOC_034180	499	1	Chr12:21765021-21765519	+	0.9283	1.13159	0	Novel	Glyma.12G151100;	4845	antisense
lincRNA_1630	TCONS_00046393	XLOC_034183	352	1	Chr12:21960289-21960640	+	5.01712	0.404354	286	Novel	Glyma.12G151500;	-8542	antisense
lincRNA_1631	TCONS_00046398	XLOC_034188	270	1	Chr12:22212224-22212493	+	0	6.3753	270	Novel	Glyma.12G152200;	-59296	antisense
lincRNA_1632	TCONS_00046407	XLOC_034196	204	1	Chr12:23379655-23379858	+	0	9.47177	0	Novel	Glyma.12G153200;	-259	sense
lincRNA_1633	TCONS_00046408	XLOC_034197	238	1	Chr12:23580549-23580786	+	0	10.4311	0	Novel	Glyma.12G153900;	-5399	antisense
lincRNA_1634	TCONS_00046426	XLOC_034211	254	1	Chr12:25135054-25135307	+	0	7.61541	0	Novel	Glyma.12G156300;	-10828	antisense
lincRNA_1635	TCONS_00046427	XLOC_034212	257	1	Chr12:25216557-25216813	+	0	4.59721	257	Novel	Glyma.12G156500;	64218	antisense
lincRNA_1636	TCONS_00046428	XLOC_034213	389	1	Chr12:25325726-25326114	+	0	2.28202	389	Novel	Glyma.12G156600;	7702	sense
lincRNA_1637	TCONS_00046434	XLOC_034219	247	1	Chr12:25717386-25717632	+	0	5.17489	247	Novel	Glyma.12G156900;	21641	sense
lincRNA_1638	TCONS_00046469	XLOC_034245	285	1	Chr12:28783316-28783600	+	0	3.76871	285	Novel	Glyma.12G160600;	-160889	sense
lincRNA_1639	TCONS_00046478	XLOC_034253	229	1	Chr12:30330908-30331136	+	0	9.79966	229	Novel	Glyma.12G161700;	-20918	sense
lincRNA_1640	TCONS_00046484	XLOC_034259	277	1	Chr12:30931594-30931870	+	0	4.0775	0	Novel	Glyma.12G162700;	-61770	sense
lincRNA_1641	TCONS_00046490	XLOC_034264	243	1	Chr12:31311744-31311986	+	0	3.80626	243	Novel	Glyma.12G163200;	-20730	sense
lincRNA_1642	TCONS_00046539	XLOC_034295	270	1	Chr12:32232792-32233061	+	0	3.98457	270	Novel	Glyma.12G167600;	11372	sense
lincRNA_1643	TCONS_00046567	XLOC_034317	241	1	Chr12:32718381-32718621	+	0	5.57644	0	Novel	Glyma.12G171300;	-5113	sense
lincRNA_1644	TCONS_00046576	XLOC_034326	554	1	Chr12:32888708-32889261	+	0.783588	2.25772	44	Novel	Glyma.12G172500;	-476	sense
lincRNA_1645	TCONS_00046587	XLOC_034337	278	1	Chr12:33275103-33275380	+	2.48361	8.44032	0	Novel	Glyma.12G175100;	1535	antisense
lincRNA_1646	TCONS_00046589	XLOC_034339	264	1	Chr12:33277839-33278102	+	0	6.37532	0	NC_GMAXST00035521_228;	Glyma.12G175100;	-301	antisense
lincRNA_1647	TCONS_00046604	XLOC_034349	258	1	Chr12:33725945-33726202	+	10.2533	4.09048	0	NC_GMAXST00035556_258;	Glyma.12G178000;	12199	sense
lincRNA_1648	TCONS_00046610	XLOC_034355	311	1	Chr12:33838715-33839025	+	0	2.72121	0	Novel	Glyma.12G178500;	1377	sense
lincRNA_1649	TCONS_00046639	XLOC_034374	291	1	Chr12:34293416-34293706	+	8.03489	0	0	Novel	Glyma.12G182000;	-3598	sense
lincRNA_1650	TCONS_00046656	XLOC_034386	335	1	Chr12:34626553-34626887	+	2.55742	4.76124	335	NC_GMAXST00035638_335;	Glyma.12G185100;	-1648	antisense
lincRNA_1651	TCONS_00046704	XLOC_034425	299	1	Chr12:35309659-35309957	+	0	4.5188	0	Novel	Glyma.12G191600;	591	antisense
lincRNA_1652	TCONS_00046722	XLOC_034439	324	1	Chr12:35678904-35679227	+	0	3.68564	0	Novel	Glyma.12G195300;	-649	sense
lincRNA_1653	TCONS_00046803	XLOC_034506	666	1	Chr12:36671144-36671809	+	2.08172	0.395472	0	Novel	Glyma.12G206700;	-899	sense
lincRNA_1654	TCONS_00046813	XLOC_034513	416	1	Chr12:36769081-36769496	+	0	2.2817	68	Novel	Glyma.12G208300;	786	antisense
lincRNA_1655	TCONS_00046817	XLOC_034517	288	1	Chr12:36804988-36805275	+	0	3.32976	0	Novel	Glyma.12G208800;	3385	antisense
lincRNA_1656	TCONS_00046842	XLOC_034537	584	1	Chr12:37159293-37159876	+	1.80545	2.56098	0	NC_GMAXPA00087547_286;	Glyma.12G212500;	-706	sense
lincRNA_1657	TCONS_00046857	XLOC_034551	689	1	Chr12:37515824-37516512	+	1.41684	0.87926	93	NC_GMAXST00035972_304;	Glyma.12G216000;	-3388	antisense
lincRNA_1658	TCONS_00046886	XLOC_034568	445	1	Chr12:38008866-38009310	+	4.25212	0	0	Novel	Glyma.12G220600;	-1085	sense
lincRNA_1659	TCONS_00046918	XLOC_034594	350	1	Chr12:38549722-38550071	+	0	2.45766	79	Novel	Glyma.12G225900;	3151	sense
lincRNA_1660	TCONS_00046925	XLOC_034599	604	1	Chr12:38611155-38611758	+	6.00534	2.73805	0	NC_GMAXST00036078_604;	Glyma.12G226400;	1098	antisense
lincRNA_1661	TCONS_00046939	XLOC_034612	278	1	Chr12:38759472-38759749	+	0.827869	4.40365	0	Novel	Glyma.12G227700;	-392	sense
lincRNA_1662	TCONS_00047013	XLOC_034664	349	1	Chr12:39602347-39602695	+	0	2.47371	0	NC_GMAXPA00088155_156;	Glyma.12G237100;	-2726	sense
lincRNA_1663	TCONS_00047017	XLOC_034667	352	1	Chr12:39655613-39655964	+	0	2.42612	0	Novel	Glyma.12G237600;	-658	sense
lincRNA_1664	TCONS_00047025	XLOC_034674	269	1	Chr12:39755080-39755348	+	0	4.02697	0	Novel	Glyma.12G238500;	-472	sense
lincRNA_1665	TCONS_00047063	XLOC_034701	466	1	Chr12:7022-7487	-	1.56597	1.04122	0	Novel	Glyma.12G000100;	-773	sense
lincRNA_1666	TCONS_00047084	XLOC_034714	268	1	Chr12:135567-135834	-	0	6.10516	0	Novel	Glyma.12G001700;	-632	antisense
lincRNA_1667	TCONS_00047085	XLOC_034715	675	1	Chr12:140923-141597	-	2.33392	0.12932	0	NC_GMAXST00033719_241;	Glyma.12G001800;	217	antisense
lincRNA_1668	TCONS_00047086	XLOC_034716	638	1	Chr12:149969-150606	-	0.949355	1.05205	59	Novel	Glyma.12G001900;	477	sense
lincRNA_1669	TCONS_00047092	XLOC_034721	749	1	Chr12:223529-224277	-	2.01865	0.223702	172	Novel	Glyma.12G002700;	-346	antisense
lincRNA_1670	TCONS_00047122	XLOC_034746	570	1	Chr12:546373-546942	-	2.24878	0	0	Novel	Glyma.12G007400;	542	sense
lincRNA_1671	TCONS_00047205	XLOC_034808	662	1	Chr12:1353051-1353712	-	0.449956	2.65936	0	Novel	Glyma.12G019300;	397	sense
lincRNA_1672	TCONS_00047259	XLOC_034847	264	1	Chr12:1911376-1911639	-	0	5.10025	0	Novel	Glyma.12G026600;	1626	antisense
lincRNA_1673	TCONS_00047351	XLOC_034906	250	1	Chr12:2713535-2713784	-	0	5.98845	0	Novel	Glyma.12G037500;	1131	sense
lincRNA_1674	TCONS_00047502	XLOC_035023	270	1	Chr12:4519871-4520140	-	0	3.98457	0	Novel	Glyma.12G062000;	3334	sense
lincRNA_1675	TCONS_00047527	XLOC_035042	466	1	Chr12:4817013-4817478	-	2.87095	2.66091	36	NC_GMAXPA00083772_375;	Glyma.12G065600;	1011	antisense
lincRNA_1676	TCONS_00047577	XLOC_035079	243	1	Chr12:5424898-5425140	-	4.90671	6.52501	0	NC_GMAXPA00083939_243;	Glyma.12G073300;	632	sense
lincRNA_1677	TCONS_00047598	XLOC_035096	301	1	Chr12:5746058-5746358	-	0	3.55241	0	Novel	Glyma.12G075400;	1229	sense
lincRNA_1678	TCONS_00047599	XLOC_035097	408	1	Chr12:5746621-5747028	-	1.33649	2.0735	0	Novel	Glyma.12G075400;	559	sense
lincRNA_1679	TCONS_00047623	XLOC_035113	245	1	Chr12:5974549-5974793	-	16.751	3.71262	0	Novel	Glyma.12G077300;	-10174	sense
lincRNA_1680	TCONS_00047624	XLOC_035114	220	1	Chr12:5975840-5976059	-	5.02005	10.3845	38	Novel	Glyma.12G077300;	-11465	sense
lincRNA_1681	TCONS_00047660	XLOC_035138	238	1	Chr12:6427673-6427910	-	0	6.95407	27	Novel	Glyma.12G081300;	-187	antisense
lincRNA_1682	TCONS_00047685	XLOC_035154	205	1	Chr12:6667955-6668159	-	0	11.1855	0	Novel	Glyma.12G083600;	-5369	sense
lincRNA_1683	TCONS_00047700	XLOC_035166	293	1	Chr12:6973533-6973825	-	0	7.62938	140	Novel	Glyma.12G086200;	4534	sense
lincRNA_1684	TCONS_00047703	XLOC_035169	547	1	Chr12:7000138-7000684	-	0.599587	1.59468	0	NC_GMAXPA00084270_468;	Glyma.12G086600;	748	sense
lincRNA_1685	TCONS_00047743	XLOC_035196	243	1	Chr12:7549092-7549334	-	0	5.43751	0	Novel	Glyma.12G092200;	-248	antisense
lincRNA_1686	TCONS_00047784	XLOC_035229	322	1	Chr12:8830414-8830735	-	3.37677	2.99365	0	Novel	Glyma.12G100700;	287	sense
lincRNA_1687	TCONS_00047813	XLOC_035252	289	1	Chr12:9671617-9671905	-	0	3.29864	0	Novel	Glyma.12G105900;	1172	sense
lincRNA_1688	TCONS_00047831	XLOC_035265	240	1	Chr12:9902726-9902965	-	0	11.2958	0	Novel	Glyma.12G107900;	-1564	sense
lincRNA_1689	TCONS_00047839	XLOC_035271	338	1	Chr12:10105814-10106151	-	0	3.55207	338	Novel	Glyma.12G108900;	-17071	antisense
lincRNA_1690	TCONS_00047841	XLOC_035273	305	1	Chr12:10234680-10234984	-	7.09843	1.14419	0	Novel	Glyma.12G109100;	-14400	antisense
lincRNA_1691	TCONS_00047881	XLOC_035299	249	1	Chr12:11454792-11455040	-	0	5.05075	0	Novel	Glyma.12G114900;	2947	sense
lincRNA_1692	TCONS_00047896	XLOC_035311	698	1	Chr12:11739691-11740388	-	2.92146	0.616666	0	NC_GMAXST00034911_698;	Glyma.12G117000;	8055	sense
lincRNA_1693	TCONS_00047897	XLOC_035312	540	1	Chr12:11740685-11741224	-	4.07983	0	0	NC_GMAXST00034911_540;	Glyma.12G117000;	7219	sense
lincRNA_1694	TCONS_00047921	XLOC_035332	334	1	Chr12:12926980-12927313	-	2.57563	12.3304	0	NC_GMAXPA00085127_239;	Glyma.12G121100;	-7300	sense
lincRNA_1695	TCONS_00047925	XLOC_035336	257	1	Chr12:13205534-13205790	-	0	4.59721	257	Novel	Glyma.12G121800;	-16252	antisense
lincRNA_1696	TCONS_00047935	XLOC_035346	254	1	Chr12:14087501-14087754	-	0	4.75963	134	Novel	Glyma.12G128100;	-29931	antisense
lincRNA_1697	TCONS_00047959	XLOC_035360	254	1	Chr12:14990125-14990378	-	0	4.75963	254	Novel	Glyma.12G132600;	4897	sense
lincRNA_1698	TCONS_00048000	XLOC_035388	522	1	Chr12:16370030-16370551	-	0.646311	2.19643	0	Novel	Glyma.12G137300;	1484	antisense
lincRNA_1699	TCONS_00048028	XLOC_035411	245	1	Chr12:18168653-18168897	-	0	7.42523	245	Novel	Glyma.12G142400;	40836	sense
lincRNA_1700	TCONS_00048046	XLOC_035427	255	1	Chr12:19111566-19111820	-	0	6.58632	0	Novel	Glyma.12G144500;	1258	antisense
lincRNA_1701	TCONS_00048067	XLOC_035444	443	1	Chr12:21609473-21609915	-	4.00147	0	7	Novel	Glyma.12G150500;	2251	sense
lincRNA_1702	TCONS_00048068	XLOC_035445	1533	1	Chr12:21610400-21611932	-	1.66066	0.483081	155	NC_GMAXST00035226_235;	Glyma.12G150500;	234	sense
lincRNA_1703	TCONS_00048082	XLOC_035453	330	4	Chr12:21791315-21793176	-	0.530181	3.76022	0	Novel	Glyma.12G151100;	-16426	sense
lincRNA_1704	TCONS_00048100	XLOC_035467	243	1	Chr12:23412921-23413163	-	0	9.78752	0	Novel	Glyma.12G153500;	-15966	sense
lincRNA_1705	TCONS_00048102	XLOC_035469	250	1	Chr12:23458726-23458975	-	0	4.99037	0	Novel	Glyma.12G153600;	-1241	sense
lincRNA_1706	TCONS_00048111	XLOC_035478	261	1	Chr12:24598384-24598644	-	0	4.39371	261	Novel	Glyma.12G155800;	-13189	sense
lincRNA_1707	TCONS_00048121	XLOC_035482	269	1	Chr12:24914328-24914596	-	0	4.02697	162	Novel	Glyma.12G156200;	-26976	sense
lincRNA_1708	TCONS_00048128	XLOC_035486	671	1	Chr12:25274225-25274895	-	0.441336	2.08674	619	Novel	Glyma.12G156500;	6136	sense
lincRNA_1709	TCONS_00048130	XLOC_035488	527	1	Chr12:25276676-25277202	-	0.636393	1.88063	38	Novel	Glyma.12G156500;	3829	sense
lincRNA_1710	TCONS_00048132	XLOC_035490	552	1	Chr12:25278454-25279005	-	3.15222	1.83394	0	Novel	Glyma.12G156500;	2026	sense
lincRNA_1711	TCONS_00048173	XLOC_035518	248	1	Chr12:29144300-29144547	-	0	9.20204	248	Novel	Glyma.12G160800;	-17821	antisense
lincRNA_1712	TCONS_00048206	XLOC_035543	215	1	Chr12:32025853-32026067	-	0	7.98513	0	Novel	Glyma.12G165900;	-684	antisense
lincRNA_1713	TCONS_00048220	XLOC_035557	642	1	Chr12:32319082-32319723	-	0.15679	3.33603	0	NC_GMAXST00035433_621;	Glyma.12G168300;	696	sense
lincRNA_1714	TCONS_00048267	XLOC_035593	275	1	Chr12:33275095-33275369	-	7.68066	15.5099	0	Novel	Glyma.12G175100;	1546	sense
lincRNA_1715	TCONS_00048268	XLOC_035594	365	1	Chr12:33275451-33275815	-	1.26241	1.8653	0	Novel	Glyma.12G175100;	1100	sense
lincRNA_1716	TCONS_00048272	XLOC_035598	322	1	Chr12:33294250-33294571	-	0	2.99365	0	Novel	Glyma.12G175300;	-4209	sense
lincRNA_1717	TCONS_00048278	XLOC_035604	247	1	Chr12:33443258-33443504	-	0	10.3498	45	Novel	Glyma.12G176400;	-16384	sense
lincRNA_1718	TCONS_00048279	XLOC_035605	264	1	Chr12:33444434-33444697	-	0	5.10025	0	Novel	Glyma.12G176400;	-17560	sense
lincRNA_1719	TCONS_00048309	XLOC_035624	558	1	Chr12:34247772-34248329	-	0.387402	1.71724	0	Novel	Glyma.12G181800;	595	sense
lincRNA_1720	TCONS_00048323	XLOC_035632	258	1	Chr12:34418351-34418608	-	0	6.81746	0	Novel	Glyma.12G183300;	-2281	sense
lincRNA_1721	TCONS_00048341	XLOC_035644	240	1	Chr12:34817874-34818113	-	0	10.1663	22	Novel	Glyma.12G187200;	6172	sense
lincRNA_1722	TCONS_00048342	XLOC_035645	408	1	Chr12:34823375-34823782	-	0	3.25835	0	Novel	Glyma.12G187200;	503	sense
lincRNA_1723	TCONS_00048353	XLOC_035654	204	1	Chr12:34985757-34985960	-	81.198	164.809	0	Novel	Glyma.12G188500;	877	sense
lincRNA_1724	TCONS_00048368	XLOC_035663	415	1	Chr12:35133993-35134407	-	0.646428	2.14907	0	Novel	Glyma.12G189700;	754	antisense
lincRNA_1725	TCONS_00048411	XLOC_035692	431	1	Chr12:35665219-35665649	-	1.20296	1.59972	0	NC_GMAXPA00087153_112;	Glyma.12G194900;	793	antisense
lincRNA_1726	TCONS_00048652	XLOC_035871	283	1	Chr12:39436250-39436532	-	0	3.49293	0	Novel	Glyma.12G235200;	-1249	antisense
lincRNA_1727	TCONS_00048670	XLOC_035882	219	1	Chr12:39601751-39601969	-	0	6.77365	0	NC_GMAXPA00088155_111;	Glyma.12G237100;	-2130	antisense
lincRNA_1728	TCONS_00048706	XLOC_035907	245	1	Chr12:40041707-40041951	-	0	6.36448	245	Novel	Glyma.12G242000;	282	sense
lincRNA_1729	TCONS_00048717	XLOC_035915	747	1	Chr13:150445-151191	+	1.01302	1.79618	0	Novel	Glyma.13G000500;	3255	sense
lincRNA_1730	TCONS_00048718	XLOC_035916	299	1	Chr13:151407-151705	+	0.679614	4.82005	0	Novel	Glyma.13G000500;	2741	sense
lincRNA_1731	TCONS_00048751	XLOC_035940	347	1	Chr13:1630763-1631109	+	0	2.71529	0	Novel	Glyma.13G005500;	1692	sense
lincRNA_1732	TCONS_00048756	XLOC_035945	245	1	Chr13:1677974-1678218	+	0	6.36448	0	Novel	Glyma.13G005800;	28138	sense
lincRNA_1733	TCONS_00048762	XLOC_035949	257	1	Chr13:1863280-1863536	+	0	5.51665	0	NC_GMAXST00036332_154;	Glyma.13G006400;	585	sense
lincRNA_1734	TCONS_00048771	XLOC_035958	218	1	Chr13:2272595-2272812	+	0	7.63738	218	Novel	Glyma.13G008100;	-21581	antisense
lincRNA_1735	TCONS_00048817	XLOC_035994	495	1	Chr13:6040058-6040552	+	4.23422	1.35554	0	Novel	Glyma.13G026800;	15546	antisense
lincRNA_1736	TCONS_00048838	XLOC_036013	505	1	Chr13:6143488-6143992	+	3.63987	2.01681	505	Novel	Glyma.13G027200;	1201	sense
lincRNA_1737	TCONS_00048880	XLOC_036048	412	1	Chr13:8431699-8432110	+	8.19505	7.41057	0	Novel	Glyma.13G029000;	358	sense
lincRNA_1738	TCONS_00048885	XLOC_036053	246	1	Chr13:8440101-8440346	+	2.36366	6.81032	0	Novel	Glyma.13G029100;	-3174	sense
lincRNA_1739	TCONS_00048888	XLOC_036056	228	1	Chr13:8714447-8714674	+	0	6.62355	189	Novel	Glyma.13G029400;	-86139	sense
lincRNA_1740	TCONS_00048920	XLOC_036081	260	1	Chr13:10572165-10572424	+	0	4.44325	0	Novel	Glyma.13G033600;	3559	sense
lincRNA_1741	TCONS_00048933	XLOC_036090	2075	2	Chr13:10898953-10901180	+	10.6597	2.01105	257	NC_GMAXST00036641_882;NC_GMAXPA00089402_203;	Glyma.13G035100;	-994	sense
lincRNA_1742	TCONS_00048942	XLOC_036099	234	1	Chr13:11141781-11142014	+	0	9.77119	234	Novel	Glyma.13G035800;	21846	sense
lincRNA_1743	TCONS_00048946	XLOC_036103	270	1	Chr13:11249504-11249773	+	0	4.78148	270	Novel	Glyma.13G036100;	29536	sense
lincRNA_1744	TCONS_00048968	XLOC_036118	1381	1	Chr13:12122716-12124096	+	12.9465	11.0102	0	NC_GMAXST00036702_391;	Glyma.13G038900;	-2592	sense
lincRNA_1745	TCONS_00048972	XLOC_036121	267	1	Chr13:12318036-12318302	+	0	4.11398	0	Novel	Glyma.13G039900;	773	sense
lincRNA_1746	TCONS_00049003	XLOC_036147	887	1	Chr13:13837616-13838502	+	2.01557	1.83156	0	NC_GMAXST00036769_562;	Glyma.13G044600;	-703	sense
lincRNA_1747	TCONS_00049080	XLOC_036206	640	1	Chr13:15386058-15386697	+	0.787524	1.81525	0	Novel	Glyma.13G056100;	-741	sense
lincRNA_1748	TCONS_00049126	XLOC_036234	243	1	Chr13:15784602-15784844	+	0	9.24377	0	Novel	Glyma.13G060400;	-1923	sense
lincRNA_1749	TCONS_00049185	XLOC_036280	514	1	Chr13:16839991-16840504	+	2.20947	0	0	Novel	Glyma.13G068400;	2390	antisense
lincRNA_1750	TCONS_00049191	XLOC_036286	382	1	Chr13:16877140-16877521	+	0	2.20025	0	Novel	Glyma.13G068900;	-319	sense
lincRNA_1751	TCONS_00049199	XLOC_036291	849	3	Chr13:17014077-17015744	+	1.80344	0.717467	38	NC_GMAXST00037085_1668;	Glyma.13G070000;	7560	sense
lincRNA_1752	TCONS_00049200	XLOC_036291	852	3	Chr13:17014077-17015744	+	1.17842	0.698079	38	NC_GMAXST00037085_1668;	Glyma.13G070000;	7560	sense
lincRNA_1753	TCONS_00049204	XLOC_036295	309	1	Chr13:17095847-17096155	+	0.624065	3.87282	0	Novel	Glyma.13G070500;	-1388	sense
lincRNA_1754	TCONS_00049213	XLOC_036304	624	1	Chr13:17389240-17389863	+	3.43276	1.73902	44	Novel	Glyma.13G072600;	606	sense
lincRNA_1755	TCONS_00049218	XLOC_036308	257	1	Chr13:17456396-17456652	+	0	5.51665	0	Novel	Glyma.13G073100;	1428	sense
lincRNA_1756	TCONS_00049224	XLOC_036314	349	1	Chr13:17641572-17641920	+	0	3.09214	2	Novel	Glyma.13G073700;	-446	sense
lincRNA_1757	TCONS_00049235	XLOC_036320	579	1	Chr13:17767363-17767941	+	0.731738	3.8923	0	Novel	Glyma.13G074800;	-730	sense
lincRNA_1758	TCONS_00049236	XLOC_036321	257	1	Chr13:17768091-17768347	+	0	6.89581	0	Novel	Glyma.13G074800;	-1458	sense
lincRNA_1759	TCONS_00049244	XLOC_036327	292	1	Chr13:17868851-17869142	+	0	5.45386	0	Novel	Glyma.13G075500;	-1012	antisense
lincRNA_1760	TCONS_00049285	XLOC_036364	559	1	Chr13:19269397-19269955	+	1.15896	1.11309	0	Novel	Glyma.13G083000;	-4289	sense
lincRNA_1761	TCONS_00049296	XLOC_036371	258	1	Chr13:19457586-19457843	+	0	4.99947	39	Novel	Glyma.13G083900;	2645	antisense
lincRNA_1762	TCONS_00049305	XLOC_036377	352	1	Chr13:19613500-19613851	+	2.28051	2.02177	0	Novel	Glyma.13G085000;	1301	antisense
lincRNA_1763	TCONS_00049338	XLOC_036399	656	1	Chr13:20592780-20593435	+	1.06375	2.0882	0	NC_GMAXST00037326_499;	Glyma.13G091100;	-2798	antisense
lincRNA_1764	TCONS_00049339	XLOC_036400	1331	1	Chr13:20593597-20594927	+	1.83522	2.82014	24	NC_GMAXST00037327_228;NC_GMAXPA00091143_44;NC_GMAXPA00091142_316;	Glyma.13G091100;	-3615	antisense
lincRNA_1765	TCONS_00049359	XLOC_036417	535	1	Chr13:20748361-20748895	+	1.86342	0.275334	20	NC_GMAXST00037345_229;	Glyma.13G092700;	179	antisense
lincRNA_1766	TCONS_00049368	XLOC_036423	503	1	Chr13:20854826-20855328	+	1.83199	1.72565	0	Novel	Glyma.13G093400;	-3368	sense
lincRNA_1767	TCONS_00049369	XLOC_036424	528	1	Chr13:20857310-20857837	+	2.11482	0.0937438	0	NC_GMAXST00037356_448;	Glyma.13G093400;	-5852	sense
lincRNA_1768	TCONS_00049401	XLOC_036443	229	1	Chr13:21199405-21199633	+	0	6.5331	0	Novel	Glyma.13G096900;	-5978	sense
lincRNA_1769	TCONS_00049404	XLOC_036446	306	1	Chr13:21232505-21232810	+	0	3.68734	0	Novel	Glyma.13G097000;	-310	sense
lincRNA_1770	TCONS_00049440	XLOC_036467	273	1	Chr13:21529876-21530148	+	0	3.86155	0	Novel	Glyma.13G099900;	186	antisense
lincRNA_1771	TCONS_00049566	XLOC_036550	404	1	Chr13:23011146-23011549	+	3.74756	1.8122	0	Novel	Glyma.13G116800;	-312	sense
lincRNA_1772	TCONS_00049597	XLOC_036573	350	1	Chr13:23250501-23250850	+	0	3.48168	0	Novel	Glyma.13G119900;	-224	sense
lincRNA_1773	TCONS_00049631	XLOC_036599	249	1	Chr13:23724518-23724766	+	0	7.07104	0	Novel	Glyma.13G124000;	-2732	sense
lincRNA_1774	TCONS_00049635	XLOC_036603	246	1	Chr13:23770952-23771197	+	0	6.28645	0	Novel	Glyma.13G124400;	12287	sense
lincRNA_1775	TCONS_00049649	XLOC_036612	309	1	Chr13:23890367-23890675	+	2.49626	3.87282	0	Novel	Glyma.13G125500;	-286	sense
lincRNA_1776	TCONS_00049778	XLOC_036705	254	1	Chr13:25223690-25223943	+	0	4.75963	92	Novel	Glyma.13G139500;	-4497	sense
lincRNA_1777	TCONS_00049842	XLOC_036756	240	1	Chr13:26326108-26326347	+	7256.26	6012.21	0	NC_GMAXST00037995_223;	Glyma.13G149700;	-1936	sense
lincRNA_1778	TCONS_00049843	XLOC_036757	234	1	Chr13:26327888-26328121	+	4.13313	12.214	0	Novel	Glyma.13G149800;	919	antisense
lincRNA_1779	TCONS_00049862	XLOC_036769	268	1	Chr13:26659850-26660117	+	0	5.69815	0	Novel	Glyma.13G152100;	-1189	antisense
lincRNA_1780	TCONS_00049880	XLOC_036784	273	1	Chr13:26925806-26926078	+	0	4.24771	139	Novel	Glyma.13G154000;	-348	sense
lincRNA_1781	TCONS_00049899	XLOC_036801	219	1	Chr13:27243330-27243548	+	0	9.78416	0	Novel	Glyma.13G157400;	-1518	antisense
lincRNA_1782	TCONS_00049913	XLOC_036810	282	1	Chr13:27509321-27509602	+	0	3.87986	47	Novel	Glyma.13G159700;	15589	antisense
lincRNA_1783	TCONS_00049998	XLOC_036872	830	1	Chr13:28870956-28871785	+	1.20905	1.07188	341	Novel	Glyma.13G174500;	-339	sense
lincRNA_1784	TCONS_00050019	XLOC_036889	423	1	Chr13:29083682-29084104	+	4.36208	0	37	Novel	Glyma.13G176700;	2262	antisense
lincRNA_1785	TCONS_00050049	XLOC_036914	459	1	Chr13:29563031-29563489	+	0.268081	1.78249	45	Novel	Glyma.13G182500;	-290	sense
lincRNA_1786	TCONS_00050106	XLOC_036959	446	1	Chr13:30359498-30359943	+	0.564634	1.50172	0	Novel	Glyma.13G190000;	-290	sense
lincRNA_1787	TCONS_00050204	XLOC_037028	371	1	Chr13:31826624-31826994	+	0	2.34076	371	Novel	Glyma.13G204200;	-613	sense
lincRNA_1788	TCONS_00050227	XLOC_037049	616	1	Chr13:32309672-32310287	+	3.49897	0.0738567	0	Novel	Glyma.13G209100;	405	sense
lincRNA_1789	TCONS_00050254	XLOC_037068	441	1	Chr13:32502323-32502763	+	3.74664	1.27752	0	Novel	Glyma.13G211300;	-390	sense
lincRNA_1790	TCONS_00050263	XLOC_037074	241	1	Chr13:32591646-32591886	+	0	6.69173	0	Novel	Glyma.13G212200;	-632	sense
lincRNA_1791	TCONS_00050323	XLOC_037126	247	1	Chr13:33439171-33439417	+	0	5.17489	0	Novel	Glyma.13G221300;	-5298	sense
lincRNA_1792	TCONS_00050359	XLOC_037153	460	1	Chr13:33982191-33982650	+	0.801137	3.07771	0	Novel	Glyma.13G227500;	-412	sense
lincRNA_1793	TCONS_00050426	XLOC_037203	301	1	Chr13:34605880-34606180	+	0	3.25637	0	Novel	Glyma.13G235400;	-884	antisense
lincRNA_1794	TCONS_00050427	XLOC_037204	252	1	Chr13:34607053-34607304	+	0	5.84748	37	Novel	Glyma.13G235500;	1803	antisense
lincRNA_1795	TCONS_00050445	XLOC_037217	397	1	Chr13:34689087-34689483	+	3.88084	0	0	Novel	Glyma.13G236600;	10203	antisense
lincRNA_1796	TCONS_00050483	XLOC_037241	386	1	Chr13:35060381-35060766	+	1.49456	3.14685	0	Novel	Glyma.13G240700;	121	antisense
lincRNA_1797	TCONS_00050529	XLOC_037271	456	1	Chr13:35476443-35476898	+	1.08495	1.92371	0	Novel	Glyma.13G245800;	2753	antisense
lincRNA_1798	TCONS_00050557	XLOC_037291	699	1	Chr13:35691017-35691715	+	1.82141	2.54754	0	NC_GMAXPA00095160_696;	Glyma.13G249000;	379	antisense
lincRNA_1799	TCONS_00050564	XLOC_037296	245	1	Chr13:35725390-35725634	+	0	7.42523	48	Novel	Glyma.13G249600;	595	sense
lincRNA_1800	TCONS_00050581	XLOC_037308	365	1	Chr13:35860124-35860488	+	0	3.35753	20	Novel	Glyma.13G251500;	-228	sense
lincRNA_1801	TCONS_00050741	XLOC_037434	210	1	Chr13:37723261-37723470	+	0	13.7868	0	Novel	Glyma.13G275800;	-878	sense
lincRNA_1802	TCONS_00050888	XLOC_037533	424	1	Chr13:39165042-39165465	+	0	2.19991	0	Novel	Glyma.13G291400;	-269	sense
lincRNA_1803	TCONS_00050893	XLOC_037537	244	1	Chr13:39177863-39178106	+	0	5.36999	0	Novel	Glyma.13G291600;	-2611	sense
lincRNA_1804	TCONS_00050946	XLOC_037579	223	1	Chr13:39987426-39987648	+	0	7.10436	0	Novel	Glyma.13G302900;	-2703	antisense
lincRNA_1805	TCONS_00051055	XLOC_037650	300	1	Chr13:41315731-41316030	+	0	3.28486	0	Novel	Glyma.13G318700;	-784	antisense
lincRNA_1806	TCONS_00051104	XLOC_037687	297	1	Chr13:42069251-42069547	+	0	2.75969	35	Novel	Glyma.13G325500;	1981	antisense
lincRNA_1807	TCONS_00051105	XLOC_037688	517	1	Chr13:42106684-42107200	+	4.15811	0	0	Novel	Glyma.13G325900;	2989	sense
lincRNA_1808	TCONS_00051182	XLOC_037741	344	1	Chr13:42998265-42998608	+	6.24921	0.213084	0	Novel	Glyma.13G336700;	2587	antisense
lincRNA_1809	TCONS_00051206	XLOC_037761	263	1	Chr13:43184394-43184656	+	0	4.72694	263	Novel	Glyma.13G339800;	-1612	antisense
lincRNA_1810	TCONS_00051220	XLOC_037771	258	1	Chr13:43322101-43322358	+	0	4.99947	0	Novel	Glyma.13G341500;	2569	antisense
lincRNA_1811	TCONS_00051293	XLOC_037821	250	1	Chr13:44047066-44047315	+	0	6.48748	0	Novel	Glyma.13G351200;	-418	sense
lincRNA_1812	TCONS_00051294	XLOC_037822	255	1	Chr13:44063786-44064040	+	0	4.70451	0	Novel	Glyma.13G351500;	-3058	antisense
lincRNA_1813	TCONS_00051304	XLOC_037830	286	1	Chr13:44116302-44116587	+	1.53111	4.41152	0	Novel	Glyma.13G352200;	-1014	sense
lincRNA_1814	TCONS_00051390	XLOC_037887	258	1	Chr13:45061741-45061998	+	0	4.54497	0	Novel	Glyma.13G364000;	-2109	sense
lincRNA_1815	TCONS_00051391	XLOC_037888	429	1	Chr13:45062636-45063064	+	1.5169	1.34479	0	Novel	Glyma.13G364100;	2741	sense
lincRNA_1816	TCONS_00051423	XLOC_037914	660	1	Chr13:45282740-45283399	+	0.753195	1.8029	0	Novel	Glyma.13G367300;	1443	antisense
lincRNA_1817	TCONS_00051437	XLOC_037927	467	1	Chr13:45604386-45604852	+	2.60013	0.345769	0	Novel	Glyma.13G370600;	596	sense
lincRNA_1818	TCONS_00051509	XLOC_037977	270	1	Chr13:1905188-1905457	-	0	3.98457	0	Novel	Glyma.13G006600;	-7348	sense
lincRNA_1819	TCONS_00051510	XLOC_037978	2087	1	Chr13:1927060-1929146	-	1.28276	1.49463	179	Novel	Glyma.13G006700;	827	sense
lincRNA_1820	TCONS_00051551	XLOC_038012	312	1	Chr13:5188005-5188316	-	6.69806	0	312	Novel	Glyma.13G025500;	-29114	antisense
lincRNA_1821	TCONS_00051555	XLOC_038016	292	1	Chr13:5365038-5365329	-	0	3.84978	0	Novel	Glyma.13G025900;	-26723	sense
lincRNA_1822	TCONS_00051556	XLOC_038017	257	1	Chr13:5477656-5477912	-	0	5.51665	0	Novel	Glyma.13G026100;	348	sense
lincRNA_1823	TCONS_00051559	XLOC_038020	281	1	Chr13:5655794-5656074	-	0	3.56193	281	Novel	Glyma.13G026300;	9176	sense
lincRNA_1824	TCONS_00051567	XLOC_038026	256	1	Chr13:6502035-6502290	-	0	4.65038	256	Novel	Glyma.13G027400;	253486	sense
lincRNA_1825	TCONS_00051573	XLOC_038029	253	1	Chr13:7202873-7203125	-	0	4.81575	253	Novel	Glyma.13G028000;	-99164	sense
lincRNA_1826	TCONS_00051577	XLOC_038033	279	1	Chr13:7872093-7872371	-	0	3.63319	149	Novel	Glyma.13G028400;	-80852	sense
lincRNA_1827	TCONS_00051578	XLOC_038034	411	1	Chr13:8431189-8431599	-	6.25784	8.02977	0	Novel	Glyma.13G029000;	869	antisense
lincRNA_1828	TCONS_00051579	XLOC_038035	458	1	Chr13:8431653-8432110	-	3.49863	1.90873	0	Novel	Glyma.13G029000;	358	antisense
lincRNA_1829	TCONS_00051581	XLOC_038037	431	1	Chr13:8433923-8434353	-	0.300741	3.46605	0	Novel	Glyma.13G029100;	51	antisense
lincRNA_1830	TCONS_00051583	XLOC_038039	361	1	Chr13:8437232-8437592	-	4.31101	1.33766	0	Novel	Glyma.13G029100;	-305	antisense
lincRNA_1831	TCONS_00051584	XLOC_038040	283	1	Chr13:8439520-8439802	-	0	3.49293	0	Novel	Glyma.13G029100;	-2593	antisense
lincRNA_1832	TCONS_00051585	XLOC_038041	312	1	Chr13:8440049-8440360	-	0.608914	4.58854	0	Novel	Glyma.13G029100;	-3122	antisense
lincRNA_1833	TCONS_00051587	XLOC_038043	233	1	Chr13:9328965-9329197	-	0	9.28331	233	Novel	Glyma.13G029900;	202266	antisense
lincRNA_1834	TCONS_00051612	XLOC_038062	404	1	Chr13:10424948-10425351	-	3.40687	0	0	Novel	Glyma.13G032600;	27124	sense
lincRNA_1835	TCONS_00051616	XLOC_038066	1149	1	Chr13:10441258-10442406	-	3.93772	2.81216	1084	Novel	Glyma.13G032600;	10069	sense
lincRNA_1836	TCONS_00051646	XLOC_038086	261	1	Chr13:11337670-11337930	-	9.91202	0	0	Novel	Glyma.13G036200;	265	sense
lincRNA_1837	TCONS_00051649	XLOC_038088	259	1	Chr13:11442242-11442500	-	0	5.39239	259	Novel	Glyma.13G036400;	-5096	antisense
lincRNA_1838	TCONS_00051683	XLOC_038116	467	1	Chr13:13532436-13532902	-	0.78004	2.07461	0	Novel	Glyma.13G042100;	-1438	sense
lincRNA_1839	TCONS_00051758	XLOC_038180	316	1	Chr13:14692492-14692807	-	0	2.87533	27	Novel	Glyma.13G050600;	205	sense
lincRNA_1840	TCONS_00051761	XLOC_038183	489	1	Chr13:14717357-14717845	-	3.60208	0	0	Novel	Glyma.13G050800;	1759	sense
lincRNA_1841	TCONS_00051788	XLOC_038204	499	1	Chr13:15336108-15336606	-	0.696225	1.44021	0	Novel	Glyma.13G055800;	318	sense
lincRNA_1842	TCONS_00051790	XLOC_038206	453	1	Chr13:15372607-15373059	-	0	2.18996	0	Novel	Glyma.13G056100;	9642	antisense
lincRNA_1843	TCONS_00051846	XLOC_038247	472	1	Chr13:16441448-16441919	-	3.06255	0.113128	0	Novel	Glyma.13G065000;	458	sense
lincRNA_1844	TCONS_00051886	XLOC_038272	678	2	Chr13:17070785-17073069	-	4.49352	2.50587	0	Novel	Glyma.13G070400;	-3167	antisense
lincRNA_1845	TCONS_00051888	XLOC_038272	1271	1	Chr13:17071790-17073060	-	3.05358	2.03323	29	Novel	Glyma.13G070400;	-4172	antisense
lincRNA_1846	TCONS_00051941	XLOC_038314	347	1	Chr13:18581642-18581988	-	4.71198	3.13302	113	Novel	Glyma.13G079200;	-868	sense
lincRNA_1847	TCONS_00051968	XLOC_038335	241	1	Chr13:19463922-19464162	-	0	5.57644	0	Novel	Glyma.13G083900;	-1187	sense
lincRNA_1848	TCONS_00052075	XLOC_038419	577	1	Chr13:21621914-21622490	-	0	2.36411	57	Novel	Glyma.13G101100;	1623	sense
lincRNA_1849	TCONS_00052090	XLOC_038429	308	1	Chr13:21846556-21846863	-	0.629261	2.78933	0	Novel	Glyma.13G103800;	-130	antisense
lincRNA_1850	TCONS_00052111	XLOC_038441	424	1	Chr13:22036452-22036875	-	0	3.29986	0	Novel	Glyma.13G106000;	939	sense
lincRNA_1851	TCONS_00052241	XLOC_038529	245	1	Chr13:23408408-23408652	-	1.1965	6.36448	0	NC_GMAXPA00091924_76;	Glyma.13G121100;	394	sense
lincRNA_1852	TCONS_00052251	XLOC_038537	267	1	Chr13:23523444-23523710	-	0	4.93677	0	Novel	Glyma.13G122400;	679	sense
lincRNA_1853	TCONS_00052255	XLOC_038541	635	1	Chr13:23558371-23559005	-	0.15932	2.18928	0	Novel	Glyma.13G122700;	-674	antisense
lincRNA_1854	TCONS_00052257	XLOC_038540	486	2	Chr13:23567707-23568280	-	0.242668	1.72108	0	Novel	Glyma.13G122800;	2854	antisense
lincRNA_1855	TCONS_00052261	XLOC_038546	2862	2	Chr13:23577276-23580230	-	0	3.00518	268	NC_GMAXST00037696_221;	Glyma.13G122800;	-5537	antisense
lincRNA_1856	TCONS_00052275	XLOC_038555	231	1	Chr13:23904305-23904535	-	98.9624	99.178	0	NC_GMAXST00037727_231;	Glyma.13G125600;	-229	antisense
lincRNA_1857	TCONS_00052317	XLOC_038587	817	1	Chr13:24466639-24467455	-	1.79575	0.597002	2	Novel	Glyma.13G132400;	375	sense
lincRNA_1858	TCONS_00052367	XLOC_038629	227	1	Chr13:25084469-25084695	-	15.1506	0	0	Novel	Glyma.13G138200;	486	sense
lincRNA_1859	TCONS_00052438	XLOC_038681	380	1	Chr13:26066241-26066620	-	0	2.05345	0	Novel	Glyma.13G147300;	-2975	sense
lincRNA_1860	TCONS_00052480	XLOC_038705	504	1	Chr13:26550848-26551351	-	1.36946	1.41643	0	Novel	Glyma.13G151300;	-1148	sense
lincRNA_1861	TCONS_00052570	XLOC_038775	243	1	Chr13:27932223-27932465	-	0	8.70002	0	Novel	Glyma.13G164300;	1674	sense
lincRNA_1862	TCONS_00052571	XLOC_038776	464	1	Chr13:27932755-27933218	-	1.57789	4.31316	94	Novel	Glyma.13G164300;	921	sense
lincRNA_1863	TCONS_00052575	XLOC_038778	920	2	Chr13:27938413-27939465	-	2.5961	0.383592	0	NC_GMAXST00038164_1053;	Glyma.13G164400;	1230	antisense
lincRNA_1864	TCONS_00052614	XLOC_038811	482	1	Chr13:28569581-28570062	-	13.783	2.2911	40	Novel	Glyma.13G171500;	279	sense
lincRNA_1865	TCONS_00052631	XLOC_038822	209	1	Chr13:28679910-28680118	-	0	9.62665	0	Novel	Glyma.13G172800;	3375	antisense
lincRNA_1866	TCONS_00052667	XLOC_038849	226	1	Chr13:29314071-29314296	-	0	6.81002	0	Novel	Glyma.13G179600;	4406	antisense
lincRNA_1867	TCONS_00052722	XLOC_038889	240	1	Chr13:30118974-30119213	-	0	6.7775	0	Novel	Glyma.13G187300;	-809	antisense
lincRNA_1868	TCONS_00052753	XLOC_038910	252	1	Chr13:30711364-30711615	-	3.29791	5.36019	66	Novel	Glyma.13G193800;	-1111	sense
lincRNA_1869	TCONS_00052828	XLOC_038964	224	1	Chr13:32096733-32096956	-	0	9.80592	0	Novel	Glyma.13G207400;	323	sense
lincRNA_1870	TCONS_00052953	XLOC_039049	433	1	Chr13:33486927-33487359	-	1.19259	1.71808	57	Novel	Glyma.13G221900;	946	sense
lincRNA_1871	TCONS_00052968	XLOC_039058	333	1	Chr13:33641768-33642100	-	5.70698	0.459953	38	Novel	Glyma.13G223400;	1427	sense
lincRNA_1872	TCONS_00053033	XLOC_039105	300	1	Chr13:34656701-34657000	-	0	5.37523	0	NC_GMAXPA00094866_300;	Glyma.13G236300;	-708	antisense
lincRNA_1873	TCONS_00053036	XLOC_039108	655	1	Chr13:34674606-34675260	-	1.82758	0.337548	24	NC_GMAXST00038973_560;	Glyma.13G236500;	453	antisense
lincRNA_1874	TCONS_00053037	XLOC_039109	382	1	Chr13:34692746-34693127	-	2.29092	2.53875	0	NC_GMAXST00038976_218;	Glyma.13G236600;	6559	sense
lincRNA_1875	TCONS_00053038	XLOC_039110	1309	1	Chr13:34693224-34694532	-	2.68273	0.884967	116	NC_GMAXST00038977_705;	Glyma.13G236600;	5154	sense
lincRNA_1876	TCONS_00053042	XLOC_039114	224	1	Chr13:34797583-34797806	-	0	7.70465	19	Novel	Glyma.13G237600;	-760	sense
lincRNA_1877	TCONS_00053265	XLOC_039285	307	1	Chr13:37072354-37072660	-	3.8072	3.65652	0	Novel	Glyma.13G268400;	1408	sense
lincRNA_1878	TCONS_00053270	XLOC_039289	360	1	Chr13:37127326-37127685	-	0.8675	2.4995	0	Novel	Glyma.13G269000;	720	antisense
lincRNA_1879	TCONS_00053282	XLOC_039296	336	1	Chr13:37282651-37282986	-	0.507887	2.92671	0	Novel	Glyma.13G270900;	344	sense
lincRNA_1880	TCONS_00053303	XLOC_039310	578	1	Chr13:37425257-37425834	-	2.23865	1.26517	0	Novel	Glyma.13G272200;	-3003	sense
lincRNA_1881	TCONS_00053335	XLOC_039334	244	1	Chr13:37755387-37755630	-	0	5.36999	0	Novel	Glyma.13G276000;	-724	antisense
lincRNA_1882	TCONS_00053546	XLOC_039488	249	1	Chr13:40500730-40500978	-	0	5.05075	0	NC_GMAXST00039743_19;	Glyma.13G309300;	8951	antisense
lincRNA_1883	TCONS_00053605	XLOC_039530	254	1	Chr13:41113283-41113536	-	0	4.75963	0	NC_GMAXST00039821_254;	Glyma.13G316400;	-669	sense
lincRNA_1884	TCONS_00053606	XLOC_039531	572	1	Chr13:41189696-41190267	-	1.86388	2.31337	0	Novel	Glyma.13G317300;	11097	antisense
lincRNA_1885	TCONS_00053619	XLOC_039539	240	1	Chr13:41315731-41315970	-	0	5.64792	0	Novel	Glyma.13G318700;	-784	sense
lincRNA_1886	TCONS_00053621	XLOC_039541	249	1	Chr13:41396582-41396830	-	117.361	105.056	0	NC_GMAXST00039857_249;	Glyma.13G319600;	1366	sense
lincRNA_1887	TCONS_00053752	XLOC_039635	261	1	Chr13:43051057-43051317	-	0	4.83308	41	Novel	Glyma.13G337500;	-839	antisense
lincRNA_1888	TCONS_00053912	XLOC_039748	326	1	Chr13:44607233-44607558	-	0	3.14663	36	Novel	Glyma.13G358300;	-1443	sense
lincRNA_1889	TCONS_00053937	XLOC_039761	247	1	Chr13:44863089-44863335	-	0	6.72735	0	Novel	Glyma.13G361800;	3027	antisense
lincRNA_1890	TCONS_00053973	XLOC_039788	517	1	Chr13:45316073-45316589	-	0	2.03719	0	Novel	Glyma.13G367600;	-951	antisense
lincRNA_1891	TCONS_00054008	XLOC_039814	335	1	Chr13:45671695-45672029	-	2.55742	2.26726	0	NC_GMAXST00040426_319;	Glyma.13G371600;	322	sense
lincRNA_1892	TCONS_00054033	XLOC_039834	203	1	Chr14:145172-145374	+	2.17152	11.5509	52	Novel	Glyma.14G001300;	460	sense
lincRNA_1893	TCONS_00054086	XLOC_039876	247	1	Chr14:632132-632378	+	0	9.83229	170	Novel	Glyma.14G008200;	830	antisense
lincRNA_1894	TCONS_00054132	XLOC_039911	257	1	Chr14:1169685-1169941	+	0	4.59721	0	Novel	Glyma.14G016300;	685	sense
lincRNA_1895	TCONS_00054166	XLOC_039938	238	1	Chr14:1688919-1689156	+	0	7.53357	0	Novel	Glyma.14G023600;	2653	sense
lincRNA_1896	TCONS_00054271	XLOC_040006	341	1	Chr14:2541272-2541612	+	6.37754	0	13	Novel	Glyma.14G034700;	-1047	sense
lincRNA_1897	TCONS_00054274	XLOC_040009	599	1	Chr14:2573331-2573929	+	0.694951	1.69428	0	Novel	Glyma.14G034800;	-1965	sense
lincRNA_1898	TCONS_00054355	XLOC_040068	255	1	Chr14:3571651-3571905	+	0	5.64542	0	Novel	Glyma.14G046900;	-676	sense
lincRNA_1899	TCONS_00054387	XLOC_040091	246	1	Chr14:4311990-4312235	+	0	5.23871	246	Novel	Glyma.14G054300;	693	antisense
lincRNA_1900	TCONS_00054412	XLOC_040112	1083	2	Chr14:4639276-4640479	+	111.063	82.2019	0	NC_GMAXST00041068_589;	Glyma.14G058100;	1692	antisense
lincRNA_1901	TCONS_00054438	XLOC_040134	215	1	Chr14:4948442-4948656	+	0	7.98513	192	Novel	Glyma.14G061100;	-1026	sense
lincRNA_1902	TCONS_00054460	XLOC_040150	255	1	Chr14:5124107-5124361	+	0	4.70451	0	Novel	Glyma.14G063200;	115	antisense
lincRNA_1903	TCONS_00054520	XLOC_040197	420	1	Chr14:6042124-6042543	+	0.315843	2.66008	0	Novel	Glyma.14G071700;	-225	sense
lincRNA_1904	TCONS_00054546	XLOC_040212	247	1	Chr14:6329872-6330118	+	0	5.17489	0	NC_GMAXPA00099842_247;	Glyma.14G075500;	-1209	sense
lincRNA_1905	TCONS_00054559	XLOC_040222	265	1	Chr14:6536934-6537198	+	1.89681	7.56723	0	Novel	Glyma.14G077500;	-2870	antisense
lincRNA_1906	TCONS_00054609	XLOC_040261	227	1	Chr14:7358635-7358861	+	0	6.71584	0	Novel	Glyma.14G083900;	11148	antisense
lincRNA_1907	TCONS_00054617	XLOC_040268	326	1	Chr14:7492207-7492532	+	0.546051	5.08302	0	NC_GMAXPA00100102_66;	Glyma.14G085000;	294	sense
lincRNA_1908	TCONS_00054674	XLOC_040312	265	1	Chr14:8722541-8722805	+	0	4.20402	85	Novel	Glyma.14G093800;	5395	sense
lincRNA_1909	TCONS_00054679	XLOC_040317	316	1	Chr14:8871672-8871987	+	0	3.39811	210	Novel	Glyma.14G095300;	-1212	sense
lincRNA_1910	TCONS_00054698	XLOC_040332	634	2	Chr14:9564094-9564944	+	2.00832	4.24106e-07	0	NC_GMAXST00041538_851;	Glyma.14G099100;	-2417	sense
lincRNA_1911	TCONS_00054699	XLOC_040332	851	1	Chr14:9564094-9564944	+	3.55498	1.83874	0	NC_GMAXST00041538_851;	Glyma.14G099100;	-2417	sense
lincRNA_1912	TCONS_00054700	XLOC_040333	380	1	Chr14:9566124-9566503	+	0.386042	2.22458	0	Novel	Glyma.14G099100;	-4447	sense
lincRNA_1913	TCONS_00054743	XLOC_040366	201	1	Chr14:10988112-10988312	+	0	4.97212	201	Novel	Glyma.14G106100;	-52531	sense
lincRNA_1914	TCONS_00054758	XLOC_040378	389	1	Chr14:12008794-12009182	+	1.10317	4.89004	0	Novel	Glyma.14G108900;	-1171	sense
lincRNA_1915	TCONS_00054760	XLOC_040379	630	1	Chr14:12010614-12011243	+	1.4506	1.71469	122	Novel	Glyma.14G108900;	-2991	sense
lincRNA_1916	TCONS_00054783	XLOC_040399	774	1	Chr14:13367816-13368589	+	2.05121	1.23015	42	Novel	Glyma.14G113500;	823	sense
lincRNA_1917	TCONS_00054785	XLOC_040401	243	1	Chr14:13409502-13409744	+	0	6.52501	29	Novel	Glyma.14G113700;	-6410	antisense
lincRNA_1918	TCONS_00054798	XLOC_040410	251	1	Chr14:14045829-14046079	+	0	6.90354	251	Novel	Glyma.14G116000;	-23375	antisense
lincRNA_1919	TCONS_00054801	XLOC_040413	409	1	Chr14:14196021-14196429	+	0	2.06355	251	Novel	Glyma.14G116600;	12490	sense
lincRNA_1920	TCONS_00054813	XLOC_040422	923	1	Chr14:15577202-15578124	+	3.63859	2.54665	0	NC_GMAXST00041756_741;	Glyma.14G117800;	-15745	antisense
lincRNA_1921	TCONS_00054814	XLOC_040423	235	1	Chr14:15668286-15668520	+	0	6.62938	0	Novel	Glyma.14G118100;	-1647	antisense
lincRNA_1922	TCONS_00054827	XLOC_040432	242	1	Chr14:16275386-16275627	+	0	5.50632	242	Novel	Glyma.14G118800;	-18200	sense
lincRNA_1923	TCONS_00054828	XLOC_040433	256	1	Chr14:16449421-16449676	+	0	5.58045	256	Novel	Glyma.14G119000;	76206	antisense
lincRNA_1924	TCONS_00054843	XLOC_040445	265	1	Chr14:17859905-17860169	+	0	6.30602	265	Novel	Glyma.14G122500;	-23744	antisense
lincRNA_1925	TCONS_00054849	XLOC_040451	1261	1	Chr14:18060209-18061469	+	2.47816	3.90255	1261	Novel	Glyma.14G122900;	-1185	sense
lincRNA_1926	TCONS_00054858	XLOC_040460	239	1	Chr14:20331455-20331693	+	0	7.43701	0	Novel	Glyma.14G127000;	-2758	sense
lincRNA_1927	TCONS_00054883	XLOC_040481	239	1	Chr14:22245766-22246004	+	0	2.28831	239	Novel	Glyma.14G130400;	38079	antisense
lincRNA_1928	TCONS_00054927	XLOC_040515	280	1	Chr14:24915537-24915816	+	0	3.957	280	Novel	Glyma.14G137800;	-64063	antisense
lincRNA_1929	TCONS_00054928	XLOC_040516	246	1	Chr14:24917058-24917303	+	0	8.38194	246	Novel	Glyma.14G137800;	-65584	antisense
lincRNA_1930	TCONS_00054931	XLOC_040519	249	1	Chr14:25486541-25486789	+	0	7.07104	151	Novel	Glyma.14G138200;	176394	antisense
lincRNA_1931	TCONS_00054934	XLOC_040522	1385	3	Chr14:26035776-26037363	+	1.86223	2.48494	68	Novel	Glyma.14G138500;	-2178	sense
lincRNA_1932	TCONS_00054937	XLOC_040523	368	1	Chr14:26229456-26229823	+	0	2.19888	368	Novel	Glyma.14G138600;	-67330	antisense
lincRNA_1933	TCONS_00054940	XLOC_040526	240	1	Chr14:26873666-26873905	+	0	7.90709	0	Novel	Glyma.14G139600;	14362	sense
lincRNA_1934	TCONS_00054941	XLOC_040527	275	1	Chr14:26890535-26890809	+	0	4.53949	0	Novel	Glyma.14G139600;	-1020	sense
lincRNA_1935	TCONS_00054973	XLOC_040552	247	1	Chr14:30118369-30118615	+	0	5.17489	247	Novel	Glyma.14G144900;	12814	antisense
lincRNA_1936	TCONS_00054989	XLOC_040565	384	1	Chr14:30903313-30903696	+	0	2.17643	0	Novel	Glyma.14G145900;	1583	sense
lincRNA_1937	TCONS_00054990	XLOC_040566	435	1	Chr14:30904316-30904750	+	1.18239	4.58605	229	Novel	Glyma.14G145900;	529	sense
lincRNA_1938	TCONS_00055060	XLOC_040616	267	1	Chr14:32569888-32570154	+	0	4.11398	267	Novel	Glyma.14G150900;	5307	antisense
lincRNA_1939	TCONS_00055094	XLOC_040638	298	1	Chr14:33913733-33914030	+	0	2.7353	298	Novel	Glyma.14G155900;	-2444	sense
lincRNA_1940	TCONS_00055098	XLOC_040642	588	1	Chr14:34104437-34105024	+	2.68017	0.396015	243	Novel	Glyma.14G156300;	-16498	sense
lincRNA_1941	TCONS_00055105	XLOC_040648	356	1	Chr14:34572010-34572365	+	0	4.13922	356	Novel	Glyma.14G157100;	-33973	sense
lincRNA_1942	TCONS_00055112	XLOC_040653	200	1	Chr14:34951487-34951686	+	0	10.109	200	Novel	Glyma.14G157800;	-10853	sense
lincRNA_1943	TCONS_00055123	XLOC_040660	301	1	Chr14:35746370-35746670	+	0	2.96034	301	Novel	Glyma.14G159400;	44760	antisense
lincRNA_1944	TCONS_00055128	XLOC_040665	246	1	Chr14:37857739-37857984	+	0	8.38194	246	Novel	Glyma.14G160900;	-28589	antisense
lincRNA_1945	TCONS_00055135	XLOC_040672	408	1	Chr14:38660122-38660529	+	0	2.51782	0	Novel	Glyma.14G161900;	20850	sense
lincRNA_1946	TCONS_00055137	XLOC_040674	497	1	Chr14:38688045-38688541	+	4.20559	0.207135	0	Novel	Glyma.14G162000;	-1165	sense
lincRNA_1947	TCONS_00055143	XLOC_040678	244	1	Chr14:39410000-39410243	+	0	5.90699	244	Novel	Glyma.14G162500;	-65020	sense
lincRNA_1948	TCONS_00055173	XLOC_040704	245	1	Chr14:41386063-41386307	+	0	6.36448	0	Novel	Glyma.14G167300;	-1596	antisense
lincRNA_1949	TCONS_00055174	XLOC_040705	256	1	Chr14:41521492-41521747	+	0	4.65038	256	Novel	Glyma.14G167500;	5546	sense
lincRNA_1950	TCONS_00055241	XLOC_040753	241	1	Chr14:44597938-44598178	+	0	7.80702	241	Novel	Glyma.14G182700;	-26796	antisense
lincRNA_1951	TCONS_00055264	XLOC_040770	203	1	Chr14:44839713-44839915	+	0	9.62572	0	Novel	Glyma.14G184800;	-266	sense
lincRNA_1952	TCONS_00055291	XLOC_040792	280	1	Chr14:45308450-45308729	+	1.62306	4.67645	0	NC_GMAXST00042540_280;	Glyma.14G188300;	-781	sense
lincRNA_1953	TCONS_00055350	XLOC_040837	254	1	Chr14:46083105-46083358	+	2.1475	4.75963	26	Novel	Glyma.14G195400;	2955	antisense
lincRNA_1954	TCONS_00055394	XLOC_040872	667	1	Chr14:46600397-46601063	+	0.445126	1.84157	58	NC_GMAXPA00103492_667;	Glyma.14G200900;	-255	sense
lincRNA_1955	TCONS_00055395	XLOC_040873	234	1	Chr14:46601316-46601549	+	0	7.3284	0	NC_GMAXPA00103492_232;	Glyma.14G200900;	-1174	sense
lincRNA_1956	TCONS_00055396	XLOC_040874	394	1	Chr14:46601714-46602107	+	0.716517	1.58806	0	NC_GMAXPA00103493_394;	Glyma.14G200900;	-1572	sense
lincRNA_1957	TCONS_00055414	XLOC_040889	229	1	Chr14:46838461-46838689	+	0	7.83973	0	Novel	Glyma.14G203800;	2802	antisense
lincRNA_1958	TCONS_00055420	XLOC_040893	420	1	Chr14:46996920-46997339	+	3.47427	0	46	Novel	Glyma.14G204700;	-224	sense
lincRNA_1959	TCONS_00055466	XLOC_040931	250	1	Chr14:47615261-47615510	+	0	6.48748	0	Novel	Glyma.14G211200;	-418	antisense
lincRNA_1960	TCONS_00055485	XLOC_040944	386	1	Chr14:47925747-47926132	+	0.37364	2.64998	0	Novel	Glyma.14G214400;	-293	sense
lincRNA_1961	TCONS_00055492	XLOC_040951	282	1	Chr14:48146644-48146925	+	2.38713	3.52715	0	Novel	Glyma.14G216500;	-461	sense
lincRNA_1962	TCONS_00055581	XLOC_041020	479	1	Chr14:315555-316033	-	0.248782	2.53639	0	Novel	Glyma.14G003300;	-148	antisense
lincRNA_1963	TCONS_00055587	XLOC_041025	293	1	Chr14:373834-374126	-	7.88863	0	0	Novel	Glyma.14G004400;	-782	sense
lincRNA_1964	TCONS_00055618	XLOC_041050	316	1	Chr14:655694-656009	-	0	2.61393	316	Novel	Glyma.14G008600;	2237	sense
lincRNA_1965	TCONS_00055673	XLOC_041092	494	1	Chr14:1306402-1306895	-	0	2.09258	0	Novel	Glyma.14G018200;	998	sense
lincRNA_1966	TCONS_00055696	XLOC_041102	270	1	Chr14:1497349-1497618	-	0	3.98457	0	Novel	Glyma.14G021300;	369	sense
lincRNA_1967	TCONS_00055737	XLOC_041127	371	1	Chr14:1784122-1784492	-	4.46825	0.180059	0	Novel	Glyma.14G024700;	-162	antisense
lincRNA_1968	TCONS_00055749	XLOC_041137	452	1	Chr14:1924665-1925116	-	0.275563	2.19869	26	NC_GMAXST00040717_417;	Glyma.14G026800;	1666	sense
lincRNA_1969	TCONS_00055842	XLOC_041208	488	1	Chr14:2971804-2972291	-	0.481951	1.8159	110	Novel	Glyma.14G039800;	567	sense
lincRNA_1970	TCONS_00055843	XLOC_041209	245	1	Chr14:2972345-2972589	-	0	6.36448	0	Novel	Glyma.14G039800;	269	sense
lincRNA_1971	TCONS_00055944	XLOC_041290	238	1	Chr14:4754647-4754884	-	0	7.53357	0	Novel	Glyma.14G058800;	-1324	sense
lincRNA_1972	TCONS_00055987	XLOC_041322	249	1	Chr14:5547148-5547396	-	0	5.05075	0	Novel	Glyma.14G067100;	5597	antisense
lincRNA_1973	TCONS_00055988	XLOC_041323	277	1	Chr14:5585967-5586243	-	0	3.70682	0	Novel	Glyma.14G067400;	-1299	antisense
lincRNA_1974	TCONS_00055992	XLOC_041327	360	1	Chr14:5700740-5701099	-	0	2.11496	32	Novel	Glyma.14G068000;	-379	antisense
lincRNA_1975	TCONS_00056041	XLOC_041365	230	1	Chr14:6243010-6243239	-	0	6.44446	0	NC_GMAXPA00099815_69;	Glyma.14G074600;	758	antisense
lincRNA_1976	TCONS_00056068	XLOC_041383	816	2	Chr14:6536444-6537501	-	1.57383	0.0498311	0	Novel	Glyma.14G077500;	-2380	sense
lincRNA_1977	TCONS_00056110	XLOC_041408	264	1	Chr14:7070930-7071193	-	0	7.65038	0	Novel	Glyma.14G081600;	-2287	antisense
lincRNA_1978	TCONS_00056124	XLOC_041420	472	1	Chr14:7238896-7239367	-	0	2.03631	0	Novel	Glyma.14G083100;	373	sense
lincRNA_1979	TCONS_00056142	XLOC_041436	264	1	Chr14:7562240-7562503	-	0	5.10025	26	Novel	Glyma.14G085500;	-3310	sense
lincRNA_1980	TCONS_00056144	XLOC_041438	240	1	Chr14:7702120-7702359	-	0	5.64792	240	Novel	Glyma.14G086300;	11961	antisense
lincRNA_1981	TCONS_00056277	XLOC_041519	276	1	Chr14:9437181-9437456	-	0	3.74455	0	Novel	Glyma.14G098800;	-152	antisense
lincRNA_1982	TCONS_00056353	XLOC_041574	258	1	Chr14:12331950-12332207	-	0	4.54497	66	Novel	Glyma.14G109700;	-10626	sense
lincRNA_1983	TCONS_00056380	XLOC_041596	359	1	Chr14:13651915-13652273	-	0.872861	1.93457	31	Novel	Glyma.14G115000;	204	sense
lincRNA_1984	TCONS_00056404	XLOC_041612	329	1	Chr14:15496195-15496523	-	0	2.60411	329	Novel	Glyma.14G117600;	27915	antisense
lincRNA_1985	TCONS_00056487	XLOC_041676	244	1	Chr14:21416089-21416332	-	0	6.44399	244	Novel	Glyma.14G128400;	8408	sense
lincRNA_1986	TCONS_00056495	XLOC_041681	434	1	Chr14:21766053-21766486	-	0	2.23708	0	Novel	Glyma.14G129400;	-3317	sense
lincRNA_1987	TCONS_00056502	XLOC_041688	234	1	Chr14:21776594-21776827	-	0	6.107	234	Novel	Glyma.14G129500;	11603	sense
lincRNA_1988	TCONS_00056504	XLOC_041690	308	1	Chr14:21779471-21779778	-	2.51705	3.3472	308	Novel	Glyma.14G129500;	8652	sense
lincRNA_1989	TCONS_00056517	XLOC_041701	238	1	Chr14:22357475-22357712	-	0	6.37456	0	Novel	Glyma.14G130900;	107	antisense
lincRNA_1990	TCONS_00056537	XLOC_041720	218	1	Chr14:23194179-23194396	-	0	7.63738	0	Novel	Glyma.14G133600;	-416	antisense
lincRNA_1991	TCONS_00056559	XLOC_041735	240	1	Chr14:24544987-24545226	-	0	6.21271	0	Novel	Glyma.14G137100;	28473	antisense
lincRNA_1992	TCONS_00056573	XLOC_041746	233	1	Chr14:26449560-26449792	-	0	6.18887	233	Novel	Glyma.14G138800;	-77485	antisense
lincRNA_1993	TCONS_00056586	XLOC_041757	986	1	Chr14:27553636-27554621	-	1.84938	0.546519	73	Novel	Glyma.14G140400;	700	sense
lincRNA_1994	TCONS_00056593	XLOC_041763	241	1	Chr14:27963277-27963517	-	0	8.92231	241	Novel	Glyma.14G141200;	-109503	sense
lincRNA_1995	TCONS_00056617	XLOC_041784	307	1	Chr14:29590966-29591272	-	0	3.09398	11	Novel	Glyma.14G144100;	294	sense
lincRNA_1996	TCONS_00056629	XLOC_041792	526	1	Chr14:30515449-30515974	-	0.425568	2.73531	62	Novel	Glyma.14G145500;	-12814	sense
lincRNA_1997	TCONS_00056654	XLOC_041811	719	1	Chr14:32375202-32375920	-	1.6017	0.82832	657	Novel	Glyma.14G150100;	280	sense
lincRNA_1998	TCONS_00056705	XLOC_041851	375	1	Chr14:33755139-33755513	-	0	2.28772	0	NC_GMAXST00042165_375;	Glyma.14G155200;	-1322	sense
lincRNA_1999	TCONS_00056746	XLOC_041876	249	1	Chr14:35994998-35995246	-	0	7.07104	244	Novel	Glyma.14G159600;	174877	antisense
[truncated: 1,032 more rows]
