# Supplementary material for: Continuous salt stress-induced long non-coding RNAs and DNA methylation patterns in soybean roots
Source: BMC Genomics. 2019 Oct 12;20:730. doi: 10.1186/s12864-019-6101-7 (PMC6790039; doi:10.1186/s12864-019-6101-7)
Supplement: Supplementary file 10 — Additional file 10: Table S4. Identified lncNATs and their antisense genes from soybean roots. [file 12864_2019_6101_MOESM10_ESM.xlsx]

## Sheet: S4
LncNAT_ID	Isoform_ID	Gene_ID	Length(nt)	Exons	Locus	Orientation	FPKM_WT	FPKM_SA	Repeat_region_overlap(nt)	Antisense_gene	Antisense_gene_overlap	PFAM	KOG	Gene Ontology terms	Best Arabidopsis hit	Definition
lncNAT_001	TCONS_00000476	XLOC_000361	247	1	Chr01:10058785-10059031	+	0	10.3498	0	Glyma.01G065300;	247nt;	PF02721			AT1G52950.1	Nucleic acid-binding, OB-fold-like protein
lncNAT_002	TCONS_00000625	XLOC_000481	239	1	Chr01:23861017-23861255	+	0	5.72078	0	Glyma.01G082000;	7nt;	PF03352		GO:0008725,GO:0006284	AT1G13635.1	DNA glycosylase superfamily protein
lncNAT_003	TCONS_00001182	XLOC_000918	229	1	Chr01:50530724-50530952	+	1098.01	247.605	0	Glyma.01G167700;	229nt;
lncNAT_004	TCONS_00001590	XLOC_001230	244	1	Chr01:55203250-55203493	+	0	5.36999	0	Glyma.01G223100;	142nt;	PF00004	KOG0737	GO:0005524,GO:0009378,GO:0006281,GO:0006310	AT1G64110.2	P-loop containing nucleoside triphosphate hydrolases superfamily protein
lncNAT_005	TCONS_00001699	XLOC_001305	507	1	Chr01:56291080-56291586	+	0	2.20398	1	Glyma.01G238500;	353nt;				AT5G43150.1
lncNAT_006	TCONS_00001796	XLOC_001377	300	1	Chr01:545292-545591	-	0	2.98624	0	Glyma.01G005500;	300nt;	PF02365		GO:0003677,GO:0006355	AT4G29230.1	NAC domain containing protein 75
lncNAT_007	TCONS_00001888	XLOC_001445	285	1	Chr01:1573869-1574153	-	0	3.4261	0	Glyma.01G016500;	285nt;	PF00664,PF00005	KOG0055	GO:0005524,GO:0016887,GO:0042626,GO:0006810,GO:0055085,GO:0016021	AT4G25960.1	P-glycoprotein 2
lncNAT_008	TCONS_00002075	XLOC_001587	249	1	Chr01:4485848-4486096	-	0	8.08119	0	Glyma.01G041500;	249nt;				AT1G27070.1	5\'-AMP-activated protein kinase-related
lncNAT_009	TCONS_00002654	XLOC_002034	854	1	Chr01:44324382-44325235	-	1.37635	1.31405	46	Glyma.01G129300;	77nt;				AT5G42905.1	Polynucleotidyl transferase, ribonuclease H-like superfamily protein
lncNAT_010	TCONS_00002831	XLOC_002173	380	1	Chr01:49301894-49302273	-	0	3.76467	0	Glyma.01G155500;	2nt;	PF03171	KOG0143	GO:0016491,GO:0016706,GO:0055114	AT1G14130.1	2-oxoglutarate (2OG) and Fe(II)-dependent oxygenase superfamily protein
lncNAT_011	TCONS_00002990	XLOC_002290	244	1	Chr01:51098833-51099076	-	0	4.29599	0	Glyma.01G174000;	244nt;	PF12037,PF00004	KOG0742	GO:0005524	AT2G18330.1	AAA-type ATPase family protein
lncNAT_012	TCONS_00003049	XLOC_002335	244	1	Chr01:51974784-51975027	-	0	6.44399	0	Glyma.01G184500;	244nt;	PF00400		GO:0005515	AT3G50590.1	Transducin/WD40 repeat-like superfamily protein
lncNAT_013	TCONS_00003164	XLOC_002413	297	1	Chr01:53158804-53159100	-	1.3835	4.29285	29	Glyma.01G197700;	297nt;	PF00056,PF02866	KOG1494	GO:0016491,GO:0055114,GO:0016616	AT2G22780.1	peroxisomal NAD-malate dehydrogenase 1
lncNAT_014	TCONS_00003370	XLOC_002560	245	1	Chr01:55420787-55421031	-	1.1965	5.30374	0	Glyma.01G225500;	243nt;				AT4G23880.1
lncNAT_015	TCONS_00003388	XLOC_002575	230	1	Chr01:55631485-55631714	-	0	7.0889	0	Glyma.01G228200;	26nt;	PF00249		GO:0003682	AT4G39160.2	Homeodomain-like superfamily protein
lncNAT_016	TCONS_00003427	XLOC_002601	290	1	Chr01:55932080-55932369	-	0	3.26801	290	Glyma.01G232900;	290nt;				AT3G22790.1	Kinase interacting (KIP1-like) family protein
lncNAT_017	TCONS_00003742	XLOC_002833	407	1	Chr02:2921801-2922207	+	0	2.67883	121	Glyma.02G031800;	407nt;	PF03005			AT1G70230.1	TRICHOME BIREFRINGENCE-LIKE 27
lncNAT_018	TCONS_00003881	XLOC_002934	238	1	Chr02:5097433-5097670	+	0	2.31802	0	Glyma.02G056700;	238nt;	PF02545	KOG1509	GO:0005737	AT5G66550.1	Maf-like protein
lncNAT_019	TCONS_00003993	XLOC_003022	243	1	Chr02:6483220-6483462	+	0	6.52501	243	Glyma.02G074200;	243nt;	PF00070,PF02852,PF07992	KOG0405	GO:0016491,GO:0050660,GO:0055114,GO:0045454	AT3G24170.1	glutathione-disulfide reductase
lncNAT_020	TCONS_00004033	XLOC_003050	212	1	Chr02:6909300-6909511	+	18.8505	2.50676	0	Glyma.02G080200;	212nt;	PF00847		GO:0003700,GO:0006355	AT2G33710.2	Integrase-type DNA-binding superfamily protein
lncNAT_021	TCONS_00004156	XLOC_003139	387	1	Chr02:9378079-9378465	+	2.60153	6.26014	0	Glyma.02G099800;	387nt;	PF00560,PF11721		GO:0005515	AT1G25570.1	Di-glucose binding protein with Leucine-rich repeat domain
lncNAT_022	TCONS_00004342	XLOC_003285	246	1	Chr02:12588999-12589244	+	0	5.23871	0	Glyma.02G125700;	60nt;
lncNAT_023	TCONS_00004458	XLOC_003369	245	1	Chr02:14397372-14397616	+	0	5.30374	0	Glyma.02G139100;	245nt;	PF04720			AT2G38820.2	Protein of unknown function (DUF506)
lncNAT_024	TCONS_00004797	XLOC_003615	268	1	Chr02:30980580-30980847	+	0	4.0701	0	Glyma.02G181300;	268nt;	PF01553	KOG1505	GO:0016746,GO:0008152	AT3G57650.1	lysophosphatidyl acyltransferase 2
lncNAT_025	TCONS_00004978	XLOC_003748	638	1	Chr02:39269351-39269988	+	2.37339	0.91178	0	Glyma.02G207900;	594nt;	PF01966	KOG3197	GO:0008081,GO:0046872	AT2G23820.2	Metal-dependent phosphohydrolase
lncNAT_026	TCONS_00005034	XLOC_003791	253	1	Chr02:40752394-40752646	+	2.17282	6.26048	0	Glyma.02G219600;	253nt;
lncNAT_027	TCONS_00005104	XLOC_003845	247	1	Chr02:41447391-41447637	+	0	5.17489	0	Glyma.02G227700;	247nt;	PF07992,PF00070	KOG2495	GO:0016491,GO:0050660,GO:0055114	AT1G07180.1	alternative NAD(P)H dehydrogenase 1
lncNAT_028	TCONS_00005283	XLOC_003980	319	1	Chr02:44488145-44488463	+	0	3.31901	0	Glyma.02G258100;	319nt;		KOG1858	GO:0005680	AT5G05560.1	E3 ubiquitin ligase, putative
lncNAT_029	TCONS_00005321	XLOC_004011	1239	3	Chr02:44993490-44999252	+	41.4133	37.8653	0	Glyma.02G264900;	240nt;	PF00249	KOG0048	GO:0003682	AT4G37260.1	myb domain protein 73
lncNAT_030	TCONS_00005870	XLOC_004411	1144	1	Chr02:2610985-2612128	-	2.9323	2.46963	100	Glyma.02G028700;	1144nt;	PF01471,PF00413		GO:0004222,GO:0008270,GO:0006508,GO:0031012	AT1G59970.1	Matrixin family protein
lncNAT_031	TCONS_00006044	XLOC_004538	212	1	Chr02:4789856-4790067	-	0	10.0271	0	Glyma.02G052000;	212nt;	PF03141	KOG4055	GO:0008168,GO:0008152	AT3G51070.1	S-adenosyl-L-methionine-dependent methyltransferases superfamily protein
lncNAT_032	TCONS_00006279	XLOC_004701	738	1	Chr02:7153067-7153804	-	1.93126	1.14143	0	Glyma.02G082300;	596nt;	PF01423	KOG3460		AT1G76860.1	Small nuclear ribonucleoprotein family protein
lncNAT_033	TCONS_00006557	XLOC_004899	384	1	Chr02:11391601-11391984	-	0.377687	3.01352	0	Glyma.02G116800;	384nt;				AT1G68410.1	Protein phosphatase 2C family protein
lncNAT_034	TCONS_00006598	XLOC_004927	206	1	Chr02:12299361-12299566	-	0	10.0914	0	Glyma.02G123300;	206nt;				AT4G24490.1	RAB geranylgeranyl transferase alpha subunit 1
lncNAT_035	TCONS_00007073	XLOC_005283	1433	2	Chr02:30289402-30292042	-	7.35023	8.47472	0	Glyma.02G178800;	1118nt;	PF03735	KOG4675		AT5G13020.1	Emsy N Terminus (ENT)/ plant Tudor-like domains-containing protein
lncNAT_036	TCONS_00007287	XLOC_005448	252	1	Chr02:40197348-40197599	-	0	4.8729	0	Glyma.02G215600;	252nt;	PF06203,PF00320,PF06200		GO:0003700,GO:0008270,GO:0043565,GO:0006355,GO:0005515	AT4G24470.1	GATA-type zinc finger protein with TIFY domain
lncNAT_037	TCONS_00007777	XLOC_005809	253	1	Chr02:46743582-46743834	-	0	7.7052	0	Glyma.02G286800;	253nt;	PF00069	KOG0660	GO:0004672,GO:0005524,GO:0006468,GO:0016773,GO:0009103,GO:0016020	AT2G42880.1	MAP kinase 20
lncNAT_038	TCONS_00008405	XLOC_006263	858	1	Chr03:20051318-20052175	+	0.841825	4.15137	0	Glyma.03G079200;	858nt;		KOG0320	GO:0046872	AT3G25030.1	RING/U-box superfamily protein
lncNAT_039	TCONS_00008610	XLOC_006416	250	1	Chr03:31418890-31419139	+	0	4.99037	0	Glyma.03G110500;	250nt;	PF02091,PF02092		GO:0000166,GO:0004820,GO:0005524,GO:0006426,GO:0005737	AT3G48110.1	glycine-tRNA ligases
lncNAT_040	TCONS_00009446	XLOC_007045	262	1	Chr03:43244324-43244585	+	0	5.64856	0	Glyma.03G230900;	262nt;	PF00702			AT1G56500.1	haloacid dehalogenase-like hydrolase family protein
lncNAT_041	TCONS_00009546	XLOC_007127	270	1	Chr03:44433233-44433502	+	0	3.98457	209	Glyma.03G247600;	270nt;	PF00023,PF00515	KOG4412	GO:0005515	AT3G04710.3	ankyrin repeat family protein
lncNAT_042	TCONS_00009717	XLOC_007256	249	1	Chr03:792896-793144	-	0	6.06089	0	Glyma.03G008100;	136nt;	PF00067	KOG0157	GO:0005506,GO:0009055,GO:0016705,GO:0020037,GO:0055114	AT2G45970.1	cytochrome P450, family 86, subfamily A, polypeptide 8
lncNAT_043	TCONS_00010085	XLOC_007546	204	1	Chr03:18609098-18609301	-	0	9.47177	0	Glyma.03G075100;	204nt;				AT3G14460.1	LRR and NB-ARC domains-containing disease resistance protein
lncNAT_044	TCONS_00010159	XLOC_007602	247	1	Chr03:22981071-22981317	-	0	4.6574	55	Glyma.03G082800;	247nt;	PF00400	KOG0283	GO:0005515	AT5G02430.1	Transducin/WD40 repeat-like superfamily protein
lncNAT_045	TCONS_00010983	XLOC_008208	228	1	Chr03:41368744-41368971	-	0	7.28591	0	Glyma.03G205700;	228nt;	PF01490	KOG1304		AT3G11900.1	aromatic and neutral transporter 1
lncNAT_046	TCONS_00011126	XLOC_008307	1064	2	Chr03:42618868-42620475	-	12.6453	0.849306	21	Glyma.03G223600;	1064nt;				AT1G75250.1	RAD-like 6
lncNAT_047	TCONS_00011373	XLOC_008490	416	1	Chr03:44910946-44911361	-	0	2.56691	0	Glyma.03G253600;	416nt;	PF00069	KOG1187	GO:0004672,GO:0005524,GO:0006468	AT1G56720.1	Protein kinase superfamily protein
lncNAT_048	TCONS_00011505	XLOC_008588	241	1	Chr04:837647-837887	+	0	8.92231	0	Glyma.04G010600;	241nt;	PF03765,PF00650	KOG1471		AT2G21540.1	SEC14-like 3
lncNAT_049	TCONS_00011844	XLOC_008832	274	1	Chr04:4093752-4094025	+	0	4.20409	0	Glyma.04G050300;	274nt;	PF00642		GO:0046872	AT2G19810.1	CCCH-type zinc finger family protein
lncNAT_050	TCONS_00011893	XLOC_008871	243	1	Chr04:4682983-4683225	+	0	5.43751	215	Glyma.04G057600;	243nt;	PF00076,PF08662	KOG2314	GO:0003676	AT5G27640.1	translation initiation factor 3B1
lncNAT_051	TCONS_00013390	XLOC_009961	264	1	Chr04:51114324-51114587	+	0	6.37532	0	Glyma.04G243000;	264nt;	PF00676	KOG1182	GO:0016624,GO:0008152,GO:0008661,GO:0016114	AT5G09300.1	Thiamin diphosphate-binding fold (THDP-binding) superfamily protein
lncNAT_052	TCONS_00013593	XLOC_010107	266	1	Chr04:1028516-1028781	-	9.38164	0	0	Glyma.04G013500;	135nt;	PF03181			AT1G49320.1	unknown seed protein like 1
lncNAT_053	TCONS_00014274	XLOC_010592	205	1	Chr04:11524784-11524988	-	0	10.2534	68	Glyma.04G108400;	205nt;
lncNAT_054	TCONS_00014355	XLOC_010651	252	1	Chr04:15259981-15260232	-	0	4.8729	0	Glyma.04G121500;	252nt;	PF02383	KOG1889	GO:0042578	AT5G66020.1	Phosphoinositide phosphatase family protein
lncNAT_055	TCONS_00014924	XLOC_011086	232	1	Chr04:47442593-47442824	-	0	6.27238	0	Glyma.04G201500;	232nt;	PF00168,PF07002	KOG1327	GO:0005515	AT5G61910.4	DCD (Development and Cell Death) domain protein
lncNAT_056	TCONS_00014927	XLOC_011089	326	1	Chr04:47511451-47511776	-	0	4.35687	0	Glyma.04G202300;	15nt;	PF00301		GO:0005506	AT5G51010.1	Rubredoxin-like superfamily protein
lncNAT_057	TCONS_00014935	XLOC_011096	834	1	Chr04:47540579-47541412	-	1.63829	1.16193	0	Glyma.04G202800;	199nt;	PF00153	KOG0036	GO:0005509	AT5G51050.1	Mitochondrial substrate carrier family protein
lncNAT_058	TCONS_00015469	XLOC_011479	214	1	Chr05:1313650-1313863	+	0	8.91667	0	Glyma.05G013900;	214nt;	PF05699	KOG1121	GO:0046983	AT1G18560.1	BED zinc finger ;hAT family dimerisation domain
lncNAT_059	TCONS_00015838	XLOC_011757	255	1	Chr05:5878402-5878656	+	0	7.05677	0	Glyma.05G062300;	255nt;	PF00249		GO:0003682	AT5G47390.1	myb-like transcription factor family protein
lncNAT_060	TCONS_00016378	XLOC_012173	239	1	Chr05:33194836-33195074	+	0	6.86494	0	Glyma.05G139400;	239nt;	PF10213			AT3G18240.1	Ribosomal protein S24/S35, mitochondrial
lncNAT_061	TCONS_00016681	XLOC_012403	326	1	Chr05:36835501-36835826	+	0.546051	3.14663	0	Glyma.05G180200;	326nt;	PF04782,PF04783			AT4G39790.1	Protein of unknown function (DUF630 and DUF632)
lncNAT_062	TCONS_00017193	XLOC_012751	246	1	Chr05:102190-102435	-	0	5.76258	0	Glyma.05G001300;	90nt;	PF00889		GO:0003746,GO:0006414,GO:0005622	AT4G11120.1	translation elongation factor Ts (EF-Ts), putative
lncNAT_063	TCONS_00018803	XLOC_013953	233	1	Chr05:40049316-40049548	-	0	6.18887	0	Glyma.05G221000;	233nt;	PF00069,PF00582	KOG1187	GO:0004672,GO:0005524,GO:0006468,GO:0006950	AT2G24370.1	Protein kinase protein with adenine nucleotide alpha hydrolases-like domain
lncNAT_064	TCONS_00018999	XLOC_014087	237	1	Chr05:42050582-42050818	-	0	2.34831	53	Glyma.05G247000;	237nt;		KOG1859		AT3G17920.1	Outer arm dynein light chain 1 protein
lncNAT_065	TCONS_00019453	XLOC_014413	313	1	Chr06:4435767-4436079	+	2.41603	4.55156	0	Glyma.06G058600;	220nt;				AT5G21280.1	hydroxyproline-rich glycoprotein family protein
lncNAT_066	TCONS_00019933	XLOC_014768	240	1	Chr06:9329171-9329410	+	0	5.64792	0	Glyma.06G114900;	240nt;	PF00072		GO:0000156,GO:0000160,GO:0006355	AT3G57040.1	response regulator 9
lncNAT_067	TCONS_00020316	XLOC_015036	461	1	Chr06:12939300-12939760	+	2.9262	2.12252	0	Glyma.06G157500;	461nt;	PF00026	KOG1339	GO:0004190,GO:0006508	AT4G33490.2	Eukaryotic aspartyl protease family protein
lncNAT_068	TCONS_00020470	XLOC_015146	246	1	Chr06:15209744-15209989	+	0	7.33419	0	Glyma.06G179000;	246nt;	PF04864		GO:0030170,GO:0009058,GO:0016846	AT4G24670.1	tryptophan aminotransferase related 2
lncNAT_069	TCONS_00020608	XLOC_015253	274	1	Chr06:18040099-18040372	+	0	3.8219	0	Glyma.06G198300;	274nt;	PF02042			AT5G16100.1
lncNAT_070	TCONS_00020698	XLOC_015326	206	1	Chr06:22455237-22455442	+	0	9.17404	0	Glyma.06G215800;	42nt;	PF00076		GO:0003676	AT5G64200.1	ortholog of human splicing factor SC35
lncNAT_071	TCONS_00020807	XLOC_015419	238	1	Chr06:35724652-35724889	+	0	11.5901	102	Glyma.06G230100;	238nt;
lncNAT_072	TCONS_00021242	XLOC_015763	316	1	Chr06:49982197-49982512	+	0	3.65951	31	Glyma.06G311100;	316nt;	PF00931	KOG4658	GO:0043531	AT3G07040.1	NB-ARC domain-containing disease resistance protein
lncNAT_073	TCONS_00021541	XLOC_015971	343	1	Chr06:2159816-2160158	-	0	2.14525	94	Glyma.06G027900;	343nt;	PF02270	KOG2905	GO:0005524,GO:0006367,GO:0005674	AT1G75510.1	Transcription initiation factor IIF, beta subunit
lncNAT_074	TCONS_00021640	XLOC_016042	243	1	Chr06:3322145-3322387	-	0	5.98126	0	Glyma.06G043500;	243nt;
lncNAT_075	TCONS_00021943	XLOC_016255	249	1	Chr06:6329796-6330044	-	0	5.05075	19	Glyma.06G082300;	249nt;	PF00249	KOG0048	GO:0003682	AT4G32730.2	Homeodomain-like protein
lncNAT_076	TCONS_00022624	XLOC_016744	240	1	Chr06:13691290-13691529	-	0	7.3423	36	Glyma.06G165100;	240nt;				AT1G65810.1	P-loop containing nucleoside triphosphate hydrolases superfamily protein
lncNAT_077	TCONS_00022671	XLOC_016777	346	1	Chr06:14191031-14191376	-	0	2.31282	0	Glyma.06G169900;	46nt;	PF04669			AT4G24910.1	Protein of unknown function (DUF579)
lncNAT_078	TCONS_00022823	XLOC_016894	271	1	Chr06:16518441-16518711	-	1.77899	11.8286	0	Glyma.06G189200;	271nt;				AT3G23100.1	homolog of human DNA ligase iv-binding protein XRCC4
lncNAT_079	TCONS_00023347	XLOC_017276	258	1	Chr06:45982373-45982630	-	0	3.63598	123	Glyma.06G270600;	258nt;	PF11955			AT4G24320.1	Ubiquitin carboxyl-terminal hydrolase family protein
lncNAT_080	TCONS_00023540	XLOC_017429	244	1	Chr06:49707934-49708177	-	0	6.98099	0	Glyma.06G308300;	244nt;				AT2G27180.1
lncNAT_081	TCONS_00023545	XLOC_017434	239	1	Chr06:49753120-49753358	-	0	6.29286	30	Glyma.06G308900;	239nt;	PF04690			AT1G08465.1	Plant-specific transcription factor YABBY family protein
lncNAT_082	TCONS_00023761	XLOC_017592	273	1	Chr07:860483-860755	+	0	3.86155	0	Glyma.07G011300;	273nt;	PF07714	KOG1187	GO:0004672,GO:0005524,GO:0006468	AT3G13690.1	Protein kinase protein with adenine nucleotide alpha hydrolases-like domain
lncNAT_083	TCONS_00023851	XLOC_017656	247	1	Chr07:1701293-1701539	+	0	5.17489	0	Glyma.07G021900;	247nt;				AT1G16000.1
lncNAT_084	TCONS_00024048	XLOC_017798	890	1	Chr07:4162385-4163274	+	1.50509	0.622687	0	Glyma.07G049000;	731nt;				AT2G46820.1	photosystem I P subunit
lncNAT_085	TCONS_00024094	XLOC_017836	230	1	Chr07:4978699-4978928	+	0	6.44446	0	Glyma.07G056400;	230nt;	PF00520,PF00027	KOG0498	GO:0005216,GO:0006811,GO:0055085,GO:0016020	AT4G01010.1	cyclic nucleotide-gated channel 13
lncNAT_086	TCONS_00024596	XLOC_018206	276	1	Chr07:14528885-14529160	+	0	4.119	0	Glyma.07G123100;	276nt;	PF06813			AT5G45275.1	Major facilitator superfamily protein
lncNAT_087	TCONS_00024967	XLOC_018492	255	1	Chr07:31546945-31547199	+	0	5.64542	255	Glyma.07G175000;	255nt;	PF00117	KOG0026	GO:0016787,GO:0006541	AT1G25220.1	anthranilate synthase beta subunit 1
lncNAT_088	TCONS_00025387	XLOC_018809	266	1	Chr07:41415968-41416233	+	0	3.74275	60	Glyma.07G233100;	266nt;	PF06650,PF06101	KOG1809		AT1G48090.1	calcium-dependent lipid-binding family protein
lncNAT_089	TCONS_00026947	XLOC_019942	240	1	Chr07:29563058-29563297	-	0	7.90709	0	Glyma.07G171000;	240nt;	PF00350,PF01031,PF02212	KOG0446	GO:0003924,GO:0005525	AT1G14830.1	DYNAMIN-like 1C
lncNAT_090	TCONS_00027113	XLOC_020059	441	1	Chr07:36689914-36690354	-	3.17023	1.02202	0	Glyma.07G198300;	206nt;
lncNAT_091	TCONS_00027755	XLOC_020514	265	1	Chr08:494350-494614	+	0	6.72642	0	Glyma.08G006200;	265nt;				AT3G59880.1
lncNAT_092	TCONS_00027878	XLOC_020608	244	1	Chr08:1983972-1984215	+	0	6.44399	57	Glyma.08G025100;	244nt;	PF03083	KOG1623	GO:0016021	AT4G10850.1	Nodulin MtN3 family protein
lncNAT_093	TCONS_00028109	XLOC_020781	242	1	Chr08:4327924-4328165	+	0	6.60758	0	Glyma.08G056300;	124nt;				AT1G14700.1	purple acid phosphatase 3
lncNAT_094	TCONS_00028380	XLOC_020991	211	1	Chr08:7460414-7460624	+	0	8.48489	10	Glyma.08G097600;	211nt;	PF05699	KOG1121	GO:0046983	AT3G42170.1	BED zinc finger ;hAT family dimerisation domain
lncNAT_095	TCONS_00028499	XLOC_021081	404	1	Chr08:8660517-8660920	+	0.340687	1.8122	0	Glyma.08G112600;	251nt;	PF08031,PF01565		GO:0008762,GO:0016491,GO:0050660,GO:0055114	AT1G30700.1	FAD-binding Berberine family protein
lncNAT_096	TCONS_00029836	XLOC_022040	331	1	Chr08:39230524-39230854	+	0	3.733	0	Glyma.08G284300;	331nt;	PF00046,PF03789,PF03791,PF03790	KOG0773	GO:0003700,GO:0043565,GO:0006355,GO:0003677,GO:0005634	AT1G23380.1	KNOTTED1-like homeobox gene 6
lncNAT_097	TCONS_00029854	XLOC_022054	316	1	Chr08:39784818-39785133	+	0.589692	5.48926	0	Glyma.08G287200;	316nt;
lncNAT_098	TCONS_00030397	XLOC_022448	512	1	Chr08:47494700-47495211	+	0.222368	2.2671	0	Glyma.08G363400;	512nt;	PF09335			AT1G44960.1	SNARE associated Golgi protein family
lncNAT_099	TCONS_00030853	XLOC_022787	220	1	Chr08:4525719-4525938	-	0	7.41748	0	Glyma.08G059200;	46nt;				AT4G21500.1
lncNAT_100	TCONS_00030948	XLOC_022861	225	1	Chr08:5714222-5714446	-	0	6.90613	0	Glyma.08G074800;	225nt;	PF00795	KOG0806	GO:0016810,GO:0006807	AT2G27450.1	nitrilase-like protein 1
lncNAT_101	TCONS_00031306	XLOC_023122	224	1	Chr08:10118340-10118563	-	0	7.00423	0	Glyma.08G132000;	224nt;	PF05212			AT1G67850.1	Protein of unknown function (DUF707)
lncNAT_102	TCONS_00031563	XLOC_023327	255	1	Chr08:12906396-12906650	-	0	7.05677	5	Glyma.08G163900;	255nt;	PF01397,PF03936		GO:0010333,GO:0016829,GO:0008152,GO:0000287	AT1G79460.1	Terpenoid cyclases/Protein prenyltransferases superfamily protein
lncNAT_103	TCONS_00031932	XLOC_023612	209	1	Chr08:18043062-18043270	-	0	10.5018	0	Glyma.08G222200;	209nt;	PF00702,PF00690,PF00689,PF12515,PF00122	KOG0204	GO:0000166,GO:0046872,GO:0005516	AT3G21180.1	autoinhibited Ca(2+)-ATPase 9
lncNAT_104	TCONS_00032272	XLOC_023882	412	1	Chr08:28323347-28323758	-	14.4233	9.88075	0	Glyma.08G263100;	412nt;	PF00940		GO:0003677,GO:0003899,GO:0006351	AT1G68990.2	male gametophyte defective 3
lncNAT_105	TCONS_00032433	XLOC_024002	500	1	Chr08:39592482-39592981	-	0.693895	1.8455	0	Glyma.08G286100;	127nt;	PF07386			AT3G60810.1
lncNAT_106	TCONS_00032476	XLOC_024032	226	1	Chr08:40577725-40577950	-	433.239	422.902	0	Glyma.08G291800;	226nt;	PF00271,PF00270,PF01535	KOG0333	GO:0003676,GO:0005524,GO:0008026,GO:0004386	AT3G16610.1	pentatricopeptide (PPR) repeat-containing protein
lncNAT_107	TCONS_00032600	XLOC_024112	639	1	Chr08:42380981-42381619	-	0.631458	2.93902	0	Glyma.08G305700;	639nt;
lncNAT_108	TCONS_00032641	XLOC_024140	264	1	Chr08:42993326-42993589	-	0	8.50042	0	Glyma.08G310700;	264nt;
lncNAT_109	TCONS_00032907	XLOC_024331	268	1	Chr08:46448729-46448996	-	0	7.32619	0	Glyma.08G350700;	268nt;	PF00097		GO:0046872,GO:0005515,GO:0008270	AT5G44280.1	RING 1A
lncNAT_110	TCONS_00033368	XLOC_024650	250	1	Chr09:3405280-3405529	+	0	8.98267	0	Glyma.09G041000;	250nt;	PF00295		GO:0004650,GO:0005975	AT3G16850.1	Pectin lyase-like superfamily protein
lncNAT_111	TCONS_00033393	XLOC_024669	248	1	Chr09:3832313-3832560	+	0	5.11224	0	Glyma.09G044700;	129nt;	PF05185	KOG1500	GO:0016740,GO:0008168,GO:0006479,GO:0008276,GO:0005737	AT3G06930.1	protein arginine methyltransferase 4B
lncNAT_112	TCONS_00033479	XLOC_024730	203	1	Chr09:5404085-5404287	+	0	10.5883	0	Glyma.09G058900;	203nt;	PF01237	KOG2210		AT5G57240.1	OSBP(oxysterol binding protein)-related protein 4C
lncNAT_113	TCONS_00033567	XLOC_024797	240	1	Chr09:7218279-7218518	+	0	6.7775	0	Glyma.09G070700;	240nt;	PF01008	KOG1468	GO:0044237	AT2G05830.1	NagB/RpiA/CoA transferase-like superfamily protein
lncNAT_114	TCONS_00033792	XLOC_024980	791	2	Chr09:22342332-22345062	+	6.56217	3.68797	0	Glyma.09G112500;	639nt;	PF03735	KOG4675		AT5G13020.1	Emsy N Terminus (ENT)/ plant Tudor-like domains-containing protein
lncNAT_115	TCONS_00034257	XLOC_025342	255	1	Chr09:40306495-40306749	+	0	3.76361	0	Glyma.09G178200;	255nt;				AT3G18050.1
lncNAT_116	TCONS_00035026	XLOC_025878	238	1	Chr09:49264334-49264571	+	0	6.95407	0	Glyma.09G277200;	238nt;	PF05184,PF03489	KOG1340	GO:0006629	AT3G51730.1	saposin B domain-containing protein
lncNAT_117	TCONS_00035965	XLOC_026578	352	1	Chr09:25018120-25018471	-	0	2.22395	0	Glyma.09G115200;	352nt;	PF02485		GO:0008375,GO:0016020	AT1G68390.1	Core-2/I-branching beta-1,6-N-acetylglucosaminyltransferase family protein
lncNAT_118	TCONS_00036202	XLOC_026759	242	1	Chr09:37807753-37807994	-	0	5.50632	0	Glyma.09G154900;	242nt;	PF05634		GO:0003723	AT1G64810.2	Arabidopsis thaliana protein of unknown function (DUF794)
lncNAT_119	TCONS_00036445	XLOC_026941	253	1	Chr09:41452053-41452305	-	0	8.66835	0	Glyma.09G189800;	6nt;				AT3G13227.1	serine-rich protein-related
lncNAT_120	TCONS_00036657	XLOC_027088	401	1	Chr09:44132304-44132704	-	7.95291	3.06547	0	Glyma.09G218300;	20nt;	PF06749			AT1G31720.1	Protein of unknown function (DUF1218)
lncNAT_121	TCONS_00037009	XLOC_027320	254	1	Chr09:48690510-48690763	-	0	4.75963	0	Glyma.09G269800;	254nt;	PF01529	KOG1315	GO:0008270	AT3G60800.1	DHHC-type zinc finger family protein
lncNAT_122	TCONS_00037293	XLOC_027517	242	1	Chr10:1321803-1322044	+	0	10.462	0	Glyma.10G014800;	242nt;				AT2G25920.1
lncNAT_123	TCONS_00037344	XLOC_027556	269	1	Chr10:2082820-2083088	+	0	4.02697	0	Glyma.10G023700;	269nt;	PF12166	KOG1893	GO:0008381,GO:0016021	AT2G48060.1
lncNAT_124	TCONS_00037463	XLOC_027653	378	1	Chr10:3394374-3394751	+	0	2.76852	0	Glyma.10G038200;	309nt;				AT2G18760.1	chromatin remodeling 8
lncNAT_125	TCONS_00037650	XLOC_027787	215	1	Chr10:6245570-6245784	+	0	7.98513	0	Glyma.10G065400;	191nt;	PF11961,PF05003			AT5G04550.1	Protein of unknown function (DUF668)
lncNAT_126	TCONS_00038223	XLOC_028214	263	1	Chr10:38261387-38261649	+	0	4.29721	19	Glyma.10G147300;	263nt;				AT2G24100.1
lncNAT_127	TCONS_00038459	XLOC_028389	253	1	Chr10:41273663-41273915	+	0	5.29733	0	Glyma.10G179500;	253nt;	PF04564		GO:0004842,GO:0016567,GO:0000151	AT1G76390.1	ARM repeat superfamily protein
lncNAT_128	TCONS_00039136	XLOC_028885	356	1	Chr10:48685488-48685843	+	2.66797	2.56238	0	Glyma.10G261900;	356nt;	PF03105	KOG1161		AT2G26660.1	SPX domain gene 2
lncNAT_129	TCONS_00039688	XLOC_029268	309	1	Chr10:2227525-2227833	-	6.86471	0	0	Glyma.10G025700;	120nt;			GO:0005515	AT2G27310.1	F-box family protein
lncNAT_130	TCONS_00039960	XLOC_029461	219	1	Chr10:6295944-6296162	-	0	9.78416	21	Glyma.10G065600;	219nt;	PF00535		GO:0016757	AT5G03760.1	Nucleotide-diphospho-sugar transferases superfamily protein
lncNAT_131	TCONS_00040022	XLOC_029510	238	1	Chr10:8947326-8947563	-	0	6.95407	42	Glyma.10G079000;	238nt;	PF02861	KOG1051	GO:0019538	AT3G52490.1	Double Clp-N motif-containing P-loop nucleoside triphosphate hydrolases superfamily protein
lncNAT_132	TCONS_00040134	XLOC_029602	254	1	Chr10:18399117-18399370	-	12.885	0	0	Glyma.10G100600;	53nt;	PF00954,PF07714,PF01453	KOG1187	GO:0004672,GO:0005524,GO:0006468,GO:0048544	AT2G41890.1	curculin-like (mannose-binding) lectin family protein / PAN domain-containing protein
lncNAT_133	TCONS_00040764	XLOC_030069	343	1	Chr10:42518115-42518457	-	0.967916	2.14525	53	Glyma.10G192800;	46nt;				AT1G04650.1
lncNAT_134	TCONS_00040833	XLOC_030116	305	1	Chr10:43339266-43339570	-	0	4.29072	0	Glyma.10G202200;	305nt;	PF00730		GO:0006284	AT5G04560.1	HhH-GPD base excision DNA repair family protein
lncNAT_135	TCONS_00041069	XLOC_030272	251	1	Chr10:45528205-45528455	-	76.758	38.4626	26	Glyma.10G224600;	251nt;
lncNAT_136	TCONS_00041071	XLOC_030274	295	1	Chr10:45530520-45530814	-	192.966	230.698	121	Glyma.10G224600;	295nt;
lncNAT_137	TCONS_00041072	XLOC_030275	588	1	Chr10:45531022-45531609	-	227.1	209.412	68	Glyma.10G224600;	403nt;
lncNAT_138	TCONS_00041110	XLOC_030299	255	1	Chr10:46094445-46094699	-	0	5.64542	0	Glyma.10G231200;	255nt;	PF04116		GO:0005506,GO:0016491,GO:0006633,GO:0055114	AT4G25700.1	beta-hydroxylase 1
lncNAT_139	TCONS_00041441	XLOC_030534	257	1	Chr10:49936401-49936657	-	0	5.51665	0	Glyma.10G277100;	257nt;	PF01603	KOG2085	GO:0008601,GO:0007165,GO:0000159	AT5G03470.1	Protein phosphatase 2A regulatory B subunit family protein
lncNAT_140	TCONS_00041501	XLOC_030576	291	1	Chr10:50655504-50655794	-	1.46089	4.2092	0	Glyma.10G287400;	291nt;
lncNAT_141	TCONS_00041829	XLOC_030788	252	1	Chr11:1452814-1453065	+	0	5.84748	0	Glyma.11G020600;	46nt;	PF03168			AT1G64065.1	Late embryogenesis abundant (LEA) hydroxyproline-rich glycoprotein family
lncNAT_142	TCONS_00042115	XLOC_031006	571	1	Chr11:4563976-4564546	+	2.2427	0	0	Glyma.11G060600;	571nt;				AT4G37090.1
lncNAT_143	TCONS_00042461	XLOC_031270	250	1	Chr11:7746203-7746452	+	11.2581	0	0	Glyma.11G102000;	250nt;	PF09797	KOG2076	GO:0005515	AT1G17680.1	tetratricopeptide repeat (TPR)-containing protein
lncNAT_144	TCONS_00042516	XLOC_031314	347	1	Chr11:8433269-8433615	+	0	2.29755	0	Glyma.11G110600;	347nt;	PF01535			AT1G30610.2	pentatricopeptide (PPR) repeat-containing protein
lncNAT_145	TCONS_00043223	XLOC_031847	243	1	Chr11:29769210-29769452	+	0	8.15627	0	Glyma.11G208100;	229nt;				AT4G02210.1
lncNAT_146	TCONS_00043258	XLOC_031874	355	1	Chr11:30422388-30422742	+	0.894943	2.57856	0	Glyma.11G211700;	289nt;				AT1G28530.2
lncNAT_147	TCONS_00043455	XLOC_032020	268	1	Chr11:32939278-32939545	+	0	5.69815	0	Glyma.11G234200;	268nt;	PF08238			AT2G38450.1
lncNAT_148	TCONS_00043936	XLOC_032370	327	1	Chr11:3458622-3458948	-	0	2.6428	0	Glyma.11G046200;	327nt;	PF01842		GO:0016597,GO:0008152	AT5G65890.1	ACT domain repeat 1
lncNAT_149	TCONS_00044275	XLOC_032614	415	1	Chr11:7352985-7353399	-	2.90893	0	0	Glyma.11G096500;	415nt;	PF03514			AT5G41920.1	GRAS family transcription factor
lncNAT_150	TCONS_00045913	XLOC_033808	202	1	Chr12:4987030-4987231	+	2.20704	8.80486	0	Glyma.12G068000;	202nt;	PF00097		GO:0008270	AT5G60580.1	RING/U-box superfamily protein
lncNAT_151	TCONS_00046197	XLOC_034020	245	1	Chr12:9934677-9934921	+	0	5.30374	0	Glyma.12G108200;	245nt;	PF04144	KOG3088	GO:0015031,GO:0016021	AT1G61250.1	secretory carrier 3
lncNAT_152	TCONS_00046796	XLOC_034499	544	2	Chr12:36603748-36604741	+	0.201611	1.4299	0	Glyma.12G205800;	275nt;	PF00702,PF00122	KOG0206	GO:0000166,GO:0046872	AT5G44240.2	aminophospholipid ATPase 2
lncNAT_153	TCONS_00046936	XLOC_034610	235	1	Chr12:38715511-38715745	+	0	6.62938	0	Glyma.12G227300;	235nt;				AT3G15095.1
lncNAT_154	TCONS_00047127	XLOC_034750	246	1	Chr12:587869-588114	-	0	5.76258	0	Glyma.12G007900;	246nt;		KOG4443		AT3G08020.1	PHD finger family protein
lncNAT_155	TCONS_00047268	XLOC_034851	244	1	Chr12:1980987-1981230	-	0	8.59199	0	Glyma.12G027400;	244nt;	PF00076	KOG0148	GO:0003676	AT3G18610.1	nucleolin like 2
lncNAT_156	TCONS_00048432	XLOC_035704	301	1	Chr12:36003725-36004025	-	10.0176	0	72	Glyma.12G198700;	301nt;	PF11955			AT5G62990.1	Ubiquitin carboxyl-terminal hydrolase family protein
lncNAT_157	TCONS_00048501	XLOC_035752	446	1	Chr12:37016027-37016472	-	4.51707	3.75429	0	Glyma.12G211200;	115nt;
lncNAT_158	TCONS_00048514	XLOC_035765	223	1	Chr12:37363942-37364164	-	0	13.4983	40	Glyma.12G214200;	39nt;	PF01535			AT4G04790.1	Tetratricopeptide repeat (TPR)-like superfamily protein
lncNAT_159	TCONS_00048770	XLOC_035957	410	1	Chr13:2232499-2232908	+	0	2.78716	0	Glyma.13G008000;	410nt;				AT5G48500.1
lncNAT_160	TCONS_00048995	XLOC_036141	264	1	Chr13:13734256-13734519	+	0	4.67523	0	Glyma.13G044000;	264nt;	PF01061,PF00005	KOG0061	GO:0005524,GO:0016887,GO:0016020	AT1G17840.1	white-brown complex homolog protein 11
lncNAT_161	TCONS_00049139	XLOC_036245	207	1	Chr13:16057097-16057303	+	0	9.93307	0	Glyma.13G062700;	207nt;	PF00534,PF08323		GO:0009058	AT3G01180.1	starch synthase 2
lncNAT_162	TCONS_00049435	XLOC_036463	359	1	Chr13:21451720-21452078	+	0	2.12803	23	Glyma.13G099500;	250nt;	PF04782,PF04783			AT4G30130.1	Protein of unknown function (DUF630 and DUF632)
lncNAT_163	TCONS_00049482	XLOC_036497	234	1	Chr13:21973412-21973645	+	0	6.7177	234	Glyma.13G105300;	234nt;	PF08840	KOG4667	GO:0016787	AT3G47590.1	alpha/beta-Hydrolases superfamily protein
lncNAT_164	TCONS_00049827	XLOC_036743	226	1	Chr13:25954110-25954335	+	0	11.577	0	Glyma.13G146700;	226nt;	PF01504,PF02493	KOG0229	GO:0016307,GO:0046488	AT3G09920.1	phosphatidyl inositol monophosphate 5 kinase
lncNAT_165	TCONS_00050190	XLOC_037019	462	1	Chr13:31607775-31608236	+	1.05999	1.87945	0	Glyma.13G202400;	462nt;	PF09725	KOG1297		AT4G15030.1
lncNAT_166	TCONS_00050282	XLOC_037093	269	1	Chr13:32877703-32877971	+	0	5.63776	0	Glyma.13G215500;	202nt;	PF04535			AT3G06390.1	Uncharacterised protein family (UPF0497)
lncNAT_167	TCONS_00050396	XLOC_037184	263	1	Chr13:34383249-34383511	+	0	4.72694	95	Glyma.13G232900;	263nt;	PF07717,PF00271,PF04408	KOG0922	GO:0003676,GO:0004386,GO:0005524	AT4G18465.1	RNA helicase family protein
lncNAT_168	TCONS_00050560	XLOC_037293	673	1	Chr13:35693921-35694593	+	2.19733	1.49348	38	Glyma.13G249000;	673nt;	PF00954,PF07714,PF08276,PF01453	KOG1187	GO:0004672,GO:0005524,GO:0006468,GO:0048544	AT4G27290.1	S-locus lectin protein kinase family protein
lncNAT_169	TCONS_00050815	XLOC_037484	210	1	Chr13:38492506-38492715	+	0	12.0634	0	Glyma.13G283900;	106nt;	PF03181			AT5G25610.1	BURP domain-containing protein
lncNAT_170	TCONS_00050848	XLOC_037507	473	1	Chr13:38767997-38768469	+	1.0171	1.35255	24	Glyma.13G287200;	237nt;	PF00400	KOG1034	GO:0005515	AT3G20740.1	Transducin/WD40 repeat-like superfamily protein
lncNAT_171	TCONS_00050920	XLOC_037560	347	1	Chr13:39609656-39610002	+	0	2.50642	0	Glyma.13G297200;	347nt;	PF07223			AT4G28300.1	Protein of unknown function (DUF1421)
lncNAT_172	TCONS_00050927	XLOC_037566	356	1	Chr13:39684816-39685171	+	0.444662	1.97106	0	Glyma.13G298400;	331nt;	PF00561	KOG4178		AT4G02340.1	alpha/beta-Hydrolases superfamily protein
lncNAT_173	TCONS_00051269	XLOC_037802	315	1	Chr13:43745687-43746001	+	0	2.89827	0	Glyma.13G347200;	9nt;				AT1G72790.1	hydroxyproline-rich glycoprotein family protein
lncNAT_174	TCONS_00051270	XLOC_037803	460	1	Chr13:43746114-43746573	+	0.534091	2.01235	0	Glyma.13G347200;	460nt;				AT1G72790.1	hydroxyproline-rich glycoprotein family protein
lncNAT_175	TCONS_00051707	XLOC_038137	334	1	Chr13:13932231-13932564	-	0	3.42511	334	Glyma.13G045400;	334nt;	PF00162,PF02390	KOG1367	GO:0004618,GO:0006096,GO:0008176,GO:0006400	AT3G12780.1	phosphoglycerate kinase 1
lncNAT_176	TCONS_00051895	XLOC_038277	256	1	Chr13:17312328-17312583	-	0	4.65038	0	Glyma.13G072100;	112nt;	PF00067	KOG0156	GO:0005506,GO:0009055,GO:0016705,GO:0020037,GO:0055114	AT5G07990.1	Cytochrome P450 superfamily protein
lncNAT_177	TCONS_00052254	XLOC_038540	821	6	Chr13:23557678-23568209	-	1.33812	0.741436	0	Glyma.13G122700;	20nt;	PF00847		GO:0003700,GO:0006355	AT3G23240.1	ethylene response factor 1
lncNAT_178	TCONS_00052453	XLOC_038690	286	1	Chr13:26186913-26187198	-	0	3.73283	0	Glyma.13G148200;	286nt;	PF00076	KOG0123	GO:0003676	AT2G36660.1	poly(A) binding protein 7
lncNAT_179	TCONS_00052476	XLOC_038701	516	2	Chr13:26504976-26507497	-	0	1.36244	0	Glyma.13G151000;	482nt;	PF00730		GO:0006284	AT2G36490.1	demeter-like 1
lncNAT_180	TCONS_00052800	XLOC_038946	332	1	Chr13:31824371-31824702	-	0	3.4745	0	Glyma.13G204200;	332nt;	PF08573			AT3G52115.1	gamma response gene 1
lncNAT_181	TCONS_00052916	XLOC_039027	256	1	Chr13:33193747-33194002	-	0	4.65038	0	Glyma.13G218500;	256nt;	PF00888		GO:0031625,GO:0006511,GO:0031461	AT5G46210.1	cullin4
lncNAT_182	TCONS_00053180	XLOC_039217	203	1	Chr13:36191302-36191504	-	0	12.5134	0	Glyma.13G256600;	181nt;				AT4G38070.1	basic helix-loop-helix (bHLH) DNA-binding superfamily protein
lncNAT_183	TCONS_00053457	XLOC_039420	259	1	Chr13:39543046-39543304	-	0	9.88605	0	Glyma.13G296200;	259nt;	PF00069,PF00139	KOG1187	GO:0004672,GO:0005524,GO:0006468,GO:0030246	AT4G28350.1	Concanavalin A-like lectin protein kinase family protein
lncNAT_184	TCONS_00053734	XLOC_039621	218	1	Chr13:42768132-42768349	-	0	7.63738	0	Glyma.13G333700;	218nt;	PF00076		GO:0003676	AT3G46020.1	RNA-binding (RRM/RBD/RNP motifs) family protein
lncNAT_185	TCONS_00053883	XLOC_039726	250	1	Chr13:44242291-44242540	-	1.12581	5.98845	0	Glyma.13G354000;	250nt;
lncNAT_186	TCONS_00054036	XLOC_039837	252	1	Chr14:158729-158980	+	0	6.82206	0	Glyma.14G001400;	252nt;	PF04091	KOG2176	GO:0006904,GO:0000145	AT4G02350.1	exocyst complex component sec15B
lncNAT_187	TCONS_00054558	XLOC_040221	303	1	Chr14:6520667-6520969	+	0	2.32774	0	Glyma.14G077300;	78nt;	PF00314			AT1G75030.1	thaumatin-like protein 3
lncNAT_188	TCONS_00055272	XLOC_040777	249	1	Chr14:45076837-45077085	+	0	7.07104	0	Glyma.14G186500;	249nt;			GO:0046872,GO:0005515,GO:0008270	AT2G40770.1	zinc ion binding;DNA binding;helicases;ATP binding;nucleic acid binding
lncNAT_189	TCONS_00055292	XLOC_040793	333	1	Chr14:45329301-45329633	+	5.70698	0.229976	34	Glyma.14G188500;	333nt;				AT5G24610.1
lncNAT_190	TCONS_00055511	XLOC_040968	265	1	Chr14:48344785-48345049	+	0	4.62442	0	Glyma.14G218200;	265nt;				AT1G75690.1	DnaJ/Hsp40 cysteine-rich domain superfamily protein
lncNAT_191	TCONS_00055714	XLOC_041110	314	1	Chr14:1584375-1584688	-	0.599167	2.65594	0	Glyma.14G022400;	314nt;	PF00488,PF05190,PF05192	KOG0221	GO:0005524,GO:0030983,GO:0006298	AT3G20475.1	MUTS-homologue 5
lncNAT_192	TCONS_00056341	XLOC_041566	256	1	Chr14:11873371-11873626	-	0	5.58045	74	Glyma.14G108300;	256nt;	PF12428			AT5G62460.1	RING/FYVE/PHD zinc finger superfamily protein
lncNAT_193	TCONS_00056475	XLOC_041668	277	1	Chr14:19897570-19897846	-	0	3.70682	0	Glyma.14G125500;	277nt;	PF01277		GO:0012511,GO:0016021	AT3G18570.1	Oleosin family protein
lncNAT_194	TCONS_00056549	XLOC_041730	466	1	Chr14:24078375-24078840	-	0.52199	2.31383	24	Glyma.14G136400;	431nt;	PF01370	KOG0747	GO:0003854,GO:0016616,GO:0006694,GO:0055114,GO:0003824,GO:0050662,GO:0044237,GO:0009058,GO:0008831,GO:0045226	AT1G78570.1	rhamnose biosynthesis 1
lncNAT_195	TCONS_00056728	XLOC_041864	241	1	Chr14:35014737-35014977	-	0	7.24938	0	Glyma.14G158200;	241nt;	PF07645,PF08488,PF00069	KOG1187	GO:0004672,GO:0005524,GO:0006468,GO:0005509,GO:0004674,GO:0016021,GO:0030247	AT1G21270.1	wall-associated kinase 2
lncNAT_196	TCONS_00056936	XLOC_042010	1028	1	Chr14:44752497-44753524	-	0.919516	1.22279	383	Glyma.14G183800;	1028nt;	PF01486,PF00319	KOG0014	GO:0003677,GO:0046983,GO:0003700,GO:0006355,GO:0005634	AT3G57230.1	AGAMOUS-like 16
lncNAT_197	TCONS_00056937	XLOC_042011	309	1	Chr14:44754158-44754466	-	0	6.91575	0	Glyma.14G183800;	309nt;	PF01486,PF00319	KOG0014	GO:0003677,GO:0046983,GO:0003700,GO:0006355,GO:0005634	AT3G57230.1	AGAMOUS-like 16
lncNAT_198	TCONS_00057944	XLOC_042741	268	1	Chr15:7780279-7780546	+	0	4.88413	0	Glyma.15G100100;	268nt;	PF07714,PF00069	KOG1187	GO:0004672,GO:0005524,GO:0006468	AT5G65530.1	Protein kinase superfamily protein
lncNAT_199	TCONS_00058642	XLOC_043266	235	1	Chr15:23117646-23117880	+	0	5.42404	0	Glyma.15G197700;	235nt;				AT5G46150.1	LEM3 (ligand-effect modulator 3) family protein / CDC50 family protein
lncNAT_200	TCONS_00058663	XLOC_043282	1764	2	Chr15:24741362-24743993	+	0.751824	1.70552	36	Glyma.15G201400;	233nt;	PF07690	KOG2533	GO:0055085,GO:0016021	AT2G13100.1	Major facilitator superfamily protein
lncNAT_201	TCONS_00059216	XLOC_043702	469	1	Chr15:561182-561650	-	0.774215	1.60154	16	Glyma.15G006600;	469nt;				AT4G32160.1	Phox (PX) domain-containing protein
lncNAT_202	TCONS_00059620	XLOC_043999	255	1	Chr15:4600161-4600415	-	0	10.3499	0	Glyma.15G059600;	255nt;	PF01486,PF00319	KOG0014	GO:0003677,GO:0046983,GO:0003700,GO:0006355,GO:0005634	AT4G37940.1	AGAMOUS-like 21
lncNAT_203	TCONS_00059720	XLOC_044072	430	1	Chr15:5469093-5469522	-	2.41644	2.67784	0	Glyma.15G071300;	430nt;	PF12481,PF12504		GO:0008152	AT4G27450.1	Aluminium induced protein with YGL and LRDR motifs
lncNAT_204	TCONS_00059739	XLOC_044081	331	1	Chr15:5666524-5666854	-	0.526343	2.33313	52	Glyma.15G074000;	183nt;	PF02364	KOG0916	GO:0003843,GO:0006075,GO:0000148,GO:0016020	AT4G04970.1	glucan synthase-like 1
lncNAT_205	TCONS_00059756	XLOC_044091	607	1	Chr15:5894519-5895125	-	1.02188	1.20791	0	Glyma.15G076600;	48nt;
lncNAT_206	TCONS_00059991	XLOC_044278	240	1	Chr15:9022732-9022971	-	3.82244	14.6846	0	Glyma.15G114600;	240nt;	PF00032		GO:0009055,GO:0016491,GO:0016020	ATCG00730.1	photosynthetic electron transfer D
lncNAT_207	TCONS_00060370	XLOC_044557	257	1	Chr15:14885591-14885847	-	0	9.65413	0	Glyma.15G167800;	257nt;	PF00560	KOG0617	GO:0005515	AT2G19330.1	plant intracellular ras group-related LRR 6
lncNAT_208	TCONS_00060882	XLOC_044960	273	1	Chr15:45515220-45515492	-	2.61345	4.63386	0	Glyma.15G240200;	273nt;
lncNAT_209	TCONS_00060929	XLOC_044998	442	1	Chr15:46818868-46819309	-	1.14803	2.28999	0	Glyma.15G245600;	420nt;	PF00168		GO:0005515	AT1G53590.1	Calcium-dependent lipid-binding (CaLB domain) family protein
lncNAT_210	TCONS_00061039	XLOC_045075	398	1	Chr15:49205488-49205885	-	3.51022	0	42	Glyma.15G259800;	398nt;				AT1G79200.1
lncNAT_211	TCONS_00061635	XLOC_045502	1530	1	Chr16:5656039-5657568	+	3.12077	9.26843	31	Glyma.16G057700;	1241nt;	PF05175		GO:0008168,GO:0031167	AT3G27180.1	S-adenosyl-L-methionine-dependent methyltransferases superfamily protein
lncNAT_212	TCONS_00061912	XLOC_045713	262	1	Chr16:18776753-18777014	+	0	4.77955	38	Glyma.16G096900;	262nt;	PF00069	KOG1187	GO:0004672,GO:0005524,GO:0006468	AT1G68690.1	Protein kinase superfamily protein
lncNAT_213	TCONS_00062503	XLOC_046157	235	1	Chr16:36276309-36276543	+	12.2364	20.4908	67	Glyma.16G201200;	235nt;	PF00069	KOG1187	GO:0004672,GO:0005524,GO:0006468	AT1G52540.1	Protein kinase superfamily protein
lncNAT_214	TCONS_00062916	XLOC_046460	770	1	Chr16:3001734-3002503	-	2.55166	1.18494	245	Glyma.16G031700;	770nt;	PF00931	KOG4658	GO:0043531	AT4G26090.1	NB-ARC domain-containing disease resistance protein
lncNAT_215	TCONS_00062991	XLOC_046520	1548	1	Chr16:3862990-3864537	-	2.66852	1.54684	107	Glyma.16G041200;	1548nt;	PF02812,PF00208	KOG2250	GO:0016491,GO:0006520,GO:0055114	AT5G18170.1	glutamate dehydrogenase 1
lncNAT_216	TCONS_00063041	XLOC_046566	217	1	Chr16:4586579-4586795	-	1.74856	1.55017	25	Glyma.16G048100;	217nt;	PF07748,PF09261,PF01074	KOG1959	GO:0004559,GO:0005975,GO:0015923,GO:0006013,GO:0004553,GO:0008270	AT5G13980.1	Glycosyl hydrolase family 38 protein
lncNAT_217	TCONS_00063075	XLOC_046590	214	1	Chr16:5225323-5225536	-	0	8.10607	30	Glyma.16G053600;	214nt;	PF05368			AT4G13660.1	pinoresinol reductase 2
lncNAT_218	TCONS_00063085	XLOC_046599	1512	2	Chr16:5296664-5299707	-	1.15999	0.171509	196	Glyma.16G054300;	1336nt;				AT5G14090.1
lncNAT_219	TCONS_00063090	XLOC_046603	506	1	Chr16:5304915-5305420	-	0.906982	2.91478	0	Glyma.16G054300;	287nt;				AT5G14090.1
lncNAT_220	TCONS_00063748	XLOC_047079	328	1	Chr16:31112324-31112651	-	4.30408	2.62333	0	Glyma.16G150700;	328nt;	PF01161	KOG3346		AT1G65480.1	PEBP (phosphatidylethanolamine-binding protein) family protein
lncNAT_221	TCONS_00063749	XLOC_047080	966	2	Chr16:31112837-31113948	-	2.25922	2.44353	1	Glyma.16G150700;	966nt;	PF01161	KOG3346		AT1G65480.1	PEBP (phosphatidylethanolamine-binding protein) family protein
lncNAT_222	TCONS_00063995	XLOC_047273	490	1	Chr16:36092178-36092667	-	0.478614	2.54587	0	Glyma.16G199800;	490nt;
lncNAT_223	TCONS_00064023	XLOC_047290	406	1	Chr16:36585644-36586049	-	0	2.09367	0	Glyma.16G204800;	405nt;	PF01535			AT5G66520.1	Tetratricopeptide repeat (TPR)-like superfamily protein
lncNAT_224	TCONS_00064378	XLOC_047554	283	1	Chr17:2164996-2165278	+	265.552	101.644	0	Glyma.17G029400;	122nt;	PF03893,PF01764	KOG2088	GO:0004806,GO:0006629,GO:0004091,GO:0016042	AT4G16070.1	Mono-/di-acylglycerol lipase, N-terminal;Lipase, class 3
lncNAT_225	TCONS_00064626	XLOC_047731	203	1	Chr17:4393808-4394010	+	0	9.62572	0	Glyma.17G057800;	203nt;	PF12515,PF00702,PF00690,PF00689,PF00122	KOG0204	GO:0000166,GO:0046872,GO:0005516	AT5G57110.1	autoinhibited Ca2+ -ATPase, isoform 8
lncNAT_226	TCONS_00064684	XLOC_047777	206	1	Chr17:5321645-5321850	+	0	9.17404	20	Glyma.17G068300;	206nt;	PF00097		GO:0046872,GO:0008270,GO:0004842,GO:0005680,GO:0005515	AT4G30400.1	RING/U-box superfamily protein
lncNAT_227	TCONS_00064853	XLOC_047909	1618	1	Chr17:7199243-7200860	+	2.53668	1.83802	43	Glyma.17G092400;	1045nt;	PF01564	KOG1562	GO:0003824	AT1G23820.1	spermidine synthase 1
lncNAT_228	TCONS_00065031	XLOC_048037	242	1	Chr17:9183121-9183362	+	0	8.81011	0	Glyma.17G116200;	242nt;	PF00642		GO:0046872	AT2G02160.1	CCCH-type zinc finger family protein
lncNAT_229	TCONS_00065122	XLOC_048105	246	1	Chr17:10456570-10456815	+	0	6.28645	0	Glyma.17G130500;	122nt;	PF04669			AT4G24910.1	Protein of unknown function (DUF579)
lncNAT_230	TCONS_00065332	XLOC_048271	254	1	Chr17:13403665-13403918	+	0	6.18752	0	Glyma.17G157300;	94nt;	PF03547		GO:0055085,GO:0016021	AT5G15100.1	Auxin efflux carrier family protein
lncNAT_231	TCONS_00065333	XLOC_048272	483	1	Chr17:13404072-13404554	+	1.47151	1.30455	0	Glyma.17G157300;	483nt;	PF03547		GO:0055085,GO:0016021	AT5G15100.1	Auxin efflux carrier family protein
lncNAT_232	TCONS_00065681	XLOC_048558	207	1	Chr17:31913029-31913235	+	0	9.03007	0	Glyma.17G200700;	207nt;	PF09366			AT4G31115.1	Protein of unknown function (DUF1997)
lncNAT_233	TCONS_00066479	XLOC_049144	583	1	Chr17:3047541-3048123	-	0	2.006	0	Glyma.17G041200;	98nt;	PF00664,PF00005	KOG0055	GO:0005524,GO:0016887,GO:0042626,GO:0006810,GO:0055085,GO:0016021	AT1G02520.1	P-glycoprotein 11
lncNAT_234	TCONS_00066769	XLOC_049355	246	1	Chr17:5983683-5983928	-	0	7.33419	0	Glyma.17G076500;	246nt;	PF03662		GO:0016798,GO:0016020	AT5G07830.1	glucuronidase 2
lncNAT_235	TCONS_00067049	XLOC_049557	252	1	Chr17:8628187-8628438	-	0	11.2077	0	Glyma.17G110100;	252nt;	PF03016	KOG1021		AT3G42180.1	Exostosin family protein
lncNAT_236	TCONS_00067066	XLOC_049569	244	1	Chr17:8807602-8807845	-	0	6.44399	0	Glyma.17G112000;	131nt;	PF00036	KOG0027	GO:0005509,GO:0007165,GO:0005578	AT2G43290.1	Calcium-binding EF-hand family protein
lncNAT_237	TCONS_00067071	XLOC_049573	318	1	Chr17:8864672-8864989	-	0	2.57309	0	Glyma.17G112400;	318nt;	PF04724		GO:0003830,GO:0006487,GO:0016020	AT2G13290.1	beta-1,4-N-acetylglucosaminyltransferase family protein
lncNAT_238	TCONS_00067241	XLOC_049698	264	1	Chr17:10607708-10607971	-	0	6.80034	0	Glyma.17G132100;	264nt;	PF05199,PF00732	KOG1238	GO:0016614,GO:0050660,GO:0055114	AT1G12570.1	Glucose-methanol-choline (GMC) oxidoreductase family protein
lncNAT_239	TCONS_00067343	XLOC_049770	708	1	Chr17:12039839-12040546	-	1.63647	0.604498	0	Glyma.17G146000;	7nt;	PF01535			AT4G16835.1	Tetratricopeptide repeat (TPR)-like superfamily protein
lncNAT_240	TCONS_00067466	XLOC_049862	383	1	Chr17:15429934-15430316	-	23.9238	41.5773	0	Glyma.17G167400;Glyma.17G167300;	226nt;383nt;
lncNAT_241	TCONS_00067631	XLOC_049991	334	1	Chr17:24923112-24923445	-	0	3.88179	0	Glyma.17G188700;	334nt;	PF04937,PF05699		GO:0046983	AT5G33406.1	hAT dimerisation domain-containing protein / transposase-related
lncNAT_242	TCONS_00068041	XLOC_050288	280	1	Chr17:40429294-40429573	-	0	3.59727	0	Glyma.17G249100;	280nt;	PF07228	KOG1379	GO:0003824	AT4G16580.1	Protein phosphatase 2C family protein
lncNAT_243	TCONS_00068520	XLOC_050642	345	1	Chr18:4251031-4251375	+	0	4.44489	0	Glyma.18G049500;	325nt;	PF00067	KOG0157	GO:0005506,GO:0009055,GO:0016705,GO:0020037,GO:0055114	AT5G24910.1	cytochrome P450, family 714, subfamily A, polypeptide 1
lncNAT_244	TCONS_00068745	XLOC_050811	277	1	Chr18:8367219-8367495	+	0	3.70682	0	Glyma.18G084900;	277nt;				AT3G18670.1	Ankyrin repeat family protein
lncNAT_245	TCONS_00068896	XLOC_050921	238	1	Chr18:11703200-11703437	+	0	8.69258	37	Glyma.18G105400;	238nt;	PF03134	KOG1725		AT2G42820.1	HVA22-like protein F
lncNAT_246	TCONS_00069127	XLOC_051084	240	1	Chr18:22410782-22411021	+	0	7.3423	0	Glyma.18G142600;	240nt;	PF04832			AT1G17100.1	SOUL heme-binding family protein
lncNAT_247	TCONS_00069129	XLOC_051086	329	1	Chr18:22713583-22713911	+	0	4.26128	0	Glyma.18G143100;	329nt;	PF01217,PF00928	KOG0937	GO:0005515,GO:0006886,GO:0016192,GO:0030131	AT1G60780.1	Clathrin adaptor complexes medium subunit family protein
lncNAT_248	TCONS_00069639	XLOC_051491	249	1	Chr18:51653861-51654109	+	0	8.08119	0	Glyma.18G227400;	249nt;	PF00514		GO:0005515	AT2G45720.1	ARM repeat superfamily protein
lncNAT_249	TCONS_00069951	XLOC_051714	311	1	Chr18:55791221-55791531	+	0	2.99333	0	Glyma.18G275700;	311nt;	PF07714	KOG1187	GO:0004672,GO:0005524,GO:0006468	AT5G15730.1	Protein kinase superfamily protein
lncNAT_250	TCONS_00070080	XLOC_051811	259	1	Chr18:56947163-56947421	+	0	4.49366	0	Glyma.18G290400;	25nt;			GO:0005509	AT2G44310.1	Calcium-binding EF-hand family protein
lncNAT_251	TCONS_00070121	XLOC_051840	453	1	Chr18:57412694-57413146	+	0.823407	2.31162	0	Glyma.18G297000;	453nt;
lncNAT_252	TCONS_00070409	XLOC_052055	287	1	Chr18:2757746-2758032	-	0	3.6975	0	Glyma.18G035300;	287nt;	PF00805			AT2G44920.2	Tetratricopeptide repeat (TPR)-like superfamily protein
lncNAT_253	TCONS_00070634	XLOC_052229	207	1	Chr18:5895514-5895720	-	0	9.93307	0	Glyma.18G064700;	207nt;	PF05340			AT5G58930.1	Protein of unknown function (DUF740)
lncNAT_254	TCONS_00071192	XLOC_052660	244	1	Chr18:38117216-38117459	-	0	5.36999	0	Glyma.18G164100;	244nt;	PF03171	KOG0143	GO:0016491,GO:0016706,GO:0055114	AT5G59540.1	2-oxoglutarate (2OG) and Fe(II)-dependent oxygenase superfamily protein
lncNAT_255	TCONS_00071315	XLOC_052750	245	1	Chr18:43937875-43938119	-	0	5.30374	0	Glyma.18G182400;	245nt;				AT3G46590.3	TRF-like 1
lncNAT_256	TCONS_00071378	XLOC_052803	332	1	Chr18:46713599-46713930	-	0	3.93777	0	Glyma.18G194000;	273nt;
lncNAT_257	TCONS_00071379	XLOC_052804	253	1	Chr18:46714087-46714339	-	1.08641	8.66835	0	Glyma.18G194000;	253nt;
lncNAT_258	TCONS_00071781	XLOC_053110	227	1	Chr18:53415550-53415776	-	0	8.73059	0	Glyma.18G246700;	227nt;				AT3G25480.1	Rhodanese/Cell cycle control phosphatase superfamily protein
lncNAT_259	TCONS_00072963	XLOC_054018	238	1	Chr19:37137073-37137310	+	0	9.27209	0	Glyma.19G116000;	238nt;	PF02163		GO:0004222,GO:0006508	AT5G35220.1	Peptidase M50 family protein
lncNAT_260	TCONS_00073197	XLOC_054183	302	1	Chr19:40698934-40699235	+	0	4.40223	0	Glyma.19G146000;	302nt;	PF03110		GO:0003677,GO:0005634	AT2G42200.1	squamosa promoter binding protein-like 9
lncNAT_261	TCONS_00074650	XLOC_055258	333	1	Chr19:28942958-28943290	-	1.03763	2.29976	0	Glyma.19G079800;	146nt;	PF03372
lncNAT_262	TCONS_00074993	XLOC_055520	247	1	Chr19:38235850-38236096	-	0	5.69238	0	Glyma.19G124200;	189nt;				AT3G07060.1	NHL domain-containing protein
lncNAT_263	TCONS_00075383	XLOC_055810	259	1	Chr19:43077064-43077322	-	0	4.49366	0	Glyma.19G170000;	259nt;	PF03456,PF02141	KOG3569		AT2G20320.1	DENN (AEX-3) domain-containing protein
lncNAT_264	TCONS_00075498	XLOC_055901	235	1	Chr19:44660765-44660999	-	0	6.62938	0	Glyma.19G188500;	235nt;	PF03465,PF03463	KOG2869		AT4G27650.1	Eukaryotic release factor 1 (eRF1) family protein
lncNAT_265	TCONS_00076024	XLOC_056277	316	1	Chr19:50421890-50422205	-	1.17938	2.87533	0	Glyma.19G261100;	105nt;	PF00719	KOG1626	GO:0000287,GO:0004427,GO:0006796,GO:0005737	AT2G46860.1	pyrophosphorylase 3
lncNAT_266	TCONS_00077265	XLOC_057215	242	1	Chr20:40711751-40711992	+	14.9064	0	0	Glyma.20G169400;	242nt;	PF00069	KOG0600	GO:0004672,GO:0005524,GO:0006468	AT1G53050.1	Protein kinase superfamily protein
lncNAT_267	TCONS_00077367	XLOC_057278	275	1	Chr20:41630700-41630974	+	0	4.1612	0	Glyma.20G179000;	275nt;	PF08551	KOG2890		AT3G07950.1	rhomboid protein-related
lncNAT_268	TCONS_00077529	XLOC_057399	246	1	Chr20:43550118-43550363	+	0	5.23871	0	Glyma.20G198100;	246nt;	PF01471			AT4G13670.1	plastid transcriptionally active 5
lncNAT_269	TCONS_00077684	XLOC_057516	727	1	Chr20:45802443-45803169	+	27.0775	15.6734	0	Glyma.20G223300;	727nt;	PF00249,PF11831	KOG0050	GO:0003682	AT1G09770.1	cell division cycle 5
lncNAT_270	TCONS_00078092	XLOC_057809	242	1	Chr20:2606206-2606447	-	0	6.05695	0	Glyma.20G024000;	242nt;
lncNAT_271	TCONS_00078603	XLOC_058232	433	1	Chr20:34741294-34741726	-	3.27962	0	0	Glyma.20G105200;	433nt;
lncNAT_272	TCONS_00079421	XLOC_058792	248	1	Chr20:44095392-44095639	-	5.7665	7.66836	0	Glyma.20G204000;	248nt;	PF00083	KOG0252	GO:0022857,GO:0055085,GO:0016021	AT3G54700.1	phosphate transporter 1;7
lncNAT_273	TCONS_00079671	XLOC_058971	247	1	Chr20:46976250-46976496	-	0	5.17489	0	Glyma.20G238000;	247nt;	PF00614		GO:0003824,GO:0008152	AT3G16785.1	phospholipase D P1
lncNAT_274	TCONS_00079932	XLOC_059154	226	1	scaffold_21:3243979-3244204	+	0	6.81002	35	Glyma.U019600;	226nt;	PF03094,PF03911	KOG3457	GO:0006952,GO:0016021	AT1G61560.1	Seven transmembrane MLO family protein
lncNAT_275	TCONS_00080051	XLOC_059239	888	1	scaffold_21:3499903-3500790	-	2.81769	0.356857	0	Glyma.U021700;	497nt;				AT5G60150.1
