# Supplementary material for: Continuous salt stress-induced long non-coding RNAs and DNA methylation patterns in soybean roots
Source: BMC Genomics. 2019 Oct 12;20:730. doi: 10.1186/s12864-019-6101-7 (PMC6790039; doi:10.1186/s12864-019-6101-7)
Supplement: Supplementary file 11 — Additional file 11: Table S5. Sequence comparison between identified lncRNAs and soybean TEs. [file 12864_2019_6101_MOESM11_ESM.xlsx]

## Sheet: S5
LncRNAs_ID	Isoform_ID	Gene_ID	Length(nt)	Best_hit_against_SoybeanTEs	Percent_identity	Alignment_length	Mismatches	Gaps	E-value	Bit_score
lincRNA_0001	TCONS_00000001	XLOC_000001	261	RLG_Gmr17_Gm4-6	94.297	263	13	2	4.33e-111	401
lincRNA_0006	TCONS_00000187	XLOC_000139	277	RLG_Gmr25_Gm6-4	94.118	51	1	2	3.19e-13	76.8
lincRNA_0007	TCONS_00000282	XLOC_000213	268	DTM_uuu_Gm1-47	95.122	41	1	1	2.39e-09	63.9
lincRNA_0010	TCONS_00000337	XLOC_000253	205	RLG_Gmr164_Gm1-2	100	205	0	0	1.55e-104	379
lincRNA_0013	TCONS_00000430	XLOC_000325	261	RLC_Gmr22_Gm3-2	89.888	89	7	2	2.27e-24	113
lincRNA_0015	TCONS_00000523	XLOC_000393	319	RLG_Gmr9_Gm19-212	95.925	319	12	1	1.85e-145	516
lincRNA_0019	TCONS_00000568	XLOC_000434	244	RLG_Gmr9_Gm1-113	100	244	0	0	3.94e-126	451
lincRNA_0020	TCONS_00000590	XLOC_000452	207	RLG_Gmr9_Gm5-123	95.385	195	9	0	5.79e-84	311
lincRNA_0021	TCONS_00000595	XLOC_000454	243	RLG_Gmr25_Gm5-6	84.81	237	36	0	3.32e-62	239
lincRNA_0023	TCONS_00000601	XLOC_000460	288	RLG_Gmr25_Gm15-6	96.466	283	10	0	4.69e-131	468
lincRNA_0024	TCONS_00000611	XLOC_000469	266	RLG_Gmr9_Gm19-165	94.697	264	13	1	2.64e-113	409
lincRNA_0025	TCONS_00000619	XLOC_000476	251	RLG_Gmr9_Gm4-292	88.306	248	26	3	7.25e-79	294
lincRNA_0026	TCONS_00000650	XLOC_000500	349	RLG_Gmr9_Gm1-220	100	349	0	0	0	645
lincRNA_0028	TCONS_00000666	XLOC_000515	251	RLG_Gmr9_Gm20-195	95.219	251	12	0	5.37e-110	398
lincRNA_0029	TCONS_00000669	XLOC_000518	249	RLG_Gmr119_Gm1-1	100	249	0	0	6.69e-129	460
lincRNA_0031	TCONS_00000721	XLOC_000555	249	RLG_Gmr34_Gm19-3	93.976	249	15	0	6.93e-104	377
lincRNA_0032	TCONS_00000723	XLOC_000557	261	RLG_Gmr9_Gm9-214	96.552	261	9	0	1.54e-120	433
lincRNA_0033	TCONS_00000725	XLOC_000559	261	RLG_Gmr139_Gm19-10	90.84	262	21	3	5.73e-95	348
lincRNA_0035	TCONS_00000731	XLOC_000565	224	RLG_Gmr25_Gm5-26	98.522	203	3	0	2.23e-98	359
lincRNA_0038	TCONS_00000743	XLOC_000577	267	RLG_Gmr19_Gm18-40	91.221	262	23	0	9.76e-98	357
lincRNA_0044	TCONS_00000837	XLOC_000652	259	RLG_Gmr9_Gm1-302	100	259	0	0	1.93e-134	479
lincRNA_0045	TCONS_00000842	XLOC_000655	239	RLC_Gmr540_Gm10-5	80	180	34	2	5.69e-30	132
lincRNA_0047	TCONS_00000931	XLOC_000736	270	RLG_Gmr43_Gm1-10	100	270	0	0	1.55e-140	499
lincRNA_0069	TCONS_00001768	XLOC_001355	823	RLG_Gmr164_Gm1-1	94.85	233	9	2	2.48e-98	361
lincRNA_0075	TCONS_00001882	XLOC_001440	852	RLC_Gmr375_Gm1-1	100	852	0	0	0	1574
lincRNA_0080	TCONS_00001959	XLOC_001496	505	RLG_Gmr187_Gm1-1	100	346	0	0	0	640
lincRNA_0087	TCONS_00002158	XLOC_001645	271	RLG_Gmr21_Gm1-2	100	271	0	0	4.33e-141	501
lincRNA_0094	TCONS_00002251	XLOC_001716	587	RLG_Gmr19_Gm4-53	88.305	590	60	5	0	699
lincRNA_0095	TCONS_00002252	XLOC_001717	293	RLG_Gmr34_Gm6-11	93.448	290	19	0	6.28e-120	431
lincRNA_0096	TCONS_00002254	XLOC_001719	270	RLG_Gmr34_Gm11-6	94.074	270	15	1	2.69e-113	409
lincRNA_0097	TCONS_00002265	XLOC_001727	249	RLG_Gmr9_Gm6-71	91.235	251	20	2	9.09e-93	340
lincRNA_0098	TCONS_00002273	XLOC_001733	245	RLG_Gmr9_Gm1-260	90.083	242	24	0	5.41e-85	315
lincRNA_0099	TCONS_00002274	XLOC_001734	221	RLG_Gmr34_Gm19-6	90.498	221	18	1	2.92e-77	289
lincRNA_0100	TCONS_00002289	XLOC_001746	373	RLC_Gmr321_Gm14-4	82.243	214	32	5	3.25e-44	180
lincRNA_0102	TCONS_00002314	XLOC_001764	324	RLG_Gmr9_Gm1-191	100	324	0	0	1.81e-170	599
lincRNA_0105	TCONS_00002330	XLOC_001779	260	RLG_Gmr9_Gm4-164	94.275	262	13	2	1.55e-110	399
lincRNA_0108	TCONS_00002348	XLOC_001796	267	RLG_Gmr513_Gm7-1	95.506	267	12	0	7.33e-119	427
lincRNA_0118	TCONS_00002441	XLOC_001873	272	RLG_Gmr9_Gm9-50	97.794	272	6	0	1.23e-131	470
lincRNA_0127	TCONS_00002546	XLOC_001956	252	RLG_Gmr139_Gm1-22	100	252	0	0	1.46e-130	466
lincRNA_0128	TCONS_00002551	XLOC_001960	238	RLG_Gmr19_Gm9-6	95.378	238	11	0	1.83e-104	379
lincRNA_0132	TCONS_00002606	XLOC_001997	244	RLG_Gmr9_Gm20-262	94.191	241	13	1	1.47e-100	366
lincRNA_0133	TCONS_00002614	XLOC_002005	333	RLG_Gmr9_Gm5-37	95.166	331	15	1	4.15e-147	521
lincRNA_0137	TCONS_00002673	XLOC_002049	343	RLC_Gmr37_Gm14-19	82.721	272	41	5	1.74e-61	237
lincRNA_0138	TCONS_00002675	XLOC_002051	796	DTM_uuu_Gm8-81	87.643	785	96	1	0	911
lincRNA_0139	TCONS_00002680	XLOC_002056	256	RLG_Gmr532_Gm3-1	83.704	135	15	7	1.33e-26	121
lincRNA_0146	TCONS_00002800	XLOC_002147	1120	RLC_Gmr22_Gm12-3	86.311	1125	137	13	0	1208
lincRNA_0192	TCONS_00004508	XLOC_003396	376	RLC_Gmr7_Gm20-8	97.222	72	2	0	5.6e-27	122
lincRNA_0199	TCONS_00004632	XLOC_003484	303	RLG_Gmr9_Gm5-55	89.531	277	23	2	2.43e-94	346
lincRNA_0201	TCONS_00004653	XLOC_003500	918	RLC_Gmr18_Gm2-8	100	918	0	0	0	1696
lincRNA_0202	TCONS_00004656	XLOC_003503	308	RLG_Gmr338_Gm1-4	88.746	311	29	6	3.15e-103	375
lincRNA_0203	TCONS_00004660	XLOC_003507	226	RLG_Gmr9_Gm10-167	80	105	20	1	2.54e-13	76.8
lincRNA_0204	TCONS_00004668	XLOC_003513	254	RLG_Gmr17_Gm15-29	78.516	256	49	6	2.16e-39	163
lincRNA_0205	TCONS_00004681	XLOC_003522	203	RLG_Gmr9_Gm6-204	98.01	201	4	0	1.2e-95	350
lincRNA_0206	TCONS_00004689	XLOC_003528	240	RLG_Gmr25_Gm5-22	95.833	240	7	1	3.98e-106	385
lincRNA_0208	TCONS_00004708	XLOC_003543	276	RLG_Gmr9_Gm15-146	93.116	276	19	0	3.56e-112	405
lincRNA_0209	TCONS_00004711	XLOC_003545	263	RLC_Gmr24_Gm20-58	92.748	262	18	1	7.37e-104	377
lincRNA_0210	TCONS_00004731	XLOC_003561	250	RLG_Gmr139_Gm16-6	88.75	160	17	1	7.53e-49	195
lincRNA_0211	TCONS_00004732	XLOC_003562	242	RLG_Gmr19_Gm20-79	95.041	242	12	0	5.19e-105	381
lincRNA_0212	TCONS_00004739	XLOC_003567	203	RLG_Gmr79_Gm11-5	86.829	205	23	4	2.11e-58	226
lincRNA_0214	TCONS_00004771	XLOC_003596	254	RLG_Gmr4_Gm2-122	100	254	0	0	1.14e-131	470
lincRNA_0215	TCONS_00004772	XLOC_003597	238	RLG_Gmr522_Gm9-2	90.21	143	12	2	4.29e-46	185
lincRNA_0219	TCONS_00004839	XLOC_003646	248	RLG_Gmr4_Gm1-61	92.276	246	19	0	1.5e-95	350
lincRNA_0220	TCONS_00004865	XLOC_003668	238	RLC_Gmr321_Gm14-4	92.469	239	17	1	8.65e-93	340
lincRNA_0223	TCONS_00004908	XLOC_003696	246	RLC_Gmr540_Gm10-1	84.681	235	23	9	3.39e-57	222
lincRNA_0229	TCONS_00005192	XLOC_003909	412	RLC_Gmr208_Gm14-3	91.925	322	19	4	1.16e-123	444
lincRNA_0261	TCONS_00006344	XLOC_004747	391	RLG_Gmr4_Gm2-3	100	373	0	0	0	689
lincRNA_0272	TCONS_00006601	XLOC_004929	286	RLG_Gmr479_Gm16-1	91.039	279	20	3	3.76e-102	372
lincRNA_0273	TCONS_00006622	XLOC_004947	238	RLC_Gmr528_Gm4-1	99.142	233	2	0	1.08e-116	420
lincRNA_0281	TCONS_00006866	XLOC_005127	246	RLG_Gmr139_Gm2-4	100	246	0	0	3.07e-127	455
lincRNA_0282	TCONS_00006869	XLOC_005130	203	RLG_Gmr9_Gm2-16	100	203	0	0	1.98e-103	375
lincRNA_0283	TCONS_00006881	XLOC_005141	284	RLG_Gmr21_Gm2-8	100	284	0	0	2.7e-148	525
lincRNA_0284	TCONS_00006891	XLOC_005150	246	RLG_Gmr139_Gm2-17	85.887	248	28	7	9.3e-68	257
lincRNA_0285	TCONS_00006893	XLOC_005152	261	RLG_Gmr34_Gm6-1	93.103	261	18	0	1.57e-105	383
lincRNA_0286	TCONS_00006894	XLOC_005153	303	RLG_Gmr17_Gm18-14	89.769	303	31	0	3.97e-107	388
lincRNA_0287	TCONS_00006895	XLOC_005154	208	RLC_Gmr6_Gm2-25	100	113	0	0	2.19e-53	209
lincRNA_0288	TCONS_00006933	XLOC_005179	255	RLG_Gmr9_Gm8-48	99.216	255	2	0	6.87e-129	460
lincRNA_0289	TCONS_00006934	XLOC_005180	262	RLG_Gmr9_Gm2-58	100	262	0	0	4.2e-136	484
lincRNA_0290	TCONS_00006941	XLOC_005183	246	RLG_Gmr9_Gm3-13	96.748	246	8	0	6.74e-114	411
lincRNA_0294	TCONS_00006967	XLOC_005202	457	RLC_Gmr361_Gm7-1	83.654	312	47	3	1.79e-77	291
lincRNA_0295	TCONS_00006975	XLOC_005209	256	RLG_Gmr338_Gm14-2	89.062	256	28	0	4.39e-86	318
lincRNA_0302	TCONS_00007100	XLOC_005309	257	RLG_Gmr34_Gm9-10	96.175	183	7	0	1.6e-80	300
lincRNA_0303	TCONS_00007104	XLOC_005313	251	RLG_Gmr9_Gm6-7	90.438	251	21	3	7.14e-89	327
lincRNA_0304	TCONS_00007138	XLOC_005335	253	DTM_uuu_Gm4-92	86.538	156	10	6	7.74e-39	161
lincRNA_0331	TCONS_00008313	XLOC_006194	219	RLG_Gmr9_Gm1-144	99.541	218	1	0	4.61e-110	398
lincRNA_0332	TCONS_00008327	XLOC_006207	261	RLG_Gmr9_Gm14-91	98.054	257	5	0	5.49e-125	448
lincRNA_0335	TCONS_00008366	XLOC_006236	286	RLG_Gmr9_Gm18-55	94.643	280	15	0	4.73e-121	435
lincRNA_0337	TCONS_00008404	XLOC_006262	258	RLG_Gmr4_Gm3-76	100	258	0	0	6.91e-134	477
lincRNA_0338	TCONS_00008407	XLOC_006265	238	RLG_Gmr9_Gm10-14	93.191	235	15	1	6.69e-94	344
lincRNA_0339	TCONS_00008408	XLOC_006266	267	RLG_Gmr9_Gm4-72	95.42	262	11	1	1.59e-115	416
lincRNA_0342	TCONS_00008448	XLOC_006297	251	RLG_Gmr34_Gm1-26	97.166	247	7	0	4.12e-116	418
lincRNA_0343	TCONS_00008451	XLOC_006300	292	RLG_Gmr169_Gm8-1	95.47	287	13	0	2.87e-128	459
lincRNA_0344	TCONS_00008457	XLOC_006306	280	RLC_Gmr208_Gm14-3	96.085	281	9	2	9.85e-128	457
lincRNA_0346	TCONS_00008496	XLOC_006332	267	RLC_Gmr456_Gm3-6	100	267	0	0	7.13e-139	494
lincRNA_0356	TCONS_00008638	XLOC_006443	250	DTM_uuu_Gm3-74	100	250	0	0	1.87e-129	462
lincRNA_0385	TCONS_00009867	XLOC_007372	362	DTM_uuu_Gm19-32	94.958	238	12	0	1.34e-102	374
lincRNA_0393	TCONS_00009980	XLOC_007465	311	RLG_Gmr9_Gm3-8	98.071	311	6	0	2.97e-153	542
lincRNA_0395	TCONS_00009991	XLOC_007475	355	RLC_Gmr324_Gm3-4	100	355	0	0	0	656
lincRNA_0397	TCONS_00010027	XLOC_007504	1391	RLG_Gmr25_Gm3-10	99.632	543	2	0	0	992
lincRNA_0398	TCONS_00010037	XLOC_007511	246	RLC_Gmr37_Gm3-25	99.187	246	1	1	2.39e-123	442
lincRNA_0399	TCONS_00010038	XLOC_007512	251	RLG_Gmr9_Gm3-78	100	251	0	0	5.22e-130	464
lincRNA_0400	TCONS_00010050	XLOC_007520	242	RLG_Gmr21_Gm3-32	99.587	242	1	0	2.35e-123	442
lincRNA_0401	TCONS_00010052	XLOC_007522	251	RLG_Gmr139_Gm2-5	89.243	251	27	0	5.56e-85	315
lincRNA_0402	TCONS_00010058	XLOC_007527	268	RLG_Gmr139_Gm3-5	100	234	0	0	1.58e-120	433
lincRNA_0403	TCONS_00010059	XLOC_007528	309	RLG_Gmr9_Gm1-302	96.141	311	10	2	1.07e-142	507
lincRNA_0404	TCONS_00010065	XLOC_007533	267	RLG_Gmr9_Gm6-30	96.654	269	7	1	2.02e-124	446
lincRNA_0405	TCONS_00010069	XLOC_007537	267	RLG_Gmr4_Gm3-84	100	267	0	0	7.13e-139	494
lincRNA_0407	TCONS_00010113	XLOC_007562	255	RLG_Gmr9_Gm8-103	90.31	258	19	5	1.56e-90	333
lincRNA_0410	TCONS_00010168	XLOC_007611	332	RLG_Gmr9_Gm20-48	95.166	331	16	0	1.15e-147	523
lincRNA_0411	TCONS_00010220	XLOC_007648	257	RLG_Gmr536_Gm2-4	85.714	259	32	5	4.51e-71	268
lincRNA_0414	TCONS_00010375	XLOC_007757	283	DTM_uuu_Gm3-74	100	283	0	0	9.69e-148	523
lincRNA_0415	TCONS_00010446	XLOC_007807	211	RLG_Gmr4_Gm16-77	88.696	115	11	2	2.96e-32	139
lincRNA_0420	TCONS_00010828	XLOC_008095	325	DTH_uuu_Gm16-85	79.195	149	23	7	2.91e-19	97.1
lincRNA_0439	TCONS_00011465	XLOC_008555	231	RLG_Gmr9_Gm10-21	91.241	137	11	1	4.15e-46	185
lincRNA_0455	TCONS_00012286	XLOC_009149	239	RLG_Gmr17_Gm4-2	100	239	0	0	2.32e-123	442
lincRNA_0458	TCONS_00012296	XLOC_009157	234	RLC_Gmr24_Gm4-11	100	234	0	0	1.36e-120	433
lincRNA_0462	TCONS_00012398	XLOC_009222	239	RLG_Gmr9_Gm4-9	100	239	0	0	2.32e-123	442
lincRNA_0463	TCONS_00012403	XLOC_009227	201	RLG_Gmr4_Gm4-12	100	201	0	0	2.53e-102	372
lincRNA_0464	TCONS_00012405	XLOC_009229	252	RLG_Gmr9_Gm4-13	100	252	0	0	1.46e-130	466
lincRNA_0465	TCONS_00012408	XLOC_009231	319	RLG_Gmr43_Gm3-20	91.803	305	24	1	1.15e-117	424
lincRNA_0468	TCONS_00012531	XLOC_009328	232	RLG_Gmr19_Gm4-62	100	232	0	0	1.74e-119	429
lincRNA_0469	TCONS_00012536	XLOC_009333	293	RLG_Gmr9_Gm5-37	97.611	293	6	1	4.72e-141	501
lincRNA_0470	TCONS_00012537	XLOC_009334	243	RLG_Gmr338_Gm18-3	93.852	244	13	2	1.46e-100	366
lincRNA_0471	TCONS_00012546	XLOC_009342	276	RLC_Gmr37_Gm4-66	100	276	0	0	7.34e-144	510
lincRNA_0473	TCONS_00012560	XLOC_009353	318	RLG_Gmr9_Gm10-85	94.969	318	16	0	1.85e-140	499
lincRNA_0474	TCONS_00012561	XLOC_009354	287	RLG_Gmr9_Gm16-121	96.786	280	9	0	4.68e-131	468
lincRNA_0476	TCONS_00012575	XLOC_009367	244	RLG_Gmr9_Gm15-40	92.623	244	14	4	5.31e-95	348
lincRNA_0477	TCONS_00012580	XLOC_009369	486	RLC_Gmr273_Gm19-1	88.182	220	21	4	1.93e-67	257
lincRNA_0478	TCONS_00012586	XLOC_009375	269	RLG_Gmr17_Gm18-14	86.742	264	34	1	2.81e-78	292
lincRNA_0479	TCONS_00012605	XLOC_009388	252	RLG_Gmr34_Gm4-20	86	250	26	6	2.65e-68	259
lincRNA_0480	TCONS_00012612	XLOC_009394	247	RLG_Gmr25_Gm19-33	94.355	248	13	1	1.91e-104	379
lincRNA_0482	TCONS_00012625	XLOC_009406	235	RLG_Gmr9_Gm4-132	100	235	0	0	3.8e-121	435
lincRNA_0484	TCONS_00012666	XLOC_009439	253	RLG_Gmr9_Gm4-183	100	253	0	0	4.07e-131	468
lincRNA_0488	TCONS_00012698	XLOC_009463	252	RLC_Gmr37_Gm1-125	88.479	217	16	9	1.24e-66	254
lincRNA_0489	TCONS_00012718	XLOC_009475	277	RLG_Gmr19_Gm4-75	100	277	0	0	2.05e-144	512
lincRNA_0491	TCONS_00012742	XLOC_009494	245	RLG_Gmr9_Gm4-291	100	245	0	0	1.1e-126	453
lincRNA_0494	TCONS_00012757	XLOC_009507	2382	RLG_Gmr9_Gm19-162	95.881	437	16	1	0	706
lincRNA_0497	TCONS_00012859	XLOC_009585	1128	DTM_uuu_Gm8-65	92.593	81	4	2	2.95e-24	115
lincRNA_0499	TCONS_00012867	XLOC_009591	261	DTH_uuu_Gm18-6	90.037	271	17	6	2.66e-93	342
lincRNA_0524	TCONS_00014255	XLOC_010578	274	RLG_Gmr338_Gm4-1	100	274	0	0	9.42e-143	507
lincRNA_0525	TCONS_00014256	XLOC_010579	239	RLG_Gmr338_Gm4-1	100	239	0	0	2.32e-123	442
lincRNA_0529	TCONS_00014389	XLOC_010673	245	RLC_Gmr5_Gm4-39	100	245	0	0	1.1e-126	453
lincRNA_0534	TCONS_00014442	XLOC_010711	276	RLG_Gmr9_Gm4-38	100	276	0	0	7.34e-144	510
lincRNA_0538	TCONS_00014476	XLOC_010743	462	RLG_Gmr21_Gm4-53	100	462	0	0	0	854
lincRNA_0539	TCONS_00014482	XLOC_010748	412	RLC_Gmr24_Gm4-47	100	412	0	0	0	761
lincRNA_0540	TCONS_00014489	XLOC_010755	247	RLC_Gmr6_Gm1-54	97.143	245	7	0	5.24e-115	414
lincRNA_0541	TCONS_00014494	XLOC_010760	218	RLG_Gmr3_Gm6-81	94.037	218	13	0	4.72e-90	331
lincRNA_0542	TCONS_00014521	XLOC_010784	243	RLG_Gmr9_Gm15-231	94.65	243	13	0	6.75e-104	377
lincRNA_0543	TCONS_00014522	XLOC_010785	265	RLG_Gmr9_Gm20-199	96.604	265	9	0	9.34e-123	440
lincRNA_0545	TCONS_00014553	XLOC_010809	227	RLG_Gmr17_Gm18-14	84.541	207	29	3	4.04e-51	202
lincRNA_0546	TCONS_00014565	XLOC_010821	223	RLG_Gmr25_Gm11-27	93.722	223	14	0	3.74e-91	335
lincRNA_0547	TCONS_00014574	XLOC_010828	243	RLG_Gmr21_Gm19-32	96.708	243	8	0	3.09e-112	405
lincRNA_0548	TCONS_00014592	XLOC_010845	252	RLG_Gmr249_Gm12-1	87.435	191	17	3	2.1e-54	213
lincRNA_0569	TCONS_00015222	XLOC_011299	808	RLC_Gmr24_Gm3-46	88.832	197	21	1	3.31e-62	241
lincRNA_0571	TCONS_00015353	XLOC_011395	1363	RLG_Gmr19_Gm4-55	96.659	449	9	5	0	741
lincRNA_0572	TCONS_00015354	XLOC_011396	347	RLG_Gmr19_Gm4-55	96.83	347	10	1	2.54e-164	579
lincRNA_0573	TCONS_00015355	XLOC_011391	1239	RLG_Gmr19_Gm4-55	100	41	0	0	1.53e-12	76.8
lincRNA_0593	TCONS_00015940	XLOC_011835	240	RLG_Gmr169_Gm8-3	93.802	242	13	1	1.86e-99	363
lincRNA_0596	TCONS_00015974	XLOC_011864	353	RLG_Gmr9_Gm16-129	98.584	353	4	1	1.18e-177	623
lincRNA_0597	TCONS_00015976	XLOC_011866	298	RLG_Gmr522_Gm18-1	76.538	260	57	4	4.34e-32	139
lincRNA_0602	TCONS_00016024	XLOC_011903	257	RLG_Gmr364_Gm14-2	90.661	257	22	1	9.42e-93	340
lincRNA_0603	TCONS_00016030	XLOC_011909	240	RLG_Gmr9_Gm5-35	100	240	0	0	6.47e-124	444
lincRNA_0604	TCONS_00016034	XLOC_011911	337	RLG_Gmr9_Gm14-9	96.439	337	11	1	4.14e-157	555
lincRNA_0605	TCONS_00016036	XLOC_011913	257	RLG_Gmr21_Gm5-43	100	257	0	0	2.47e-133	475
lincRNA_0607	TCONS_00016054	XLOC_011928	220	RLG_Gmr19_Gm18-27	96.38	221	7	1	1.69e-99	363
lincRNA_0608	TCONS_00016055	XLOC_011929	304	RLG_Gmr9_Gm18-199	93.464	306	18	2	1.39e-126	453
lincRNA_0610	TCONS_00016066	XLOC_011938	203	RLG_Gmr9_Gm10-235	96.517	201	7	0	1.21e-90	333
lincRNA_0616	TCONS_00016147	XLOC_011997	250	RLC_Gmr37_Gm5-64	100	250	0	0	1.87e-129	462
lincRNA_0626	TCONS_00016555	XLOC_012316	674	RLC_Gmr24_Gm4-3	94.366	71	4	0	8.07e-23	110
lincRNA_0642	TCONS_00017552	XLOC_013008	272	DTM_uuu_Gm19-99	89.706	272	28	0	5.99e-95	348
lincRNA_0645	TCONS_00017569	XLOC_013024	357	DTH_uuu_Gm1-52	92.486	173	11	2	3.01e-64	246
lincRNA_0651	TCONS_00017654	XLOC_013089	250	RLG_Gmr43_Gm5-1	100	250	0	0	1.87e-129	462
lincRNA_0656	TCONS_00017690	XLOC_013117	255	RLG_Gmr9_Gm5-18	100	255	0	0	3.17e-132	472
lincRNA_0659	TCONS_00017733	XLOC_013145	254	DTM_uuu_Gm5-39	100	229	0	0	8.97e-118	424
lincRNA_0660	TCONS_00017744	XLOC_013155	240	RLG_Gmr4_Gm9-102	94.915	59	3	0	2.7e-18	93.5
lincRNA_0661	TCONS_00017748	XLOC_013157	357	RLC_Gmr6_Gm4-14	94.231	104	6	0	4.04e-38	159
lincRNA_0662	TCONS_00017755	XLOC_013162	251	RLG_Gmr34_Gm5-9	100	251	0	0	5.22e-130	464
lincRNA_0663	TCONS_00017785	XLOC_013188	254	RLG_Gmr17_Gm18-14	88.732	213	24	0	7.45e-69	261
lincRNA_0664	TCONS_00017793	XLOC_013195	255	RLG_Gmr9_Gm5-69	100	255	0	0	3.17e-132	472
lincRNA_0665	TCONS_00017798	XLOC_013199	227	RLG_Gmr139_Gm5-4	100	227	0	0	1.02e-116	420
lincRNA_0668	TCONS_00017833	XLOC_013227	323	RLG_Gmr9_Gm11-93	97.833	323	7	0	3.07e-158	558
lincRNA_0670	TCONS_00017837	XLOC_013231	254	RLG_Gmr25_Gm9-33	94.071	253	15	0	4.23e-106	385
lincRNA_0671	TCONS_00017840	XLOC_013234	305	RLG_Gmr79_Gm18-8	100	34	0	0	2.76e-09	63.9
lincRNA_0677	TCONS_00017876	XLOC_013262	262	RLG_Gmr1_Gm5-69	100	262	0	0	4.2e-136	484
lincRNA_0678	TCONS_00017903	XLOC_013282	203	RLC_Gmr6_Gm3-78	93.069	202	13	1	5.71e-79	294
lincRNA_0695	TCONS_00018168	XLOC_013486	272	DTM_uuu_Gm4-42	89.416	274	24	4	1e-92	340
lincRNA_0696	TCONS_00018280	XLOC_013568	246	RLC_Gmr190_Gm14-4	95.775	71	3	0	5.92e-25	115
lincRNA_0737	TCONS_00020028	XLOC_014835	398	RLC_Gmr242_Gm20-1	88.372	344	38	2	3.16e-114	412
lincRNA_0751	TCONS_00020610	XLOC_015255	278	RLG_Gmr126_Gm15-1	96	50	2	0	6.87e-15	82.4
lincRNA_0756	TCONS_00020718	XLOC_015345	418	RLG_Gmr4_Gm6-52	100	418	0	0	0	773
lincRNA_0757	TCONS_00020722	XLOC_015347	225	RLG_Gmr4_Gm2-29	94.196	224	13	0	2.26e-93	342
lincRNA_0758	TCONS_00020724	XLOC_015349	248	RLG_Gmr9_Gm1-69	100	248	0	0	2.4e-128	459
lincRNA_0760	TCONS_00020731	XLOC_015356	225	RLG_Gmr9_Gm8-95	96.444	225	8	0	2.88e-102	372
lincRNA_0761	TCONS_00020732	XLOC_015357	687	RLG_Gmr9_Gm7-136	96.087	690	21	6	0	1120
lincRNA_0762	TCONS_00020749	XLOC_015370	701	DTC_uuu_Gm4-3	85.955	356	46	3	2.09e-103	377
lincRNA_0766	TCONS_00020779	XLOC_015396	241	RLG_Gmr338_Gm1-1	88.797	241	27	0	1.93e-79	296
lincRNA_0767	TCONS_00020791	XLOC_015406	363	RLG_Gmr19_Gm1-77	96.97	66	2	0	1.17e-23	111
lincRNA_0768	TCONS_00020798	XLOC_015411	248	RLC_Gmr24_Gm13-2	94.017	117	7	0	7.51e-44	178
lincRNA_0769	TCONS_00020804	XLOC_015416	249	RLG_Gmr9_Gm5-113	81.102	254	38	9	7.49e-49	195
lincRNA_0771	TCONS_00020808	XLOC_015420	268	RLG_Gmr34_Gm18-15	93.985	266	12	1	1.6e-110	399
lincRNA_0772	TCONS_00020823	XLOC_015431	246	RLC_Gmr18_Gm12-28	96.341	246	9	0	3.14e-112	405
lincRNA_0778	TCONS_00020902	XLOC_015498	258	RLG_Gmr364_Gm15-4	82.199	191	18	7	1.71e-35	150
lincRNA_0785	TCONS_00020964	XLOC_015547	239	RLG_Gmr133_Gm6-1	100	155	0	0	1.15e-76	287
lincRNA_0786	TCONS_00020976	XLOC_015558	311	RLG_Gmr533_Gm3-1	87.138	311	33	4	2.5e-94	346
lincRNA_0807	TCONS_00021754	XLOC_016120	534	RLG_Gmr228_Gm6-1	100	534	0	0	0	987
lincRNA_0833	TCONS_00022762	XLOC_016846	213	RLG_Gmr27_Gm6-4	100	213	0	0	5.78e-109	394
lincRNA_0835	TCONS_00022801	XLOC_016875	262	RLC_Gmr124_Gm3-1	88	125	15	0	6.26e-35	148
lincRNA_0841	TCONS_00022878	XLOC_016938	239	RLG_Gmr9_Gm5-21	91.379	58	4	1	7.52e-14	78.7
lincRNA_0845	TCONS_00023017	XLOC_017029	310	RLG_Gmr9_Gm9-10	92.182	307	23	1	1.86e-120	433
lincRNA_0846	TCONS_00023060	XLOC_017062	235	RLG_Gmr139_Gm17-6	90.417	240	16	6	2.4e-83	309
lincRNA_0847	TCONS_00023069	XLOC_017069	249	RLG_Gmr9_Gm6-56	100	249	0	0	6.69e-129	460
lincRNA_0848	TCONS_00023098	XLOC_017094	316	RLG_Gmr215_Gm14-1	100	149	0	0	3.38e-73	276
lincRNA_0849	TCONS_00023115	XLOC_017108	226	RLC_Gmr5_Gm6-64	100	226	0	0	3.66e-116	418
lincRNA_0850	TCONS_00023116	XLOC_017109	283	RLG_Gmr9_Gm1-326	96.113	283	11	0	2.14e-129	462
lincRNA_0852	TCONS_00023127	XLOC_017120	206	RLC_Gmr6_Gm18-23	87	200	26	0	2.15e-58	226
lincRNA_0856	TCONS_00023144	XLOC_017133	291	RLG_Gmr25_Gm12-33	96.907	291	9	0	3.64e-137	488
lincRNA_0862	TCONS_00023207	XLOC_017175	335	RLG_Gmr235_Gm6-5	100	335	0	0	1.44e-176	619
lincRNA_0887	TCONS_00024385	XLOC_018046	251	RLG_Gmr3_Gm11-32	90.551	254	21	1	1.54e-90	333
lincRNA_0888	TCONS_00024404	XLOC_018062	248	RLG_Gmr43_Gm7-6	100	248	0	0	2.4e-128	459
lincRNA_0895	TCONS_00024534	XLOC_018158	238	RLG_Gmr21_Gm10-33	94.538	238	13	0	3.97e-101	368
lincRNA_0900	TCONS_00024739	XLOC_018323	242	RLG_Gmr9_Gm20-4	92.149	242	18	1	8.81e-93	340
lincRNA_0910	TCONS_00024849	XLOC_018406	267	RLG_Gmr9_Gm17-106	96.565	262	9	0	4.38e-121	435
lincRNA_0911	TCONS_00024850	XLOC_018407	210	RLG_Gmr9_Gm20-91	94.712	208	11	0	7.56e-88	324
lincRNA_0912	TCONS_00024870	XLOC_018422	280	RLC_Gmr6_Gm18-23	82.353	272	46	2	5.03e-61	235
lincRNA_0914	TCONS_00024877	XLOC_018429	272	RLG_Gmr79_Gm4-5	92.565	269	20	0	1.27e-106	387
lincRNA_0915	TCONS_00024882	XLOC_018434	215	RLG_Gmr21_Gm7-25	100	215	0	0	4.51e-110	398
lincRNA_0916	TCONS_00024889	XLOC_018439	206	RLG_Gmr9_Gm12-120	95.522	201	9	0	2.66e-87	322
lincRNA_0917	TCONS_00024890	XLOC_018440	266	RLG_Gmr9_Gm7-124	100	266	0	0	2.55e-138	492
lincRNA_0918	TCONS_00024901	XLOC_018446	316	RLG_Gmr9_Gm7-177	85.625	320	36	9	9.2e-89	327
lincRNA_0919	TCONS_00024903	XLOC_018448	276	RLG_Gmr19_Gm7-35	100	276	0	0	7.34e-144	510
lincRNA_0920	TCONS_00024913	XLOC_018455	240	RLG_Gmr338_Gm4-3	92.063	126	10	0	7.24e-44	178
lincRNA_0925	TCONS_00024970	XLOC_018495	207	RLC_Gmr6_Gm10-53	93.75	208	12	1	5.79e-84	311
lincRNA_0926	TCONS_00024973	XLOC_018498	282	RLG_Gmr19_Gm10-36	94.5	200	11	0	2.94e-83	309
lincRNA_0927	TCONS_00024979	XLOC_018502	361	RLG_Gmr9_Gm6-217	95.014	361	17	1	2.06e-160	566
lincRNA_0929	TCONS_00025004	XLOC_018523	255	RLG_Gmr4_Gm1-203	93.75	256	15	1	1.53e-105	383
lincRNA_0936	TCONS_00025263	XLOC_018708	316	RLC_Gmr35_Gm7-9	100	39	0	0	4.76e-12	73.1
lincRNA_0952	TCONS_00025880	XLOC_019171	245	DTM_uuu_Gm20-40	87.917	240	29	0	1.53e-75	283
lincRNA_0966	TCONS_00026199	XLOC_019388	633	RLG_Gmr4_Gm14-63	96.471	85	2	1	9.65e-32	139
lincRNA_0969	TCONS_00026302	XLOC_019462	272	RLG_Gmr43_Gm18-16	95.221	272	13	0	5.78e-120	431
lincRNA_0975	TCONS_00026570	XLOC_019647	250	RLG_Gmr9_Gm7-131	93.878	196	10	2	7.21e-79	294
lincRNA_0977	TCONS_00026594	XLOC_019663	245	DTM_uuu_Gm7-40	100	245	0	0	1.1e-126	453
lincRNA_0987	TCONS_00026753	XLOC_019785	275	RLG_Gmr21_Gm15-33	93.421	76	4	1	8.66e-24	111
lincRNA_0993	TCONS_00026877	XLOC_019882	241	RLG_Gmr4_Gm1-118	94.142	239	14	0	5.2e-100	364
lincRNA_0994	TCONS_00026879	XLOC_019884	518	RLC_Gmr6_Gm7-21	100	192	0	0	7.13e-97	355
lincRNA_0995	TCONS_00026880	XLOC_019885	539	RLC_Gmr6_Gm7-21	100	135	0	0	3.61e-65	250
lincRNA_0997	TCONS_00026888	XLOC_019892	254	RLC_Gmr6_Gm18-23	84.064	251	40	0	2.7e-63	243
lincRNA_0998	TCONS_00026890	XLOC_019894	281	RLG_Gmr9_Gm7-81	100	281	0	0	1.24e-146	520
lincRNA_0999	TCONS_00026897	XLOC_019900	359	RLG_Gmr27_Gm6-5	94.074	135	6	1	1.85e-51	204
lincRNA_1000	TCONS_00026904	XLOC_019907	237	RLC_Gmr6_Gm18-23	85.169	236	32	3	3.23e-62	239
lincRNA_1001	TCONS_00026914	XLOC_019916	326	RLG_Gmr9_Gm7-93	100	326	0	0	1.41e-171	603
lincRNA_1062	TCONS_00029527	XLOC_021794	242	RLG_Gmr19_Gm2-35	89.787	235	24	0	4.16e-81	302
lincRNA_1063	TCONS_00029532	XLOC_021799	207	RLC_Gmr24_Gm8-6	100	207	0	0	1.21e-105	383
lincRNA_1069	TCONS_00029628	XLOC_021882	265	RLG_Gmr25_Gm18-36	96.604	265	9	0	9.34e-123	440
lincRNA_1070	TCONS_00029629	XLOC_021883	288	RLG_Gmr9_Gm14-15	94.792	288	14	1	6.12e-125	448
lincRNA_1071	TCONS_00029636	XLOC_021890	260	RLC_Gmr6_Gm7-7	93.05	259	17	1	7.27e-104	377
lincRNA_1072	TCONS_00029653	XLOC_021900	363	RLG_Gmr17_Gm18-14	80.165	363	66	5	2.35e-70	267
lincRNA_1073	TCONS_00029654	XLOC_021901	274	RLG_Gmr17_Gm18-14	85.818	275	37	2	1.03e-77	291
lincRNA_1074	TCONS_00029656	XLOC_021903	330	RLG_Gmr17_Gm18-14	85.304	313	44	2	4.49e-87	322
lincRNA_1078	TCONS_00029689	XLOC_021929	203	RLG_Gmr12_Gm20-8	98.01	201	4	0	1.2e-95	350
lincRNA_1079	TCONS_00029709	XLOC_021942	228	RLC_Gmr18_Gm8-27	100	228	0	0	2.86e-117	422
lincRNA_1081	TCONS_00029711	XLOC_021944	253	RLG_Gmr9_Gm20-168	96.047	253	10	0	1.93e-114	412
lincRNA_1085	TCONS_00029801	XLOC_022012	295	RLG_Gmr9_Scaffold28-6	93.836	292	16	1	3.78e-122	438
lincRNA_1090	TCONS_00029837	XLOC_022041	332	RLC_Gmr7_Gm8-7	100	332	0	0	6.63e-175	614
lincRNA_1139	TCONS_00032192	XLOC_023816	207	RLC_Gmr24_Gm8-10	100	207	0	0	1.21e-105	383
lincRNA_1140	TCONS_00032257	XLOC_023868	240	RLG_Gmr9_Gm8-35	100	240	0	0	6.47e-124	444
lincRNA_1141	TCONS_00032258	XLOC_023869	248	RLG_Gmr9_Gm19-196	95.181	249	10	2	2.46e-108	392
lincRNA_1143	TCONS_00032269	XLOC_023879	241	RLG_Gmr21_Gm8-46	97.925	241	5	0	3.94e-116	418
lincRNA_1144	TCONS_00032273	XLOC_023883	243	RLG_Gmr9_Gm4-164	93.827	243	15	0	1.46e-100	366
lincRNA_1147	TCONS_00032282	XLOC_023890	272	RLG_Gmr17_Gm18-14	85.02	247	35	2	1.74e-65	250
lincRNA_1148	TCONS_00032287	XLOC_023895	355	RLG_Gmr9_Gm8-90	100	355	0	0	0	656
lincRNA_1149	TCONS_00032288	XLOC_023896	342	RLG_Gmr9_Gm8-91	100	342	0	0	1.89e-180	632
lincRNA_1154	TCONS_00032322	XLOC_023925	254	RLC_Gmr306_Gm6-2	91.016	256	20	3	2.59e-93	342
lincRNA_1155	TCONS_00032329	XLOC_023931	665	RLG_Gmr27_Gm16-4	90.476	63	3	2	6.24e-14	80.5
lincRNA_1157	TCONS_00032354	XLOC_023949	260	RLG_Gmr43_Gm4-2	91.209	91	7	1	3.76e-27	122
lincRNA_1159	TCONS_00032418	XLOC_023996	254	RLG_Gmr352_Gm8-2	100	254	0	0	1.14e-131	470
lincRNA_1160	TCONS_00032459	XLOC_024019	417	RLC_Gmr24_Scaffold304-1	100	59	0	0	4.87e-23	110
lincRNA_1167	TCONS_00032725	XLOC_024202	410	RLC_Gmr205_Gm8-3	100	71	0	0	1.02e-29	132
lincRNA_1186	TCONS_00033468	XLOC_024722	945	RLC_Gmr40_Gm12-1	83.03	495	40	11	1.01e-112	409
lincRNA_1189	TCONS_00033591	XLOC_024816	255	RLG_Gmr75_Gm18-1	92.92	113	8	0	6.03e-40	165
lincRNA_1190	TCONS_00033593	XLOC_024818	360	DTM_uuu_Gm9-73	92.582	364	20	7	2.1e-145	516
lincRNA_1192	TCONS_00033638	XLOC_024854	258	RLG_Gmr17_Gm9-3	100	258	0	0	6.91e-134	477
lincRNA_1193	TCONS_00033642	XLOC_024858	268	RLC_Gmr6_Gm18-106	93.985	266	16	0	1.24e-111	403
lincRNA_1195	TCONS_00033661	XLOC_024872	246	RLC_Gmr35_Gm18-4	96.327	245	9	0	1.13e-111	403
lincRNA_1197	TCONS_00033672	XLOC_024880	240	RLG_Gmr128_Gm5-1	98.204	167	3	0	2.48e-78	292
lincRNA_1198	TCONS_00033677	XLOC_024884	247	RLC_Gmr5_Gm2-58	100	247	0	0	8.58e-128	457
lincRNA_1199	TCONS_00033702	XLOC_024905	241	RLG_Gmr9_Gm1-156	96.68	241	8	0	3.97e-111	401
lincRNA_1200	TCONS_00033703	XLOC_024906	253	RLG_Gmr9_Gm2-186	96.838	253	8	0	8.94e-118	424
lincRNA_1201	TCONS_00033704	XLOC_024907	345	RLG_Gmr9_Gm2-186	95.652	345	15	0	4.25e-157	555
lincRNA_1204	TCONS_00033773	XLOC_024963	237	RLG_Gmr522_Gm9-2	100	237	0	0	2.97e-122	438
lincRNA_1205	TCONS_00033774	XLOC_024964	381	RLG_Gmr522_Gm9-2	100	381	0	0	0	704
lincRNA_1207	TCONS_00033799	XLOC_024987	226	RLG_Gmr9_Gm4-251	92.76	221	16	0	1.06e-86	320
lincRNA_1208	TCONS_00033800	XLOC_024988	206	RLG_Gmr9_Gm9-116	92.063	189	15	0	1.27e-70	267
lincRNA_1209	TCONS_00033802	XLOC_024990	282	RLG_Gmr9_Gm13-22	92.281	285	18	4	4.72e-111	401
lincRNA_1210	TCONS_00033805	XLOC_024993	242	RLG_Gmr9_Gm9-226	98.347	242	4	0	2.36e-118	425
lincRNA_1211	TCONS_00033809	XLOC_024997	279	RLG_Gmr9_Gm2-215	97.826	276	6	0	7.53e-134	477
lincRNA_1213	TCONS_00033826	XLOC_025014	418	RLC_Gmr35_Gm14-9	93.269	416	28	0	8.49e-175	614
lincRNA_1214	TCONS_00033832	XLOC_025019	244	RLG_Gmr9_Gm3-154	95.319	235	11	0	8.77e-103	374
lincRNA_1215	TCONS_00033833	XLOC_025020	216	RLG_Gmr9_Gm3-5	95.122	205	10	0	7.81e-88	324
lincRNA_1216	TCONS_00033834	XLOC_025021	214	RLG_Gmr9_Gm8-35	96.244	213	8	0	1.28e-95	350
lincRNA_1217	TCONS_00033838	XLOC_025025	248	RLG_Gmr9_Gm9-168	100	248	0	0	2.4e-128	459
lincRNA_1218	TCONS_00033842	XLOC_025029	251	RLG_Gmr9_Gm19-267	94.841	252	12	1	2.5e-108	392
lincRNA_1221	TCONS_00033877	XLOC_025055	269	RLG_Gmr75_Gm14-5	95.038	262	13	0	2.07e-114	412
lincRNA_1222	TCONS_00033892	XLOC_025068	225	RLC_Gmr6_Gm16-50	99.091	220	2	0	1.71e-109	396
lincRNA_1229	TCONS_00033920	XLOC_025092	250	RLG_Gmr25_Gm9-31	100	250	0	0	1.87e-129	462
lincRNA_1232	TCONS_00033988	XLOC_025144	224	RLC_Gmr8_Gm9-10	100	224	0	0	4.69e-115	414
lincRNA_1236	TCONS_00034192	XLOC_025291	245	RLC_Gmr456_Gm18-4	95.522	67	2	1	3.55e-22	106
lincRNA_1269	TCONS_00035662	XLOC_026350	220	DTM_uuu_Gm7-72	96.313	217	8	0	7.86e-98	357
lincRNA_1270	TCONS_00035688	XLOC_026370	262	RLG_Gmr4_Gm5-55	100	41	0	0	3e-13	76.8
lincRNA_1272	TCONS_00035729	XLOC_026406	575	RLC_Gmr205_Gm9-2	100	574	0	0	0	1061
lincRNA_1276	TCONS_00035807	XLOC_026468	260	RLG_Gmr3_Gm13-31	94.208	259	11	3	2.6e-108	392
lincRNA_1279	TCONS_00035817	XLOC_026477	417	RLG_Gmr4_Gm18-39	90.802	424	32	3	1.12e-158	560
lincRNA_1282	TCONS_00035860	XLOC_026510	271	RLG_Gmr9_Gm9-56	99.259	270	2	0	3.37e-137	488
lincRNA_1285	TCONS_00035907	XLOC_026536	245	RLG_Gmr17_Gm19-23	93.033	244	15	1	3.19e-97	355
lincRNA_1286	TCONS_00035917	XLOC_026544	252	DTC_uuu_Gm9-2	100	252	0	0	1.46e-130	466
lincRNA_1288	TCONS_00035930	XLOC_026554	364	RLG_Gmr19_Gm18-40	85.405	370	46	5	1.05e-103	377
lincRNA_1289	TCONS_00035946	XLOC_026567	247	DTM_uuu_Gm8-81	94.758	248	12	1	4.11e-106	385
lincRNA_1290	TCONS_00035959	XLOC_026573	208	RLG_Gmr9_Gm11-164	94.258	209	10	2	3.48e-86	318
lincRNA_1291	TCONS_00035960	XLOC_026574	207	RLG_Gmr9_Gm1-301	92.683	205	15	0	1.62e-79	296
lincRNA_1293	TCONS_00036028	XLOC_026625	248	RLG_Gmr9_Gm6-173	91.093	247	22	0	4.21e-91	335
lincRNA_1300	TCONS_00036177	XLOC_026740	238	RLG_Gmr3_Gm8-18	88.688	221	24	1	4.14e-71	268
lincRNA_1302	TCONS_00036305	XLOC_026834	232	RLG_Gmr195_Gm6-1	94.565	92	4	1	9.15e-33	141
lincRNA_1303	TCONS_00036306	XLOC_026835	292	DTM_uuu_Gm4-25	90.625	96	9	0	9.19e-29	128
lincRNA_1312	TCONS_00036674	XLOC_027100	229	RLG_Gmr9_Gm14-38	91.739	230	17	2	3.88e-86	318
lincRNA_1313	TCONS_00036675	XLOC_027101	246	RLG_Gmr9_Gm11-4	92.771	249	13	2	3.2e-97	355
lincRNA_1348	TCONS_00037793	XLOC_027888	243	RLG_Gmr139_Gm5-4	89.256	242	26	0	1.16e-81	303
lincRNA_1349	TCONS_00037804	XLOC_027894	265	RLG_Gmr3_Gm5-65	83.394	277	27	11	3.66e-62	239
lincRNA_1350	TCONS_00037812	XLOC_027901	253	RLG_Gmr79_Gm10-4	100	253	0	0	4.07e-131	468
lincRNA_1351	TCONS_00037820	XLOC_027908	270	RLC_Gmr64_Gm10-1	100	270	0	0	1.55e-140	499
lincRNA_1354	TCONS_00037861	XLOC_027944	248	RLG_Gmr19_Gm4-49	91.935	248	20	0	5.41e-95	348
lincRNA_1356	TCONS_00037875	XLOC_027956	270	RLG_Gmr25_Scaffold24-3	100	270	0	0	1.55e-140	499
lincRNA_1357	TCONS_00037882	XLOC_027960	240	RLG_Gmr9_Gm10-135	100	240	0	0	6.47e-124	444
lincRNA_1358	TCONS_00037893	XLOC_027969	270	RLG_Gmr17_Gm10-20	100	270	0	0	1.55e-140	499
lincRNA_1360	TCONS_00037906	XLOC_027980	256	DTC_uuu_Gm16-2	98.828	256	2	1	3.21e-127	455
lincRNA_1361	TCONS_00037947	XLOC_028018	244	RLG_Gmr9_Gm10-53	100	244	0	0	3.94e-126	451
lincRNA_1363	TCONS_00037962	XLOC_028029	210	RLG_Gmr9_Gm1-151	92.381	210	16	0	1.27e-80	300
lincRNA_1367	TCONS_00037977	XLOC_028041	250	RLG_Gmr9_Gm10-189	100	250	0	0	1.87e-129	462
lincRNA_1369	TCONS_00038032	XLOC_028077	295	RLG_Gmr43_Gm20-5	77.966	295	35	11	1.18e-37	158
lincRNA_1370	TCONS_00038043	XLOC_028085	248	RLG_Gmr9_Gm11-125	97.581	248	6	0	2.43e-118	425
lincRNA_1376	TCONS_00038124	XLOC_028148	279	RLG_Gmr9_Gm9-98	93.818	275	14	3	7.75e-114	411
lincRNA_1393	TCONS_00038906	XLOC_028705	859	RLC_Gmr73_Gm11-2	77.982	436	75	20	4.53e-66	254
lincRNA_1402	TCONS_00039252	XLOC_028961	268	RLG_Gmr43_Gm17-4	99.628	269	0	1	9.26e-138	490
lincRNA_1426	TCONS_00040052	XLOC_029533	288	DTH_uuu_Gm10-67	100	288	0	0	1.64e-150	532
lincRNA_1427	TCONS_00040070	XLOC_029549	342	RLG_Gmr9_Gm19-69	91.509	106	8	1	1.08e-33	145
lincRNA_1430	TCONS_00040107	XLOC_029578	260	RLG_Gmr9_Gm10-28	100	260	0	0	5.39e-135	481
lincRNA_1431	TCONS_00040113	XLOC_029583	293	RLG_Gmr9_Gm15-147	92.096	291	18	4	3.8e-112	405
lincRNA_1432	TCONS_00040120	XLOC_029589	269	RLG_Gmr9_Gm14-18	98.513	269	4	0	2.6e-133	475
lincRNA_1439	TCONS_00040260	XLOC_029700	251	RLG_Gmr25_Gm19-23	95.455	132	6	0	7.51e-54	211
lincRNA_1442	TCONS_00040288	XLOC_029723	241	RLC_Gmr35_Gm10-5	100	241	0	0	1.81e-124	446
lincRNA_1443	TCONS_00040299	XLOC_029733	261	RLG_Gmr79_Gm10-11	100	261	0	0	1.5e-135	483
lincRNA_1446	TCONS_00040310	XLOC_029744	271	RLG_Gmr526_Gm10-1	100	271	0	0	4.33e-141	501
lincRNA_1448	TCONS_00040324	XLOC_029754	257	DTC_uuu_Gm4-1	93.103	116	8	0	1.31e-41	171
lincRNA_1450	TCONS_00040337	XLOC_029766	205	RLG_Gmr21_Scaffold22-2	96.098	205	8	0	3.4e-91	335
lincRNA_1460	TCONS_00040597	XLOC_029942	204	DTM_uuu_Gm4-85	97.512	201	5	0	5.62e-94	344
lincRNA_1461	TCONS_00040638	XLOC_029968	303	DTM_uuu_Gm20-24	95.154	227	11	0	3.12e-98	359
lincRNA_1508	TCONS_00042857	XLOC_031567	426	RLG_Gmr235_Gm16-1	85.612	139	13	5	6.36e-32	139
lincRNA_1514	TCONS_00042918	XLOC_031619	273	RLG_Gmr9_Gm4-160	96.337	273	10	0	1.6e-125	449
lincRNA_1518	TCONS_00042957	XLOC_031646	260	RLC_Gmr24_Gm11-27	100	260	0	0	5.39e-135	481
lincRNA_1519	TCONS_00042978	XLOC_031665	257	RLG_Gmr19_Gm11-35	100	257	0	0	2.47e-133	475
lincRNA_1520	TCONS_00042979	XLOC_031666	255	RLC_Gmr24_Gm11-33	90.98	255	21	2	2.6e-93	342
lincRNA_1521	TCONS_00042988	XLOC_031673	228	RLG_Gmr9_Gm11-44	100	228	0	0	2.86e-117	422
lincRNA_1522	TCONS_00042991	XLOC_031676	271	RLG_Gmr17_Gm5-17	95.572	271	10	2	1.6e-120	433
lincRNA_1525	TCONS_00043144	XLOC_031791	239	RLG_Gmr72_Gm8-1	93.367	196	12	1	3.19e-77	289
lincRNA_1528	TCONS_00043168	XLOC_031811	207	RLG_Gmr9_Gm11-156	100	207	0	0	1.21e-105	383
lincRNA_1534	TCONS_00043225	XLOC_031849	275	RLG_Gmr527_Gm11-1	100	275	0	0	2.63e-143	508
lincRNA_1548	TCONS_00043627	XLOC_032145	254	DTM_uuu_Gm14-75	92.5	40	2	1	3.77e-07	56.5
lincRNA_1561	TCONS_00044572	XLOC_032828	709	RLG_Gmr419_Gm20-1	93.309	269	18	0	1.62e-109	398
lincRNA_1567	TCONS_00044780	XLOC_032985	241	RLG_Gmr139_Gm10-5	94.628	242	10	2	3.11e-102	372
lincRNA_1568	TCONS_00044792	XLOC_032994	220	RLG_Gmr9_Gm12-96	92.661	218	16	0	4.8e-85	315
lincRNA_1569	TCONS_00044793	XLOC_032995	240	RLG_Gmr9_Gm18-111	93.013	229	11	3	1.89e-89	329
lincRNA_1570	TCONS_00044795	XLOC_032997	268	RLG_Gmr9_Gm1-209	93.284	268	17	1	7.47e-109	394
lincRNA_1571	TCONS_00044797	XLOC_032999	211	RLG_Gmr9_Gm20-152	96.635	208	7	0	1.62e-94	346
lincRNA_1572	TCONS_00044798	XLOC_033000	327	RLC_Gmr37_Gm11-12	100	327	0	0	3.94e-172	604
lincRNA_1573	TCONS_00044802	XLOC_033004	211	RLG_Gmr9_Gm11-44	100	211	0	0	7.39e-108	390
lincRNA_1578	TCONS_00044940	XLOC_033104	323	RLC_Gmr37_Gm11-41	100	323	0	0	6.5e-170	597
lincRNA_1581	TCONS_00044987	XLOC_033144	269	RLG_Gmr9_Gm14-4	94.382	267	15	0	7.44e-114	411
lincRNA_1583	TCONS_00045048	XLOC_033191	273	RLC_Gmr24_Gm11-48	100	273	0	0	3.37e-142	505
lincRNA_1604	TCONS_00045763	XLOC_033695	238	RLC_Gmr208_Gm13-6	84.466	206	29	3	1.53e-50	200
lincRNA_1615	TCONS_00046117	XLOC_033957	821	RLG_Gmr75_Gm17-3	89.448	815	73	7	0	1016
lincRNA_1617	TCONS_00046201	XLOC_034024	265	DTC_uuu_Gm12-1	100	265	0	0	9.14e-138	490
lincRNA_1625	TCONS_00046283	XLOC_034092	341	RLG_Gmr139_Gm2-14	89.412	340	35	1	9.54e-119	427
lincRNA_1626	TCONS_00046327	XLOC_034127	250	DTM_uuu_Gm20-47	82.377	244	43	0	2.08e-54	213
lincRNA_1630	TCONS_00046393	XLOC_034183	352	RLC_Gmr277_Gm20-1	85.976	164	21	1	1.42e-42	174
lincRNA_1631	TCONS_00046398	XLOC_034188	270	RLG_Gmr9_Gm16-24	95.472	265	10	2	3.45e-117	422
lincRNA_1635	TCONS_00046427	XLOC_034212	257	RLG_Gmr9_Gm17-92	97.276	257	7	0	1.17e-121	436
lincRNA_1636	TCONS_00046428	XLOC_034213	389	RLG_Gmr25_Gm2-7	89.231	390	41	1	1.79e-136	486
lincRNA_1637	TCONS_00046434	XLOC_034219	247	RLG_Gmr9_Gm7-160	95.142	247	12	0	8.82e-108	390
lincRNA_1638	TCONS_00046469	XLOC_034245	285	RLG_Gmr25_Gm20-15	100	285	0	0	7.55e-149	527
lincRNA_1639	TCONS_00046478	XLOC_034253	229	RLC_Gmr37_Gm12-51	94.472	199	11	0	8.4e-83	307
lincRNA_1641	TCONS_00046490	XLOC_034264	243	RLG_Gmr9_Gm7-213	98.765	243	3	0	1.42e-120	433
lincRNA_1642	TCONS_00046539	XLOC_034295	270	RLC_Gmr5_Gm12-99	100	270	0	0	1.55e-140	499
lincRNA_1650	TCONS_00046656	XLOC_034386	335	RLC_Gmr124_Gm5-1	97.612	335	8	0	3.16e-163	575
lincRNA_1683	TCONS_00047700	XLOC_035166	293	DTM_uuu_Gm12-10	88.186	237	14	5	1.45e-71	270
lincRNA_1689	TCONS_00047839	XLOC_035271	338	RLG_Gmr19_Gm12-3	100	338	0	0	3.12e-178	625
lincRNA_1695	TCONS_00047925	XLOC_035336	257	RLC_Gmr540_Gm14-3	93.411	258	16	1	5.55e-105	381
lincRNA_1696	TCONS_00047935	XLOC_035346	254	DTM_uuu_Gm6-50	88.259	247	24	5	9.5e-78	291
lincRNA_1697	TCONS_00047959	XLOC_035360	254	RLG_Gmr4_Gm16-38	97.638	254	6	0	1.15e-121	436
lincRNA_1699	TCONS_00048028	XLOC_035411	245	RLC_Gmr24_Gm10-20	90.984	244	22	0	1.93e-89	329
lincRNA_1706	TCONS_00048111	XLOC_035478	261	RLG_Gmr9_Gm13-65	97.71	262	5	1	1.53e-125	449
lincRNA_1707	TCONS_00048121	XLOC_035482	269	RLG_Gmr139_Gm3-6	89.744	78	4	3	2.37e-19	97.1
lincRNA_1708	TCONS_00048128	XLOC_035486	671	DTC_uuu_Gm19-1	87.603	605	58	6	0	686
lincRNA_1711	TCONS_00048173	XLOC_035518	248	RLG_Gmr19_Gm20-18	100	248	0	0	2.4e-128	459
lincRNA_1728	TCONS_00048706	XLOC_035907	245	DTM_uuu_Gm18-76	88.843	242	25	2	1.96e-79	296
lincRNA_1732	TCONS_00048756	XLOC_035945	245	RLC_Gmr26_Gm1-1	98.131	107	2	0	1.23e-46	187
lincRNA_1734	TCONS_00048771	XLOC_035958	218	RLG_Gmr9_Gm13-31	100	218	0	0	9.85e-112	403
lincRNA_1736	TCONS_00048838	XLOC_036013	505	RLC_Gmr50_Gm4-2	92.871	505	32	2	0	730
lincRNA_1739	TCONS_00048888	XLOC_036056	228	RLG_Gmr9_Gm18-178	92.672	232	13	2	4.96e-90	331
lincRNA_1742	TCONS_00048942	XLOC_036099	234	RLC_Gmr14_Gm13-2	100	234	0	0	1.36e-120	433
lincRNA_1743	TCONS_00048946	XLOC_036103	270	RLG_Gmr19_Gm5-15	97.037	270	8	0	3.4e-127	455
lincRNA_1759	TCONS_00049244	XLOC_036327	292	DHH_uuu_Gm2-1	93.836	292	18	0	1.04e-122	440
lincRNA_1780	TCONS_00049880	XLOC_036784	273	DTM_uuu_Gm13-60	100	273	0	0	3.37e-142	505
lincRNA_1783	TCONS_00049998	XLOC_036872	830	RLC_Gmr504_Gm14-1	97.222	36	0	1	1.02e-07	60.2
lincRNA_1787	TCONS_00050204	XLOC_037028	371	RLG_Gmr62_Gm20-1	89.474	266	24	4	2.34e-90	333
lincRNA_1820	TCONS_00051551	XLOC_038012	312	RLG_Gmr21_Gm13-11	100	312	0	0	8.16e-164	577
lincRNA_1823	TCONS_00051559	XLOC_038020	281	RLG_Gmr139_Gm7-6	90.78	282	19	3	1.33e-101	370
lincRNA_1824	TCONS_00051567	XLOC_038026	256	RLG_Gmr9_Gm5-147	98.047	256	5	0	1.93e-124	446
lincRNA_1825	TCONS_00051573	XLOC_038029	253	RLG_Gmr9_Gm6-61	94.488	254	12	2	9.06e-108	390
lincRNA_1833	TCONS_00051587	XLOC_038043	233	RLG_Gmr9_Gm20-170	93.562	233	15	0	5.05e-95	348
lincRNA_1834	TCONS_00051612	XLOC_038062	404	RLG_Gmr4_Gm13-75	82.235	349	60	2	2.6e-80	300
lincRNA_1835	TCONS_00051616	XLOC_038066	1149	RLC_Gmr6_Gm18-81	85.075	1005	114	27	0	992
lincRNA_1837	TCONS_00051649	XLOC_038088	259	RLC_Gmr6_Gm14-37	88.672	256	28	1	7.45e-84	311
lincRNA_1847	TCONS_00051968	XLOC_038335	241	DTA_uuu_Gm13-1	100	241	0	0	1.81e-124	446
lincRNA_1856	TCONS_00052275	XLOC_038555	231	DHH_uuu_Gm3-4	90.741	108	10	0	7.04e-34	145
lincRNA_1861	TCONS_00052570	XLOC_038775	243	DTM_uuu_Gm3-1	80.841	214	33	5	7.4e-39	161
lincRNA_1862	TCONS_00052571	XLOC_038776	464	DTM_uuu_Gm3-1	83.924	367	53	5	3.82e-94	346
lincRNA_1895	TCONS_00054166	XLOC_039938	238	RLC_Gmr540_Scaffold86-1	94.118	238	14	0	1.85e-99	363
lincRNA_1899	TCONS_00054387	XLOC_040091	246	RLG_Gmr75_Gm8-1	92.276	246	18	1	5.36e-95	348
lincRNA_1913	TCONS_00054743	XLOC_040366	201	RLG_Gmr9_Gm14-8	100	201	0	0	2.53e-102	372
lincRNA_1918	TCONS_00054798	XLOC_040410	251	RLG_Gmr338_Gm14-2	100	251	0	0	5.22e-130	464
lincRNA_1921	TCONS_00054814	XLOC_040423	235	RLG_Gmr9_Gm12-25	93.013	229	15	1	1.43e-90	333
lincRNA_1922	TCONS_00054827	XLOC_040432	242	RLG_Gmr9_Gm18-182	97.934	242	5	0	1.1e-116	420
lincRNA_1923	TCONS_00054828	XLOC_040433	256	RLG_Gmr9_Gm14-192	100	256	0	0	8.86e-133	473
lincRNA_1925	TCONS_00054849	XLOC_040451	1261	RLG_Gmr169_Gm14-5	100	1261	0	0	0	2329
lincRNA_1926	TCONS_00054858	XLOC_040460	239	DHH_uuu_Gm14-2	100	239	0	0	2.32e-123	442
lincRNA_1927	TCONS_00054883	XLOC_040481	239	RLG_Gmr9_Gm4-72	96.996	233	7	0	2.37e-108	392
lincRNA_1928	TCONS_00054927	XLOC_040515	280	RLG_Gmr364_Gm15-3	89.627	241	24	1	3.78e-82	305
lincRNA_1930	TCONS_00054931	XLOC_040519	249	RLG_Gmr9_Gm5-145	98.381	247	3	1	1.46e-120	433
lincRNA_1932	TCONS_00054937	XLOC_040523	368	RLG_Gmr338_Gm14-7	73.62	326	67	13	1.53e-22	108
lincRNA_1935	TCONS_00054973	XLOC_040552	247	RLG_Gmr4_Gm14-86	100	247	0	0	8.58e-128	457
lincRNA_1936	TCONS_00054989	XLOC_040565	384	DTM_uuu_Gm16-48	98.052	308	6	0	1.73e-151	536
lincRNA_1937	TCONS_00054990	XLOC_040566	435	DTM_uuu_Gm19-34	81.746	252	13	21	3.83e-44	180
lincRNA_1938	TCONS_00055060	XLOC_040616	267	DTM_uuu_Gm14-66	100	267	0	0	7.13e-139	494
lincRNA_1939	TCONS_00055094	XLOC_040638	298	RLC_Gmr37_Gm14-19	88.757	169	17	2	4.22e-52	206
lincRNA_1940	TCONS_00055098	XLOC_040642	588	RLG_Gmr59_Gm14-2	100	243	0	0	3.63e-125	449
lincRNA_1941	TCONS_00055105	XLOC_040648	356	RLG_Gmr21_Gm14-33	100	356	0	0	0	658
lincRNA_1942	TCONS_00055112	XLOC_040653	200	RLC_Gmr35_Gm14-7	99.5	200	1	0	4.22e-100	364
lincRNA_1943	TCONS_00055123	XLOC_040660	301	RLG_Gmr19_Gm14-42	100	301	0	0	1.02e-157	556
lincRNA_1944	TCONS_00055128	XLOC_040665	246	RLG_Gmr338_Gm14-9	100	246	0	0	3.07e-127	455
lincRNA_1947	TCONS_00055143	XLOC_040678	244	RLG_Gmr9_Gm14-276	100	244	0	0	3.94e-126	451
lincRNA_1949	TCONS_00055174	XLOC_040705	256	RLG_Gmr21_Gm14-61	100	256	0	0	8.86e-133	473
lincRNA_1950	TCONS_00055241	XLOC_040753	241	RLG_Gmr11_Gm18-6	95.816	239	9	1	3.99e-106	385
lincRNA_1964	TCONS_00055618	XLOC_041050	316	RLC_Gmr24_Gm20-66	81.538	260	42	5	3.48e-53	209
lincRNA_1980	TCONS_00056144	XLOC_041438	240	RLC_Gmr324_Gm18-2	87.324	213	20	7	1.18e-61	237
lincRNA_1984	TCONS_00056404	XLOC_041612	329	RLG_Gmr9_Gm10-236	88.991	327	35	1	1.55e-111	403
lincRNA_1985	TCONS_00056487	XLOC_041676	244	RLC_Gmr6_Gm7-65	95.902	244	9	1	6.73e-109	394
lincRNA_1987	TCONS_00056502	XLOC_041688	234	RLC_Gmr24_Gm14-24	100	234	0	0	1.36e-120	433
lincRNA_1988	TCONS_00056504	XLOC_041690	308	RLC_Gmr208_Gm14-3	92.767	318	12	3	1.83e-125	449
lincRNA_1994	TCONS_00056593	XLOC_041763	241	RLG_Gmr9_Gm14-113	100	241	0	0	1.81e-124	446
lincRNA_1997	TCONS_00056654	XLOC_041811	719	DTC_uuu_Gm10-1	82.209	652	105	9	1.19e-155	551
lincRNA_1999	TCONS_00056746	XLOC_041876	249	RLG_Gmr25_Gm9-17	95.855	193	8	0	1.98e-84	313
lincRNA_2006	TCONS_00056832	XLOC_041938	246	RLG_Gmr139_Gm7-8	89.231	130	14	0	2.08e-39	163
lincRNA_2007	TCONS_00056838	XLOC_041944	1519	RLG_Gmr21_Gm14-5	91.47	1524	106	10	0	2073
lincRNA_2039	TCONS_00058251	XLOC_042987	245	RLG_Gmr191_Gm19-2	100	41	0	0	2.78e-13	76.8
lincRNA_2042	TCONS_00058362	XLOC_043061	552	RLG_Gmr75_Gm15-1	100	552	0	0	0	1020
lincRNA_2044	TCONS_00058426	XLOC_043108	437	DTM_uuu_Gm20-40	85.185	405	56	4	3.49e-114	412
lincRNA_2050	TCONS_00058551	XLOC_043198	346	DTM_uuu_Gm4-64	90.831	349	25	5	9.56e-129	460
lincRNA_2056	TCONS_00058641	XLOC_043265	204	RLG_Gmr79_Gm15-5	100	204	0	0	5.54e-104	377
lincRNA_2057	TCONS_00058644	XLOC_043268	239	RLC_Gmr35_Gm12-5	93.939	99	2	1	2.03e-34	147
lincRNA_2059	TCONS_00058653	XLOC_043277	239	RLG_Gmr339_Gm2-1	95.816	239	10	0	1.1e-106	387
lincRNA_2062	TCONS_00058676	XLOC_043292	246	RLG_Gmr9_Gm5-220	94.262	244	14	0	8.85e-103	374
lincRNA_2064	TCONS_00058693	XLOC_043307	337	RLG_Gmr9_Gm20-59	95.562	338	14	1	1.16e-152	540
lincRNA_2065	TCONS_00058694	XLOC_043308	293	RLG_Gmr9_Gm9-33	95.254	295	12	2	1.72e-130	466
lincRNA_2066	TCONS_00058696	XLOC_043310	240	RLG_Gmr9_Gm15-95	100	240	0	0	6.47e-124	444
lincRNA_2067	TCONS_00058705	XLOC_043316	202	RLC_Gmr24_Gm15-36	100	202	0	0	7.09e-103	374
lincRNA_2070	TCONS_00058718	XLOC_043325	416	RLG_Gmr9_Gm15-88	100	416	0	0	0	769
lincRNA_2071	TCONS_00058751	XLOC_043350	945	RLC_Gmr5_Gm15-78	100	585	0	0	0	1081
lincRNA_2073	TCONS_00058760	XLOC_043355	346	RLG_Gmr9_Gm15-146	100	346	0	0	0	640
lincRNA_2074	TCONS_00058761	XLOC_043356	239	RLG_Gmr169_Gm5-5	95.763	236	10	0	5.12e-105	381
lincRNA_2075	TCONS_00058772	XLOC_043364	238	DTM_uuu_Gm15-90	100	238	0	0	8.29e-123	440
lincRNA_2076	TCONS_00058787	XLOC_043375	246	RLG_Gmr139_Gm15-13	100	246	0	0	3.07e-127	455
lincRNA_2077	TCONS_00058798	XLOC_043384	242	RLG_Gmr19_Gm18-12	93.033	244	11	6	4.07e-96	351
lincRNA_2084	TCONS_00058901	XLOC_043468	253	RLC_Gmr40_Gm1-6	89.381	113	12	0	2.8e-33	143
lincRNA_2087	TCONS_00058998	XLOC_043545	249	DTM_uuu_Gm15-127	100	249	0	0	6.69e-129	460
lincRNA_2102	TCONS_00059811	XLOC_044138	818	DTM_uuu_Gm1-5	80.667	300	32	20	9.45e-53	209
lincRNA_2114	TCONS_00060432	XLOC_044601	214	DTM_uuu_Gm11-74	85.593	118	16	1	3.03e-27	122
lincRNA_2115	TCONS_00060477	XLOC_044636	251	DTC_uuu_Gm7-1	97.61	251	6	0	5.29e-120	431
lincRNA_2121	TCONS_00060575	XLOC_044710	352	DTM_uuu_Gm14-38	96.307	352	13	0	2.58e-164	579
lincRNA_2127	TCONS_00060592	XLOC_044725	489	RLC_Gmr24_Gm15-33	100	386	0	0	0	713
lincRNA_2128	TCONS_00060600	XLOC_044730	202	RLG_Gmr9_Gm15-31	100	202	0	0	7.09e-103	374
lincRNA_2129	TCONS_00060602	XLOC_044732	239	RLG_Gmr1_Gm15-5	100	239	0	0	2.32e-123	442
lincRNA_2130	TCONS_00060616	XLOC_044745	215	RLG_Gmr19_Gm10-12	98.137	161	3	0	4.74e-75	281
lincRNA_2132	TCONS_00060632	XLOC_044759	256	RLG_Gmr139_Gm4-2	91.797	256	21	0	9.31e-98	357
lincRNA_2133	TCONS_00060633	XLOC_044760	249	RLG_Gmr9_Gm15-60	97.59	249	5	1	2.44e-118	425
lincRNA_2138	TCONS_00060658	XLOC_044781	236	RLG_Gmr25_Gm18-27	92.275	233	18	0	5.16e-90	331
lincRNA_2139	TCONS_00060664	XLOC_044787	242	RLG_Gmr9_Gm3-177	93.802	242	15	0	5.23e-100	364
lincRNA_2141	TCONS_00060693	XLOC_044803	279	RLG_Gmr9_Gm15-123	100	279	0	0	1.6e-145	516
lincRNA_2142	TCONS_00060727	XLOC_044829	265	RLG_Gmr9_Gm15-159	100	265	0	0	9.14e-138	490
lincRNA_2144	TCONS_00060731	XLOC_044833	273	RLG_Gmr9_Gm4-107	98.168	273	5	0	7.36e-134	477
lincRNA_2145	TCONS_00060770	XLOC_044867	239	RLG_Gmr17_Gm18-14	86.058	208	29	0	9.13e-58	224
lincRNA_2146	TCONS_00060774	XLOC_044871	272	RLG_Gmr17_Gm18-14	85.978	271	38	0	1.02e-77	291
lincRNA_2147	TCONS_00060775	XLOC_044872	245	RLG_Gmr17_Gm15-29	93.361	241	14	2	3.19e-97	355
lincRNA_2148	TCONS_00060777	XLOC_044874	268	RLG_Gmr4_Gm15-164	100	268	0	0	1.99e-139	496
lincRNA_2150	TCONS_00060804	XLOC_044894	240	RLG_Gmr25_Gm16-3	94.583	240	13	0	3.1e-102	372
lincRNA_2153	TCONS_00060878	XLOC_044956	230	RLC_Gmr24_Gm15-66	98.261	230	4	0	1.05e-111	403
lincRNA_2154	TCONS_00060896	XLOC_044966	405	RLC_Gmr24_Gm15-83	100	405	0	0	0	749
lincRNA_2157	TCONS_00060920	XLOC_044990	1013	RLC_Gmr24_Gm18-87	86.224	196	23	3	1.18e-52	209
lincRNA_2158	TCONS_00060944	XLOC_045006	883	RLG_Gmr1_Gm7-4	94.091	440	25	1	0	667
lincRNA_2172	TCONS_00061547	XLOC_045436	268	RLC_Gmr6_Gm17-28	95.122	82	4	0	2.32e-29	130
lincRNA_2187	TCONS_00061829	XLOC_045644	397	RLC_Gmr16_Gm16-2	100	397	0	0	0	734
lincRNA_2188	TCONS_00061850	XLOC_045660	514	RLG_Gmr17_Gm1-30	93.478	460	28	2	0	682
lincRNA_2191	TCONS_00061861	XLOC_045669	241	RLG_Gmr9_Gm10-64	95.417	240	11	0	1.44e-105	383
lincRNA_2192	TCONS_00061869	XLOC_045675	235	RLG_Gmr34_Gm16-4	100	235	0	0	3.8e-121	435
lincRNA_2195	TCONS_00061907	XLOC_045708	244	RLG_Gmr25_Gm15-4	95.798	238	10	0	4.05e-106	385
lincRNA_2196	TCONS_00061909	XLOC_045710	238	RLG_Gmr364_Gm13-8	91.463	164	12	2	9.09e-58	224
lincRNA_2199	TCONS_00061947	XLOC_045738	282	RLG_Gmr9_Gm16-159	100	282	0	0	3.47e-147	521
lincRNA_2200	TCONS_00061950	XLOC_045740	238	RLG_Gmr9_Gm16-156	100	238	0	0	8.29e-123	440
lincRNA_2201	TCONS_00061955	XLOC_045744	258	RLG_Gmr1_Gm15-26	98.062	258	5	0	1.51e-125	449
lincRNA_2202	TCONS_00061967	XLOC_045751	257	RLC_Gmr504_Gm14-1	97.826	46	1	0	2.27e-14	80.5
lincRNA_2204	TCONS_00062000	XLOC_045777	239	RLG_Gmr9_Gm19-267	95	240	11	1	2.38e-103	375
lincRNA_2209	TCONS_00062132	XLOC_045864	327	DTM_uuu_Gm16-73	100	327	0	0	3.94e-172	604
lincRNA_2212	TCONS_00062176	XLOC_045900	282	RLG_Gmr170_Gm9-1	89.716	282	28	1	2.88e-98	359
lincRNA_2216	TCONS_00062250	XLOC_045960	1201	RLG_Gmr3_Gm14-58	95.146	309	7	4	2.69e-134	481
lincRNA_2238	TCONS_00063119	XLOC_046627	410	RLC_Gmr285_Gm17-1	87.681	138	14	1	1.68e-37	158
lincRNA_2246	TCONS_00063286	XLOC_046747	252	RLC_Gmr23_Gm15-1	98.052	154	3	0	4.41e-71	268
lincRNA_2247	TCONS_00063287	XLOC_046748	251	DTM_uuu_Gm8-52	99.203	251	2	0	1.13e-126	453
lincRNA_2249	TCONS_00063346	XLOC_046791	259	RLG_Gmr25_Gm11-22	88.312	231	23	3	9.77e-73	274
lincRNA_2251	TCONS_00063373	XLOC_046812	238	RLG_Gmr9_Gm15-52	93.277	238	16	0	4e-96	351
lincRNA_2252	TCONS_00063374	XLOC_046813	221	RLG_Gmr9_Gm4-26	89.041	73	8	0	8.85e-18	91.6
lincRNA_2254	TCONS_00063419	XLOC_046843	239	RLC_Gmr2_Gm16-27	100	239	0	0	2.32e-123	442
lincRNA_2258	TCONS_00063472	XLOC_046883	214	RLC_Gmr6_Gm16-34	100	214	0	0	1.61e-109	396
lincRNA_2262	TCONS_00063579	XLOC_046967	432	RLC_Gmr24_Gm19-42	97.245	363	10	0	2.45e-175	616
lincRNA_2263	TCONS_00063591	XLOC_046977	205	DTM_uuu_Gm3-33	84.27	178	25	2	1.01e-41	171
lincRNA_2264	TCONS_00063625	XLOC_046998	291	DTH_uuu_Gm7-73	84.404	218	26	5	1.14e-52	207
lincRNA_2265	TCONS_00063629	XLOC_047000	343	RLG_Gmr1_Gm16-48	94.515	237	7	1	9.88e-99	361
lincRNA_2273	TCONS_00063913	XLOC_047207	740	DTM_uuu_Gm1-103	89.936	467	39	6	5.6e-169	595
lincRNA_2301	TCONS_00064891	XLOC_047936	213	DTH_uuu_Gm3-17	90.184	163	15	1	6.24e-54	211
lincRNA_2331	TCONS_00065480	XLOC_048394	258	RLG_Gmr139_Gm6-6	92.462	199	13	2	1.62e-75	283
lincRNA_2332	TCONS_00065492	XLOC_048401	210	RLG_Gmr19_Gm20-56	94.258	209	10	2	3.52e-86	318
lincRNA_2333	TCONS_00065493	XLOC_048402	207	RLG_Gmr536_Gm2-1	84.783	92	13	1	8.22e-18	91.6
lincRNA_2335	TCONS_00065523	XLOC_048426	258	RLC_Gmr7_Gm4-8	90.323	124	9	3	2.84e-38	159
lincRNA_2336	TCONS_00065541	XLOC_048439	246	RLG_Gmr9_Gm20-56	95.062	81	4	0	7.6e-29	128
lincRNA_2337	TCONS_00065543	XLOC_048441	257	RLG_Gmr4_Gm8-8	92.43	251	19	0	2.6e-98	359
lincRNA_2350	TCONS_00065600	XLOC_048497	412	RLC_Gmr22_Gm11-6	94.444	54	2	1	1.05e-14	82.4
lincRNA_2351	TCONS_00065615	XLOC_048508	309	RLG_Gmr9_Gm17-106	100	309	0	0	3.76e-162	571
lincRNA_2354	TCONS_00065636	XLOC_048524	214	RLG_Gmr9_Gm17-133	100	214	0	0	1.61e-109	396
lincRNA_2356	TCONS_00065649	XLOC_048535	250	RLG_Gmr9_Gm2-98	97.61	251	4	2	1.9e-119	429
lincRNA_2357	TCONS_00065661	XLOC_048544	282	RLC_Gmr39_Gm14-9	94.215	242	12	1	4.79e-101	368
lincRNA_2397	TCONS_00066645	XLOC_049264	300	DTH_uuu_Gm8-7	100	34	0	0	2.71e-09	63.9
lincRNA_2412	TCONS_00067372	XLOC_049790	290	DTM_uuu_Gm17-30	100	208	0	0	4.9e-106	385
lincRNA_2420	TCONS_00067490	XLOC_049881	397	RLG_Gmr19_Gm6-13	81.122	196	31	5	7.57e-36	152
lincRNA_2421	TCONS_00067501	XLOC_049886	209	RLG_Gmr4_Gm18-191	95.215	209	10	0	4.5e-90	331
lincRNA_2425	TCONS_00067537	XLOC_049914	311	DTM_uuu_Gm17-64	100	311	0	0	2.92e-163	575
lincRNA_2426	TCONS_00067549	XLOC_049923	260	RLC_Gmr324_Gm11-8	92.395	263	17	2	3.38e-102	372
lincRNA_2427	TCONS_00067551	XLOC_049925	247	RLG_Gmr34_Gm17-8	100	247	0	0	8.58e-128	457
lincRNA_2433	TCONS_00067592	XLOC_049962	716	RLG_Gmr79_Gm18-8	100	31	0	0	3.16e-07	58.4
lincRNA_2439	TCONS_00067626	XLOC_049987	250	RLG_Gmr21_Gm7-10	95.6	250	11	0	4.13e-111	401
lincRNA_2444	TCONS_00067673	XLOC_050020	240	RLC_Gmr18_Gm6-2	95.833	240	9	1	1.11e-106	387
lincRNA_2445	TCONS_00067679	XLOC_050024	254	RLG_Gmr25_Gm8-13	89.669	242	23	2	9.43e-83	307
lincRNA_2446	TCONS_00067681	XLOC_050026	266	RLC_Gmr321_Gm2-2	89.202	213	21	2	6.06e-70	265
lincRNA_2473	TCONS_00068518	XLOC_050640	468	RLC_Gmr24_Gm4-56	82.479	234	37	3	8.83e-51	202
lincRNA_2484	TCONS_00068748	XLOC_050814	262	RLG_Gmr498_Gm18-1	100	51	0	0	8.27e-19	95.3
lincRNA_2485	TCONS_00068760	XLOC_050820	1135	RLG_Gmr235_Gm18-2	92.365	406	31	0	8.75e-164	579
lincRNA_2486	TCONS_00068765	XLOC_050825	1002	RLG_Gmr21_Gm18-1	100	1002	0	0	0	1851
lincRNA_2487	TCONS_00068766	XLOC_050826	309	RLG_Gmr21_Gm18-1	100	309	0	0	3.76e-162	571
lincRNA_2493	TCONS_00068925	XLOC_050941	221	RLG_Gmr493_Gm14-1	100	67	0	0	8.72e-28	124
lincRNA_2496	TCONS_00068981	XLOC_050980	201	RLC_Gmr18_Gm18-13	100	201	0	0	2.53e-102	372
lincRNA_2499	TCONS_00069021	XLOC_051006	227	RLG_Gmr9_Gm16-90	86.301	73	7	3	2.55e-13	76.8
lincRNA_2505	TCONS_00069092	XLOC_051060	244	RLG_Gmr139_Gm15-11	100	46	0	0	4.6e-16	86.1
lincRNA_2510	TCONS_00069149	XLOC_051101	288	RLC_Gmr24_Gm18-57	100	288	0	0	1.64e-150	532
lincRNA_2511	TCONS_00069151	XLOC_051103	230	RLG_Gmr9_Gm4-283	83.974	156	17	7	2.52e-33	143
lincRNA_2514	TCONS_00069179	XLOC_051126	284	RLG_Gmr9_Gm18-145	100	284	0	0	2.7e-148	525
lincRNA_2517	TCONS_00069188	XLOC_051134	288	RLG_Gmr51_Gm4-1	83.152	184	27	4	6.9e-40	165
lincRNA_2519	TCONS_00069220	XLOC_051160	248	RLG_Gmr9_Gm20-4	96.774	248	8	0	5.26e-115	414
lincRNA_2521	TCONS_00069225	XLOC_051165	258	RLG_Gmr9_Gm19-276	95.349	258	10	2	2.56e-113	409
lincRNA_2524	TCONS_00069269	XLOC_051200	727	RLG_Gmr338_Gm1-3	86.494	733	78	10	0	785
lincRNA_2526	TCONS_00069273	XLOC_051203	2120	RLG_Gmr139_Gm12-7	87.956	1893	172	44	0	2182
lincRNA_2527	TCONS_00069276	XLOC_051206	351	RLG_Gmr338_Gm18-3	87.607	234	29	0	4.88e-72	272
lincRNA_2528	TCONS_00069277	XLOC_051207	815	RLG_Gmr139_Gm10-8	90.13	537	45	8	0	691
lincRNA_2529	TCONS_00069278	XLOC_051208	1557	RLC_Gmr35_Gm6-3	84.045	445	52	13	4.67e-113	411
lincRNA_2533	TCONS_00069296	XLOC_051224	346	RLC_Gmr18_Gm6-15	95.683	278	11	1	2.68e-124	446
lincRNA_2536	TCONS_00069312	XLOC_051237	233	RLG_Gmr9_Gm18-44	91.192	193	16	1	6.76e-69	261
lincRNA_2537	TCONS_00069314	XLOC_051239	238	RLG_Gmr25_Gm10-29	95.798	238	10	0	3.94e-106	385
lincRNA_2538	TCONS_00069329	XLOC_051249	278	RLG_Gmr338_Gm15-1	80.412	194	32	4	3.11e-33	143
lincRNA_2540	TCONS_00069348	XLOC_051266	252	RLG_Gmr17_Gm12-10	95.385	195	9	0	7.23e-84	311
lincRNA_2545	TCONS_00069476	XLOC_051361	206	DTM_uuu_Gm18-111	100	59	0	0	2.26e-23	110
lincRNA_2547	TCONS_00069523	XLOC_051400	242	RLG_Gmr338_Gm18-11	100	242	0	0	5.05e-125	448
lincRNA_2549	TCONS_00069617	XLOC_051470	305	RLC_Gmr37_Gm14-19	85.075	201	17	3	3.37e-48	193
lincRNA_2563	TCONS_00070325	XLOC_051997	286	RLC_Gmr540_Gm18-1	100	286	0	0	2.11e-149	529
lincRNA_2565	TCONS_00070423	XLOC_052069	244	RLG_Gmr228_Gm18-1	100	244	0	0	3.94e-126	451
lincRNA_2579	TCONS_00070761	XLOC_052318	241	RLG_Gmr43_Gm11-5	95.798	238	10	0	3.99e-106	385
lincRNA_2583	TCONS_00070914	XLOC_052431	265	RLC_Gmr37_Gm18-61	93.208	265	18	0	9.54e-108	390
lincRNA_2588	TCONS_00070978	XLOC_052484	230	RLG_Gmr19_Gm18-12	100	230	0	0	2.23e-118	425
lincRNA_2592	TCONS_00071107	XLOC_052586	291	RLG_Gmr9_Gm14-41	94.464	289	16	0	2.22e-124	446
lincRNA_2593	TCONS_00071112	XLOC_052590	247	RLG_Gmr9_Gm3-57	94.694	245	13	0	5.31e-105	381
lincRNA_2594	TCONS_00071119	XLOC_052596	205	RLG_Gmr9_Gm18-141	100	205	0	0	1.55e-104	379
lincRNA_2596	TCONS_00071124	XLOC_052601	248	DTM_uuu_Gm15-65	92.857	140	8	2	4.46e-51	202
lincRNA_2597	TCONS_00071128	XLOC_052605	262	RLG_Gmr338_Gm10-6	88.846	260	29	0	1.25e-86	320
lincRNA_2598	TCONS_00071129	XLOC_052606	242	RLG_Gmr9_Gm12-103	92.975	242	17	0	1.13e-96	353
lincRNA_2599	TCONS_00071134	XLOC_052611	296	RLG_Gmr9_Gm18-212	100	296	0	0	6.04e-155	547
lincRNA_2600	TCONS_00071136	XLOC_052613	423	RLG_Gmr9_Gm7-156	95.714	420	17	1	0	675
lincRNA_2603	TCONS_00071155	XLOC_052629	281	RLG_Gmr9_Gm18-111	98.221	281	5	0	2.71e-138	492
lincRNA_2605	TCONS_00071190	XLOC_052658	202	RLC_Gmr24_Gm18-84	96.04	202	7	1	5.59e-89	327
lincRNA_2607	TCONS_00071224	XLOC_052683	260	RLC_Gmr28_Gm18-11	100	260	0	0	5.39e-135	481
lincRNA_2608	TCONS_00071233	XLOC_052690	254	RLG_Gmr17_Gm4-22	94.882	254	13	0	5.44e-110	398
lincRNA_2609	TCONS_00071274	XLOC_052717	244	RLG_Gmr9_Gm18-312	100	244	0	0	3.94e-126	451
lincRNA_2614	TCONS_00071354	XLOC_052783	251	RLG_Gmr19_Gm17-42	95.181	249	12	0	6.94e-109	394
lincRNA_2615	TCONS_00071363	XLOC_052791	241	RLG_Gmr536_Gm3-1	82.645	242	29	13	4.32e-51	202
lincRNA_2620	TCONS_00071456	XLOC_052864	238	RLC_Gmr50_Gm4-5	85.714	238	28	1	1.94e-64	246
lincRNA_2623	TCONS_00071624	XLOC_052989	272	RLG_Gmr413_Gm3-1	79.655	290	35	15	1.38e-46	187
lincRNA_2647	TCONS_00072415	XLOC_053590	205	RLC_Gmr37_Gm14-19	81.951	205	31	2	3.65e-41	169
lincRNA_2649	TCONS_00072465	XLOC_053628	241	RLC_Gmr5_Gm19-18	100	241	0	0	1.81e-124	446
lincRNA_2650	TCONS_00072517	XLOC_053666	246	RLG_Gmr43_Gm20-8	92	75	4	2	1.28e-21	104
lincRNA_2651	TCONS_00072543	XLOC_053685	248	RLC_Gmr37_Gm20-36	94.024	251	12	3	6.9e-104	377
lincRNA_2653	TCONS_00072564	XLOC_053701	290	RLG_Gmr9_Gm10-155	93.103	290	20	0	2.89e-118	425
lincRNA_2654	TCONS_00072565	XLOC_053702	349	RLG_Gmr9_Gm18-132	93.429	350	21	2	5.64e-146	518
lincRNA_2655	TCONS_00072574	XLOC_053709	213	RLG_Gmr9_Gm19-117	100	213	0	0	5.78e-109	394
lincRNA_2656	TCONS_00072575	XLOC_053710	240	RLG_Gmr9_Gm19-122	100	240	0	0	6.47e-124	444
lincRNA_2659	TCONS_00072647	XLOC_053769	263	RLG_Gmr34_Gm20-10	94.677	263	12	1	9.39e-113	407
lincRNA_2661	TCONS_00072677	XLOC_053794	240	RLG_Gmr9_Gm8-173	95.862	145	5	1	1.52e-60	233
lincRNA_2662	TCONS_00072678	XLOC_053795	253	RLG_Gmr364_Gm4-2	92.727	110	8	0	2.78e-38	159
lincRNA_2663	TCONS_00072690	XLOC_053803	248	RLG_Gmr169_Gm19-8	100	248	0	0	2.4e-128	459
lincRNA_2665	TCONS_00072705	XLOC_053813	450	RLC_Gmr7_Gm18-11	92.857	98	7	0	5.21e-33	143
lincRNA_2666	TCONS_00072708	XLOC_053816	268	RLG_Gmr9_Gm6-166	92.164	268	21	0	2.09e-104	379
lincRNA_2667	TCONS_00072760	XLOC_053859	472	RLG_Gmr9_Gm19-273	100	472	0	0	0	872
lincRNA_2668	TCONS_00072768	XLOC_053867	252	DHH_uuu_Gm6-4	92.996	257	12	4	1.18e-101	370
lincRNA_2669	TCONS_00072788	XLOC_053875	362	RLG_Gmr9_Gm19-277	100	362	0	0	0	669
lincRNA_2670	TCONS_00072794	XLOC_053881	250	RLG_Gmr536_Gm15-1	88.8	250	28	0	9.27e-83	307
lincRNA_2675	TCONS_00072845	XLOC_053918	258	RLG_Gmr75_Gm10-4	92.248	258	19	1	5.61e-100	364
lincRNA_2676	TCONS_00072846	XLOC_053919	244	RLG_Gmr75_Gm5-7	91.393	244	20	1	1.49e-90	333
lincRNA_2679	TCONS_00072867	XLOC_053939	239	RLC_Gmr39_Gm19-4	100	239	0	0	2.32e-123	442
lincRNA_2680	TCONS_00072872	XLOC_053944	351	DTH_uuu_Gm14-38	91.111	45	4	0	1.15e-08	62.1
lincRNA_2711	TCONS_00073621	XLOC_054496	1212	DTM_uuu_Gm19-133	100	201	0	0	1.71e-101	372
lincRNA_2729	TCONS_00074369	XLOC_055035	241	RLG_Gmr9_Gm19-2	100	241	0	0	1.81e-124	446
lincRNA_2732	TCONS_00074393	XLOC_055054	305	RLC_Gmr58_Gm19-1	100	305	0	0	6.2e-160	564
lincRNA_2738	TCONS_00074439	XLOC_055095	251	RLG_Gmr139_Gm19-12	92.032	251	20	0	1.18e-96	353
lincRNA_2742	TCONS_00074515	XLOC_055153	239	RLG_Gmr9_Gm19-41	100	239	0	0	2.32e-123	442
lincRNA_2743	TCONS_00074518	XLOC_055156	254	RLC_Gmr456_Gm14-3	90.157	254	24	1	2.01e-89	329
lincRNA_2744	TCONS_00074520	XLOC_055158	267	RLC_Gmr5_Gm15-98	98.502	267	4	0	3.34e-132	472
lincRNA_2748	TCONS_00074535	XLOC_055170	244	RLG_Gmr9_Gm19-118	100	244	0	0	3.94e-126	451
lincRNA_2749	TCONS_00074549	XLOC_055177	222	RLG_Gmr9_Gm8-161	94.595	222	9	2	8e-93	340
lincRNA_2750	TCONS_00074552	XLOC_055180	272	RLG_Gmr9_Gm20-194	94.074	270	16	0	7.54e-114	411
lincRNA_2751	TCONS_00074574	XLOC_055197	261	RLG_Gmr21_Gm19-45	100	261	0	0	1.5e-135	483
lincRNA_2752	TCONS_00074579	XLOC_055202	242	RLG_Gmr3_Gm5-64	87.19	242	31	0	2.52e-73	276
lincRNA_2753	TCONS_00074583	XLOC_055206	221	RLG_Gmr9_Gm18-5	91.981	212	17	0	4.86e-80	298
lincRNA_2754	TCONS_00074584	XLOC_055207	267	RLG_Gmr9_Gm19-178	97.753	267	5	1	2.6e-128	459
lincRNA_2755	TCONS_00074586	XLOC_055209	291	RLG_Gmr9_Gm19-56	100	291	0	0	3.57e-152	538
lincRNA_2756	TCONS_00074590	XLOC_055213	256	RLC_Gmr95_Gm8-2	100	53	0	0	6.23e-20	99
lincRNA_2757	TCONS_00074591	XLOC_055214	361	RLG_Gmr9_Gm14-296	93.699	365	18	3	3.47e-153	542
lincRNA_2758	TCONS_00074596	XLOC_055218	269	RLG_Gmr139_Gm19-7	100	187	0	0	2.13e-94	346
lincRNA_2759	TCONS_00074599	XLOC_055221	272	RLG_Gmr25_Gm19-23	90.706	269	25	0	2.77e-98	359
lincRNA_2761	TCONS_00074625	XLOC_055241	406	RLC_Gmr6_Gm11-55	87.611	339	34	7	1.95e-106	387
lincRNA_2762	TCONS_00074628	XLOC_055243	294	RLG_Gmr9_Gm18-25	95.848	289	11	1	1.73e-130	466
lincRNA_2769	TCONS_00074710	XLOC_055304	246	RLG_Gmr364_Gm10-3	91.87	246	19	1	2.49e-93	342
lincRNA_2772	TCONS_00074752	XLOC_055340	245	DTM_uuu_Gm18-77	92.562	242	18	0	5.34e-95	348
lincRNA_2778	TCONS_00074908	XLOC_055457	516	DTM_uuu_Gm12-104	88.945	199	18	3	5.77e-63	243
lincRNA_2794	TCONS_00075593	XLOC_055968	867	RLC_Gmr140_Gm15-2	86.653	472	49	8	2.46e-143	510
lincRNA_2804	TCONS_00076003	XLOC_056261	212	RLC_Gmr15_Gm19-6	100	140	0	0	2.19e-68	259
lincRNA_2822	TCONS_00076293	XLOC_056478	275	RLG_Gmr536_Gm17-1	89.377	273	28	1	2.82e-93	342
lincRNA_2823	TCONS_00076299	XLOC_056482	257	RLG_Gmr9_Gm7-67	95.294	255	10	2	1.18e-111	403
lincRNA_2826	TCONS_00076341	XLOC_056519	253	RLG_Gmr21_Gm20-17	100	253	0	0	4.07e-131	468
lincRNA_2827	TCONS_00076367	XLOC_056533	241	RLG_Gmr25_Gm20-18	100	241	0	0	1.81e-124	446
lincRNA_2828	TCONS_00076379	XLOC_056544	249	RLG_Gmr34_Gm20-9	100	249	0	0	6.69e-129	460
lincRNA_2830	TCONS_00076402	XLOC_056559	256	RLG_Gmr9_Gm4-273	100	256	0	0	8.86e-133	473
lincRNA_2831	TCONS_00076416	XLOC_056569	276	RLG_Gmr9_Gm11-72	93.885	278	15	2	4.58e-116	418
lincRNA_2833	TCONS_00076436	XLOC_056583	246	RLG_Gmr17_Gm18-14	86.066	244	31	3	2.58e-68	259
lincRNA_2834	TCONS_00076445	XLOC_056590	244	RLC_Gmr6_Gm20-10	100	244	0	0	3.94e-126	451
lincRNA_2835	TCONS_00076474	XLOC_056609	241	RLC_Gmr5_Gm4-41	96.653	239	6	2	1.85e-109	396
lincRNA_2836	TCONS_00076483	XLOC_056616	252	RLG_Gmr401_Gm7-1	88.372	86	9	1	4.73e-21	102
lincRNA_2838	TCONS_00076492	XLOC_056622	268	RLG_Gmr4_Gm1-83	82.824	262	22	7	2.24e-54	213
lincRNA_2839	TCONS_00076506	XLOC_056631	383	RLC_Gmr321_Gm14-1	85.507	276	38	2	1.91e-76	287
lincRNA_2840	TCONS_00076512	XLOC_056637	267	DTM_uuu_Gm20-53	100	267	0	0	7.13e-139	494
lincRNA_2846	TCONS_00076563	XLOC_056679	251	RLG_Gmr9_Gm7-176	92.46	252	18	1	2.53e-98	359
lincRNA_2848	TCONS_00076585	XLOC_056699	254	RLG_Gmr4_Gm20-156	100	254	0	0	1.14e-131	470
lincRNA_2852	TCONS_00076629	XLOC_056736	251	RLG_Gmr139_Gm17-7	92.308	247	19	0	4.24e-96	351
lincRNA_2856	TCONS_00076640	XLOC_056745	239	RLG_Gmr3_Gm16-40	92.342	222	17	0	1.46e-85	316
lincRNA_2857	TCONS_00076647	XLOC_056752	244	RLC_Gmr24_Gm20-55	89.781	137	14	0	2.65e-43	176
lincRNA_2859	TCONS_00076667	XLOC_056769	245	RLC_Gmr5_Gm11-73	92.593	81	5	1	5.89e-25	115
lincRNA_2866	TCONS_00076813	XLOC_056874	298	DTM_uuu_Gm10-64	94.198	293	11	3	2.95e-123	442
lincRNA_2874	TCONS_00077040	XLOC_057048	201	DTM_uuu_Gm4-85	87.215	219	7	1	1.61e-59	230
lincRNA_2885	TCONS_00077419	XLOC_057317	230	DTM_uuu_Gm16-72	85.89	163	23	0	8.93e-43	174
lincRNA_2906	TCONS_00078115	XLOC_057830	474	DTH_uuu_Gm20-70	100	474	0	0	0	876
lincRNA_2907	TCONS_00078117	XLOC_057832	358	DTH_uuu_Gm20-70	100	358	0	0	0	662
lincRNA_2908	TCONS_00078118	XLOC_057833	466	RLG_Gmr338_Gm4-3	83.495	412	55	10	6.33e-102	372
lincRNA_2909	TCONS_00078120	XLOC_057835	696	RLG_Gmr3_Gm6-53	96.421	447	16	0	0	737
lincRNA_2910	TCONS_00078198	XLOC_057902	298	RLG_Gmr21_Gm20-26	100	298	0	0	4.7e-156	551
lincRNA_2911	TCONS_00078232	XLOC_057926	255	RLG_Gmr9_Gm20-138	100	255	0	0	3.17e-132	472
lincRNA_2912	TCONS_00078245	XLOC_057937	231	RLG_Gmr17_Gm18-14	88.793	232	24	2	1.43e-75	283
lincRNA_2913	TCONS_00078289	XLOC_057972	238	RLG_Gmr9_Gm9-193	94.515	237	13	0	1.43e-100	366
lincRNA_2914	TCONS_00078295	XLOC_057978	263	RLC_Gmr37_Gm20-30	100	263	0	0	1.17e-136	486
lincRNA_2915	TCONS_00078296	XLOC_057979	248	RLC_Gmr37_Gm20-30	100	223	0	0	1.89e-114	412
lincRNA_2916	TCONS_00078315	XLOC_057995	467	RLG_Gmr19_Gm20-7	100	467	0	0	0	863
lincRNA_2917	TCONS_00078320	XLOC_058000	277	RLC_Gmr5_Gm20-33	100	277	0	0	2.05e-144	512
lincRNA_2918	TCONS_00078321	XLOC_058001	253	RLG_Gmr9_Gm2-216	93.281	253	16	1	3.28e-102	372
lincRNA_2919	TCONS_00078322	XLOC_058002	241	RLG_Gmr9_Gm18-88	85.356	239	30	4	2.54e-63	243
lincRNA_2920	TCONS_00078323	XLOC_058003	330	RLG_Gmr9_Gm18-55	96.667	330	10	1	6.8e-155	547
lincRNA_2921	TCONS_00078324	XLOC_058004	453	RLG_Gmr9_Gm6-5	94.26	453	25	1	0	691
lincRNA_2922	TCONS_00078335	XLOC_058015	247	RLG_Gmr364_Gm4-2	95.181	249	10	2	2.45e-108	392
lincRNA_2928	TCONS_00078420	XLOC_058077	217	RLG_Gmr27_Gm6-6	93.548	62	4	0	2.41e-18	93.5
lincRNA_2929	TCONS_00078423	XLOC_058080	204	RLG_Gmr19_Gm19-22	95.61	205	8	1	5.66e-89	327
lincRNA_2930	TCONS_00078447	XLOC_058101	485	RLC_Gmr6_Gm18-132	84.348	230	34	1	1.96e-57	224
lincRNA_2931	TCONS_00078455	XLOC_058109	223	RLG_Gmr3_Gm12-8	97.758	223	5	0	3.66e-106	385
lincRNA_2936	TCONS_00078471	XLOC_058122	282	RLG_Gmr25_Gm20-50	100	282	0	0	3.47e-147	521
lincRNA_2947	TCONS_00078801	XLOC_058372	248	DTC_uuu_Gm19-3	94.583	240	8	2	1.49e-100	366
lincRNA_2949	TCONS_00078876	XLOC_058417	395	RLC_Gmr20_Gm14-2	94.595	333	18	0	2.32e-145	516
lincRNA_2968	TCONS_00079787	XLOC_059041	332	RLG_Gmr17_Gm18-14	88.615	325	37	0	2.61e-109	396
lincRNA_2969	TCONS_00079793	XLOC_059047	244	RLG_Gmr17_Gm18-14	84.274	248	32	7	4.32e-61	235
lincRNA_2971	TCONS_00079803	XLOC_059055	386	RLC_Gmr6_Gm18-23	85.45	378	53	2	3.98e-108	392
lincRNA_2975	TCONS_00079816	XLOC_059068	242	RLG_Gmr17_Gm18-14	88.797	241	27	0	1.93e-79	296
lincRNA_2976	TCONS_00079826	XLOC_059075	241	RLC_Gmr6_Gm18-23	82.096	229	41	0	2.01e-49	196
lincRNA_2977	TCONS_00079836	XLOC_059080	329	RLC_Gmr6_Gm18-23	82.222	315	52	3	5.91e-71	268
lincRNA_2978	TCONS_00079845	XLOC_059088	284	RLC_Gmr6_Gm18-23	88.732	284	32	0	6.28e-95	348
lincRNA_2979	TCONS_00079903	XLOC_059134	252	RLC_Gmr7_Gm4-8	84.507	142	20	2	3.61e-32	139
lincRNA_2981	TCONS_00079907	XLOC_059138	248	RLG_Gmr25_Gm9-29	82.243	107	7	6	6.06e-15	82.4
lincRNA_2982	TCONS_00079909	XLOC_059140	246	RLG_Gmr139_Gm1-12	87.705	244	26	2	5.52e-75	281
lincRNA_2989	TCONS_00079989	XLOC_059195	389	RLG_Gmr17_Gm11-2	100	355	0	0	0	656
lincRNA_2992	TCONS_00079995	XLOC_059201	239	RLG_Gmr34_Gm14-2	88.213	263	7	4	2.47e-78	292
lincRNA_2993	TCONS_00080012	XLOC_059213	272	RLG_Gmr79_Gm9-2	95.489	266	12	0	2.69e-118	425
lincRNA_2994	TCONS_00080072	XLOC_059252	239	RLG_Gmr21_Gm11-34	97.561	41	0	1	4.53e-11	69.4
lincRNA_2995	TCONS_00080092	XLOC_059268	214	RLG_Gmr9_Gm11-147	100	214	0	0	1.61e-109	396
lincRNA_2996	TCONS_00080098	XLOC_059274	340	RLG_Gmr3_Scaffold514-1	100	340	0	0	2.43e-179	628
lincRNA_2997	TCONS_00080107	XLOC_059282	242	RLC_Gmr324_Gm1-2	79.231	130	18	8	5.9e-15	82.4
lincRNA_2999	TCONS_00080112	XLOC_059286	372	RLG_Gmr19_Gm12-45	100	372	0	0	0	688
lincRNA_3001	TCONS_00080125	XLOC_059292	257	RLG_Gmr25_Gm14-63	97.276	257	7	0	1.17e-121	436
lincRNA_3002	TCONS_00080126	XLOC_059293	243	RLG_Gmr25_Gm20-11	100	243	0	0	1.41e-125	449
lincRNA_3003	TCONS_00080127	XLOC_059294	247	RLG_Gmr25_Gm19-39	95.547	247	11	0	1.9e-109	396
lincRNA_3005	TCONS_00080131	XLOC_059298	262	RLG_Gmr34_Gm14-1	95.028	181	8	1	1.64e-75	283
lincRNA_3007	TCONS_00080139	XLOC_059305	244	RLG_Gmr17_Gm18-14	85.185	216	31	1	1.21e-56	220
lincRNA_3008	TCONS_00080141	XLOC_059307	243	RLG_Gmr17_Gm15-29	88.889	243	26	1	5.4e-80	298
lincRNA_3009	TCONS_00080155	XLOC_059321	274	RLG_Gmr9_Gm4-110	93.066	274	19	0	4.57e-111	401
lincRNA_3014	TCONS_00080280	XLOC_059416	298	RLG_Gmr17_Scaffold22-1	89.041	292	32	0	2.37e-99	363
lincRNA_3015	TCONS_00080289	XLOC_059423	201	RLC_Gmr6_Gm18-23	80.597	201	35	4	3.59e-36	152
lincRNA_3016	TCONS_00080290	XLOC_059424	241	RLG_Gmr17_Gm18-14	86.344	227	31	0	5.47e-65	248
lincRNA_3017	TCONS_00080295	XLOC_059429	310	RLG_Gmr17_Gm18-14	82.903	310	43	9	1.54e-71	270
lincRNA_3018	TCONS_00080298	XLOC_059432	246	RLG_Gmr9_Gm20-196	97.934	242	5	0	1.12e-116	420
lincRNA_3019	TCONS_00080299	XLOC_059433	375	RLG_Gmr17_Gm18-14	85.255	373	51	4	8.35e-105	381
lincRNA_3020	TCONS_00080313	XLOC_059443	260	DTM_uuu_Gm4-42	79.245	212	38	4	2.89e-33	143
lincRNA_3023	TCONS_00080339	XLOC_059465	267	RLC_Gmr16_Gm3-2	96.629	267	7	2	2.62e-123	442
lincRNA_3024	TCONS_00080341	XLOC_059467	224	DTM_uuu_Gm8-81	91.729	133	11	0	4.01e-46	185
lincRNA_3025	TCONS_00080342	XLOC_059468	251	RLC_Gmr37_Gm11-11	94.422	251	14	0	1.16e-106	387
lincRNA_3026	TCONS_00080346	XLOC_059472	333	RLG_Gmr17_Gm18-14	88.288	333	39	0	2.03e-110	399
lincRNA_3027	TCONS_00080348	XLOC_059474	233	RLG_Gmr17_Gm18-14	91.139	79	7	0	9.32e-23	108
lincRNA_3029	TCONS_00080358	XLOC_059481	263	RLC_Gmr6_Gm18-23	84.252	254	35	4	2.8e-63	243
lincRNA_3030	TCONS_00080364	XLOC_059487	436	RLC_Gmr6_Gm18-23	80.535	411	80	0	2.8e-85	316
lncNAT_016	TCONS_00003427	XLOC_002601	290	RLC_Gmr24_Gm1-71	97.945	292	4	1	3.61e-142	505
lncNAT_019	TCONS_00003993	XLOC_003022	243	RLC_Gmr37_Gm14-19	96.266	241	9	0	1.86e-109	396
lncNAT_041	TCONS_00009546	XLOC_007127	270	RLC_Gmr6_Gm3-85	100	209	0	0	1.26e-106	387
lncNAT_087	TCONS_00024967	XLOC_018492	255	RLG_Gmr25_Gm7-26	100	255	0	0	3.17e-132	472
lncNAT_101	TCONS_00031306	XLOC_023122	224	RLC_Gmr5_Gm11-86	97.143	70	2	0	4.12e-26	119
lncNAT_104	TCONS_00032272	XLOC_023882	412	DTM_uuu_Gm15-90	96.785	311	10	0	1.88e-146	520
lncNAT_145	TCONS_00043223	XLOC_031847	243	RLG_Gmr527_Gm11-1	100	243	0	0	1.41e-125	449
lncNAT_175	TCONS_00051707	XLOC_038137	334	RLC_Gmr137_Gm13-1	100	334	0	0	5.16e-176	617
lncNAT_217	TCONS_00063075	XLOC_046590	214	RLC_Gmr23_Gm16-1	100	30	0	0	3.11e-07	56.5
