# Supplementary material for: Continuous salt stress-induced long non-coding RNAs and DNA methylation patterns in soybean roots
Source: BMC Genomics. 2019 Oct 12;20:730. doi: 10.1186/s12864-019-6101-7 (PMC6790039; doi:10.1186/s12864-019-6101-7)
Supplement: Supplementary file 12 — Additional file 12: Table S6. Statistics of bisulfite sequencing and methylated cytosines. [file 12864_2019_6101_MOESM12_ESM.xlsx]

## Sheet: S6
Under control condition
	Methylated number	%	Non-methyated	%	Total cytosines analysed
CpG	144019176	0.637	81934276	0.363
CHG	118833134	0.436	153940182	0.564
CHH	66592524	0.04	1596050116	0.96
Subtotal	329444834		1831924574		2161369408
Under durable salt condition
	Methylated number	%	Non-methyated	%	Total cytosines analysed
CpG	102610504	0.612	64969885	0.388
CHG	84752707	0.397	128804503	0.603
CHH	43120490	0.032	1301486983	0.968
Subtotal	230483701		1495261371		1725745072
