# Supplementary material for: Continuous salt stress-induced long non-coding RNAs and DNA methylation patterns in soybean roots
Source: BMC Genomics. 2019 Oct 12;20:730. doi: 10.1186/s12864-019-6101-7 (PMC6790039; doi:10.1186/s12864-019-6101-7)
Supplement: Supplementary file 15 — Additional file 15: Table S9. Methylation ratios of lncRNAs and their promotor regions for CHH contexts. [file 12864_2019_6101_MOESM15_ESM.xlsx]

## Sheet: S9
Isoform_ID	Gene_ID	Locus	Class	Positions	Methylated	Non-methylated	Ratios	Positions	Methylated	Non-methylated	Ratios	Positions	Methylated	Non-methylated	Ratios	Positions	Methylated	Non-methylated	Ratios
TCONS_00000001	XLOC_000001	Chr01:6645-6906	lincRNA	WT_p1kb	122	1546	7.31	SA_p1kb	82	1230	6.25	WT	62	402	13.36	SA	17	194	8.05
TCONS_00000014	XLOC_000012	Chr01:143382-193584	lincRNA	WT_p1kb	10	791	1.24	SA_p1kb	38	829	4.38	WT	1	90	1.09	SA	3	70	4.1
TCONS_00000107	XLOC_000082	Chr01:1051681-1051951	lincRNA	WT_p1kb	8	790	1	SA_p1kb	0	864	0	WT	2	260	0.76	SA	0	249	0
TCONS_00000166	XLOC_000123	Chr01:2158590-2158836	lincRNA	WT_p1kb	6	812	0.73	SA_p1kb	1	443	0.22	WT	0	32	0	SA	0	74	0
TCONS_00000186	XLOC_000138	Chr01:2414689-2415215	lincRNA	WT_p1kb	1	427	0.23	SA_p1kb	5	679	0.73	WT	11	549	1.96	SA	6	545	1.08
TCONS_00000187	XLOC_000139	Chr01:2416006-2416283	lincRNA	WT_p1kb	50	916	5.17	SA_p1kb	60	1258	4.55	WT	22	262	7.74	SA	2	249	0.79
TCONS_00000282	XLOC_000213	Chr01:4141077-4141345	lincRNA	WT_p1kb	86	567	13.16	SA_p1kb	132	298	30.69	WT	27	182	12.91	SA	5	103	4.62
TCONS_00000326	XLOC_000244	Chr01:4830161-4830486	lincRNA	WT_p1kb	2	509	0.39	SA_p1kb	17	832	2	WT	0	214	0	SA	0	108	0
TCONS_00000329	XLOC_000247	Chr01:4992047-4992309	lincRNA	WT_p1kb	3	967	0.3	SA_p1kb	4	772	0.51	WT	0	143	0	SA	2	171	1.15
TCONS_00000337	XLOC_000253	Chr01:5287887-5288092	lincRNA	WT_p1kb	96	1078	8.17	SA_p1kb	61	659	8.47	WT	24	211	10.21	SA	39	257	13.17
TCONS_00000380	XLOC_000281	Chr01:6391328-6391571	lincRNA	WT_p1kb	137	1351	9.2	SA_p1kb	91	706	11.41	WT	24	200	10.71	SA	16	120	11.76
TCONS_00000398	XLOC_000299	Chr01:6916505-6916789	lincRNA	WT_p1kb	37	740	4.76	SA_p1kb	35	469	6.94	WT	17	316	5.1	SA	19	217	8.05
TCONS_00000430	XLOC_000325	Chr01:8145664-8145925	lincRNA	WT_p1kb	52	1047	4.73	SA_p1kb	29	1170	2.41	WT	16	358	4.27	SA	16	368	4.16
TCONS_00000514	XLOC_000390	Chr01:13431131-13431433	lincRNA	WT_p1kb	35	627	5.28	SA_p1kb	55	843	6.12	WT	1	525	0.19	SA	0	190	0
TCONS_00000523	XLOC_000393	Chr01:13675640-13675959	lincRNA	WT_p1kb	240	4508	5.05	SA_p1kb	155	2884	5.1	WT	125	2520	4.72	SA	65	1723	3.63
TCONS_00000539	XLOC_000407	Chr01:14680017-14680230	lincRNA	WT_p1kb	4	966	0.41	SA_p1kb	3	1060	0.28	WT	0	168	0	SA	1	104	0.95
TCONS_00000565	XLOC_000431	Chr01:16817445-16890333	lincRNA	WT_p1kb	10	953	1.03	SA_p1kb	10	696	1.41	WT	2	374	0.53	SA	2	568	0.35
TCONS_00000566	XLOC_000432	Chr01:16817445-16890333	lincRNA	WT_p1kb	19	996	1.87	SA_p1kb	21	741	2.75	WT	2	562	0.35	SA	4	368	1.07
TCONS_00000568	XLOC_000434	Chr01:17129960-17130204	lincRNA	WT_p1kb	16	567	2.74	SA_p1kb	16	354	4.32	WT	10	219	4.36	SA	4	107	3.6
TCONS_00000590	XLOC_000452	Chr01:18953550-18953757	lincRNA	WT_p1kb	72	979	6.85	SA_p1kb	43	699	5.79	WT	8	215	3.58	SA	7	110	5.98
TCONS_00000595	XLOC_000454	Chr01:19365545-19365788	lincRNA	WT_p1kb	22	766	2.79	SA_p1kb	22	781	2.73	WT	3	146	2.01	SA	3	199	1.48
TCONS_00000597	XLOC_000456	Chr01:19701274-19701588	lincRNA	WT_p1kb	95	1482	6.02	SA_p1kb	55	898	5.77	WT	18	337	5.07	SA	12	325	3.56
TCONS_00000601	XLOC_000460	Chr01:20804678-20804966	lincRNA	WT_p1kb	45	1199	3.61	SA_p1kb	18	820	2.14	WT	13	590	2.15	SA	4	235	1.67
TCONS_00000611	XLOC_000469	Chr01:22478990-22479256	lincRNA	WT_p1kb	54	1395	3.72	SA_p1kb	43	723	5.61	WT	32	334	8.74	SA	12	246	4.65
TCONS_00000619	XLOC_000476	Chr01:23480471-23480722	lincRNA	WT_p1kb	45	1059	4.07	SA_p1kb	38	905	4.02	WT	19	286	6.22	SA	30	293	9.28
TCONS_00000650	XLOC_000500	Chr01:24339639-24339988	lincRNA	WT_p1kb	208	3093	6.3	SA_p1kb	143	2609	5.19	WT	44	645	6.38	SA	30	531	5.34
TCONS_00000664	XLOC_000513	Chr01:25489624-25489966	lincRNA	WT_p1kb	5	870	0.57	SA_p1kb	11	1326	0.82	WT	85	19553	0.43	SA	197	44179	0.44
TCONS_00000666	XLOC_000515	Chr01:25972684-25972935	lincRNA	WT_p1kb	60	995	5.68	SA_p1kb	22	570	3.71	WT	20	343	5.5	SA	4	54	6.89
TCONS_00000669	XLOC_000518	Chr01:26205459-26243841	lincRNA	WT_p1kb	52	781	6.24	SA_p1kb	26	551	4.5	WT	32	299	9.66	SA	25	289	7.96
TCONS_00000701	XLOC_000541	Chr01:28519679-28519920	lincRNA	WT_p1kb	61	892	6.4	SA_p1kb	22	520	4.05	WT	16	210	7.07	SA	12	160	6.97
TCONS_00000721	XLOC_000555	Chr01:29600379-29600628	lincRNA	WT_p1kb	68	862	7.31	SA_p1kb	72	1136	5.96	WT	21	443	4.52	SA	1	93	1.06
TCONS_00000723	XLOC_000557	Chr01:29774227-29774488	lincRNA	WT_p1kb	92	1380	6.25	SA_p1kb	49	931	5	WT	16	311	4.89	SA	4	356	1.11
TCONS_00000725	XLOC_000559	Chr01:30050178-30050439	lincRNA	WT_p1kb	50	1060	4.5	SA_p1kb	42	768	5.18	WT	10	222	4.31	SA	8	168	4.54
TCONS_00000729	XLOC_000563	Chr01:30282797-30283253	lincRNA	WT_p1kb	80	1215	6.17	SA_p1kb	61	786	7.2	WT	108	8257	1.29	SA	35	11263	0.3
TCONS_00000731	XLOC_000565	Chr01:31292366-31292590	lincRNA	WT_p1kb	36	545	6.19	SA_p1kb	20	405	4.7	WT	22	414	5.04	SA	10	237	4.04
TCONS_00000738	XLOC_000572	Chr01:31654381-31654627	lincRNA	WT_p1kb	61	1310	4.44	SA_p1kb	38	657	5.46	WT	2	2122	0.09	SA	8	2707	0.29
TCONS_00000741	XLOC_000575	Chr01:32095279-32111944	lincRNA	WT_p1kb	17	907	1.83	SA_p1kb	8	1013	0.78	WT	17	1315	1.27	SA	11	1279	0.85
TCONS_00000743	XLOC_000577	Chr01:32253202-32253469	lincRNA	WT_p1kb	90	1310	6.42	SA_p1kb	61	843	6.74	WT	27	301	8.23	SA	21	174	10.76
TCONS_00000756	XLOC_000587	Chr01:33126880-33127118	lincRNA	WT_p1kb	43	243	15.03	SA_p1kb	39	301	11.47	WT	62	2103	2.86	SA	12	3170	0.37
TCONS_00000791	XLOC_000613	Chr01:36645881-36646120	lincRNA	WT_p1kb	79	1321	5.64	SA_p1kb	183	750	19.61	WT	1	474	0.21	SA	1	158	0.62
TCONS_00000796	XLOC_000618	Chr01:36899274-36899531	lincRNA	WT_p1kb	125	1638	7.09	SA_p1kb	85	1053	7.46	WT	28	509	5.21	SA	16	315	4.83
TCONS_00000797	XLOC_000619	Chr01:36973278-36973537	lincRNA	WT_p1kb	4	673	0.59	SA_p1kb	5	777	0.63	WT	0	165	0	SA	2	290	0.68
TCONS_00000821	XLOC_000640	Chr01:38350194-38350397	lincRNA	WT_p1kb	7	799	0.86	SA_p1kb	1	819	0.12	WT	0	141	0	SA	0	207	0
TCONS_00000837	XLOC_000652	Chr01:39878204-39878463	lincRNA	WT_p1kb	53	660	7.43	SA_p1kb	45	803	5.3	WT	18	222	7.5	SA	21	129	14
TCONS_00000842	XLOC_000655	Chr01:40100617-40100856	lincRNA	WT_p1kb	104	1487	6.53	SA_p1kb	69	1161	5.6	WT	12	440	2.65	SA	4	176	2.22
TCONS_00000913	XLOC_000720	Chr01:43940395-43940695	lincRNA	WT_p1kb	4	859	0.46	SA_p1kb	5	883	0.56	WT	1	234	0.42	SA	1	197	0.5
TCONS_00000931	XLOC_000736	Chr01:44965810-44966080	lincRNA	WT_p1kb	87	1115	7.23	SA_p1kb	28	412	6.36	WT	4	146	2.66	SA	11	200	5.21
TCONS_00001005	XLOC_000789	Chr01:47799169-47799417	lincRNA	WT_p1kb	146	1631	8.21	SA_p1kb	82	924	8.15	WT	12	176	6.38	SA	15	435	3.33
TCONS_00001014	XLOC_000795	Chr01:47865756-47866361	lincRNA	WT_p1kb	0	603	0	SA_p1kb	1	561	0.17	WT	5	399	1.23	SA	3	453	0.65
TCONS_00001015	XLOC_000796	Chr01:47866855-47867129	lincRNA	WT_p1kb	7	676	1.02	SA_p1kb	4	667	0.59	WT	0	381	0	SA	0	215	0
TCONS_00001083	XLOC_000844	Chr01:49153926-49154243	lincRNA	WT_p1kb	0	740	0	SA_p1kb	1	567	0.17	WT	0	290	0	SA	0	350	0
TCONS_00001259	XLOC_000972	Chr01:51501661-51502484	lincRNA	WT_p1kb	3	634	0.47	SA_p1kb	29	418	6.48	WT	0	287	0	SA	5	246	1.99
TCONS_00001263	XLOC_000976	Chr01:51595031-51595271	lincRNA	WT_p1kb	1	456	0.21	SA_p1kb	1	368	0.27	WT	0	124	0	SA	0	132	0
TCONS_00001274	XLOC_000985	Chr01:51797768-51798021	lincRNA	WT_p1kb	5	1117	0.44	SA_p1kb	0	760	0	WT	1	183	0.54	SA	0	118	0
TCONS_00001291	XLOC_000996	Chr01:51896949-51897416	lincRNA	WT_p1kb	70	308	18.51	SA_p1kb	104	499	17.24	WT	103	6681	1.51	SA	38	7980	0.47
TCONS_00001301	XLOC_001003	Chr01:52022841-52023304	lincRNA	WT_p1kb	4	771	0.51	SA_p1kb	4	746	0.53	WT	1	260	0.38	SA	2	374	0.53
TCONS_00001334	XLOC_001031	Chr01:52523103-52523469	lincRNA	WT_p1kb	3	798	0.37	SA_p1kb	2	798	0.25	WT	4	271	1.45	SA	0	180	0
TCONS_00001335	XLOC_001032	Chr01:52528338-52528599	lincRNA	WT_p1kb	5	1129	0.44	SA_p1kb	3	777	0.38	WT	0	183	0	SA	1	247	0.4
TCONS_00001372	XLOC_001058	Chr01:52873822-52874704	lincRNA	WT_p1kb	0	640	0	SA_p1kb	1	886	0.11	WT	4	590	0.67	SA	0	437	0
TCONS_00001387	XLOC_001073	Chr01:53036148-53036425	lincRNA	WT_p1kb	20	721	2.69	SA_p1kb	7	416	1.65	WT	2	400	0.49	SA	0	309	0
TCONS_00001410	XLOC_001091	Chr01:53486215-53486457	lincRNA	WT_p1kb	26	1218	2.09	SA_p1kb	11	2385	0.45	WT	11	1316	0.82	SA	10	3041	0.32
TCONS_00001426	XLOC_001102	Chr01:53652145-53652402	lincRNA	WT_p1kb	5	1036	0.48	SA_p1kb	4	848	0.46	WT	1	198	0.5	SA	0	65	0
TCONS_00001438	XLOC_001112	Chr01:53730607-53730846	lincRNA	WT_p1kb	131	516	20.24	SA_p1kb	33	504	6.14	WT	8	86	8.51	SA	6	132	4.34
TCONS_00001448	XLOC_001119	Chr01:53852352-53852800	lincRNA	WT_p1kb	3	957	0.31	SA_p1kb	1	799	0.12	WT	5	685	0.72	SA	1	439	0.22
TCONS_00001478	XLOC_001142	Chr01:54024388-54037190	lincRNA	WT_p1kb	2	650	0.3	SA_p1kb	2	749	0.26	WT	1	121	0.81	SA	0	136	0
TCONS_00001499	XLOC_001162	Chr01:54297639-54298112	lincRNA	WT_p1kb	1	276	0.36	SA_p1kb	2	383	0.51	WT	1	298	0.33	SA	0	101	0
TCONS_00001524	XLOC_001179	Chr01:54525491-54529957	lincRNA	WT_p1kb	1	377	0.26	SA_p1kb	2	653	0.3	WT	2	358	0.55	SA	1	513	0.19
TCONS_00001611	XLOC_001245	Chr01:55468773-55469013	lincRNA	WT_p1kb	2	1107	0.18	SA_p1kb	1	594	0.16	WT	2	173	1.14	SA	4	244	1.61
TCONS_00001768	XLOC_001355	Chr01:55902-57898	lincRNA	WT_p1kb	2	744	0.26	SA_p1kb	1	925	0.1	WT	8	1409	0.56	SA	8	1253	0.63
TCONS_00001792	XLOC_001373	Chr01:463561-463971	lincRNA	WT_p1kb	4	965	0.41	SA_p1kb	8	1307	0.6	WT	0	307	0	SA	2	534	0.37
TCONS_00001806	XLOC_001383	Chr01:717023-717296	lincRNA	WT_p1kb	2	735	0.27	SA_p1kb	2	1039	0.19	WT	0	97	0	SA	0	199	0
TCONS_00001813	XLOC_001390	Chr01:836023-836294	lincRNA	WT_p1kb	5	794	0.62	SA_p1kb	5	697	0.71	WT	0	66	0	SA	0	183	0
TCONS_00001845	XLOC_001414	Chr01:1188606-1188825	lincRNA	WT_p1kb	2	504	0.39	SA_p1kb	2	433	0.45	WT	1	194	0.51	SA	0	85	0
TCONS_00001873	XLOC_001432	Chr01:1466509-1466757	lincRNA	WT_p1kb	2	503	0.39	SA_p1kb	2	367	0.54	WT	0	150	0	SA	0	85	0
TCONS_00001882	XLOC_001440	Chr01:1544703-1545555	lincRNA	WT_p1kb	2	727	0.27	SA_p1kb	10	1018	0.97	WT	19	429	4.24	SA	51	655	7.22
TCONS_00001896	XLOC_001452	Chr01:1706975-1707247	lincRNA	WT_p1kb	105	1390	7.02	SA_p1kb	39	1009	3.72	WT	2	181	1.09	SA	2	203	0.97
TCONS_00001898	XLOC_001454	Chr01:1742562-1742814	lincRNA	WT_p1kb	1	317	0.31	SA_p1kb	1	283	0.35	WT	0	283	0	SA	1	68	1.44
TCONS_00001924	XLOC_001470	Chr01:2034216-2034619	lincRNA	WT_p1kb	2	866	0.23	SA_p1kb	3	681	0.43	WT	1	482	0.2	SA	0	273	0
TCONS_00001935	XLOC_001480	Chr01:2138398-2138701	lincRNA	WT_p1kb	5	1149	0.43	SA_p1kb	1	724	0.13	WT	0	76	0	SA	1	268	0.37
TCONS_00001959	XLOC_001496	Chr01:2612354-2612859	lincRNA	WT_p1kb	9	716	1.24	SA_p1kb	18	559	3.11	WT	11	364	2.93	SA	27	484	5.28
TCONS_00001996	XLOC_001520	Chr01:3036447-3036905	lincRNA	WT_p1kb	2	465	0.42	SA_p1kb	0	284	0	WT	2	244	0.81	SA	1	152	0.65
TCONS_00002007	XLOC_001529	Chr01:3176809-3177059	lincRNA	WT_p1kb	18	889	1.98	SA_p1kb	14	556	2.45	WT	0	368	0	SA	0	392	0
TCONS_00002098	XLOC_001605	Chr01:4895376-4895668	lincRNA	WT_p1kb	13	183	6.63	SA_p1kb	10	226	4.23	WT	35	389	8.25	SA	27	363	6.92
TCONS_00002101	XLOC_001607	Chr01:4938551-4938816	lincRNA	WT_p1kb	78	1410	5.24	SA_p1kb	122	1504	7.5	WT	20	289	6.47	SA	27	291	8.49
TCONS_00002120	XLOC_001620	Chr01:5306854-5307094	lincRNA	WT_p1kb	88	1372	6.02	SA_p1kb	54	583	8.47	WT	0	133	0	SA	2	107	1.83
TCONS_00002131	XLOC_001628	Chr01:5861981-5862309	lincRNA	WT_p1kb	2	868	0.22	SA_p1kb	6	912	0.65	WT	1	163	0.6	SA	0	196	0
TCONS_00002158	XLOC_001645	Chr01:6676040-6676311	lincRNA	WT_p1kb	66	869	7.05	SA_p1kb	49	814	5.67	WT	23	317	6.76	SA	16	114	12.3
TCONS_00002194	XLOC_001672	Chr01:7649939-7655796	lincRNA	WT_p1kb	4	541	0.73	SA_p1kb	0	652	0	WT	0	152	0	SA	0	180	0
TCONS_00002211	XLOC_001683	Chr01:8390189-8390456	lincRNA	WT_p1kb	0	304	0	SA_p1kb	3	248	1.19	WT	1	244	0.4	SA	0	184	0
TCONS_00002218	XLOC_001688	Chr01:8893469-8893676	lincRNA	WT_p1kb	74	1086	6.37	SA_p1kb	83	909	8.36	WT	14	156	8.23	SA	28	164	14.58
TCONS_00002238	XLOC_001705	Chr01:9863494-9864034	lincRNA	WT_p1kb	3	376	0.79	SA_p1kb	1	450	0.22	WT	2	992	0.2	SA	0	458	0
TCONS_00002240	XLOC_001707	Chr01:10110138-10110384	lincRNA	WT_p1kb	53	554	8.73	SA_p1kb	64	474	11.89	WT	13	216	5.67	SA	19	427	4.26
TCONS_00002245	XLOC_001711	Chr01:11118615-11118882	lincRNA	WT_p1kb	66	1356	4.64	SA_p1kb	34	736	4.41	WT	24	351	6.4	SA	17	166	9.28
TCONS_00002251	XLOC_001716	Chr01:12610100-12610687	lincRNA	WT_p1kb	69	703	8.93	SA_p1kb	58	871	6.24	WT	33	508	6.09	SA	25	324	7.16
TCONS_00002252	XLOC_001717	Chr01:12612369-12612662	lincRNA	WT_p1kb	106	891	10.63	SA_p1kb	65	820	7.34	WT	36	289	11.07	SA	6	80	6.97
TCONS_00002254	XLOC_001719	Chr01:12617935-12618205	lincRNA	WT_p1kb	47	674	6.51	SA_p1kb	71	1258	5.34	WT	53	283	15.77	SA	35	254	12.11
TCONS_00002265	XLOC_001727	Chr01:14392836-14393085	lincRNA	WT_p1kb	68	1204	5.34	SA_p1kb	39	784	4.73	WT	1	116	0.85	SA	3	75	3.84
TCONS_00002273	XLOC_001733	Chr01:18373223-18373468	lincRNA	WT_p1kb	46	676	6.37	SA_p1kb	58	805	6.72	WT	17	341	4.74	SA	7	133	5
TCONS_00002274	XLOC_001734	Chr01:18617554-18617775	lincRNA	WT_p1kb	65	1312	4.72	SA_p1kb	14	565	2.41	WT	70	415	14.43	SA	10	107	8.54
TCONS_00002289	XLOC_001746	Chr01:19546747-19547120	lincRNA	WT_p1kb	84	1155	6.77	SA_p1kb	35	794	4.22	WT	20	434	4.4	SA	6	182	3.19
TCONS_00002294	XLOC_001751	Chr01:20278324-20278689	lincRNA	WT_p1kb	72	1654	4.17	SA_p1kb	38	1127	3.26	WT	12	393	2.96	SA	5	164	2.95
TCONS_00002314	XLOC_001764	Chr01:22435686-22436010	lincRNA	WT_p1kb	29	601	4.6	SA_p1kb	37	469	7.31	WT	10	120	7.69	SA	15	331	4.33
TCONS_00002320	XLOC_001770	Chr01:22688386-22688683	lincRNA	WT_p1kb	2	815	0.24	SA_p1kb	3	709	0.42	WT	4	577	0.68	SA	0	59	0
TCONS_00002326	XLOC_001775	Chr01:24132386-24132628	lincRNA	WT_p1kb	55	1271	4.14	SA_p1kb	31	840	3.55	WT	12	335	3.45	SA	19	244	7.22
TCONS_00002330	XLOC_001779	Chr01:24401969-24402229	lincRNA	WT_p1kb	65	977	6.23	SA_p1kb	15	311	4.6	WT	13	302	4.12	SA	0	17	0
TCONS_00002340	XLOC_001788	Chr01:25259713-25260042	lincRNA	WT_p1kb	81	1211	6.26	SA_p1kb	100	1045	8.73	WT	40	336	10.63	SA	22	317	6.48
TCONS_00002341	XLOC_001789	Chr01:25489624-25489966	lincRNA	WT_p1kb	6	769	0.77	SA_p1kb	6	1078	0.55	WT	83	17805	0.46	SA	130	45400	0.28
TCONS_00002348	XLOC_001796	Chr01:25543883-25596543	lincRNA	WT_p1kb	6	410	1.44	SA_p1kb	5	741	0.67	WT	4	276	1.42	SA	8	184	4.16
TCONS_00002349	XLOC_001797	Chr01:25543883-25596543	lincRNA	WT_p1kb	1	371	0.26	SA_p1kb	2	398	0.5	WT	0	201	0	SA	2	259	0.76
TCONS_00002350	XLOC_001798	Chr01:25543883-25596543	lincRNA	WT_p1kb	3	516	0.57	SA_p1kb	2	547	0.36	WT	4	575	0.69	SA	1	487	0.2
TCONS_00002351	XLOC_001799	Chr01:25543883-25596543	lincRNA	WT_p1kb	5	840	0.59	SA_p1kb	7	682	1.01	WT	0	100	0	SA	4	204	1.92
TCONS_00002355	XLOC_001803	Chr01:25543883-25596543	lincRNA	WT_p1kb	1	387	0.25	SA_p1kb	2	408	0.48	WT	1	146	0.68	SA	0	237	0
TCONS_00002376	XLOC_001820	Chr01:26205459-26243841	lincRNA	WT_p1kb	4	1046	0.38	SA_p1kb	2	808	0.24	WT	3	232	1.27	SA	1	305	0.32
TCONS_00002379	XLOC_001823	Chr01:26366466-26366672	lincRNA	WT_p1kb	93	1121	7.66	SA_p1kb	27	596	4.33	WT	3	265	1.11	SA	3	147	2
TCONS_00002389	XLOC_001832	Chr01:26850058-26856090	lincRNA	WT_p1kb	7	548	1.26	SA_p1kb	4	576	0.68	WT	2	386	0.51	SA	0	315	0
TCONS_00002401	XLOC_001839	Chr01:27069986-27070204	lincRNA	WT_p1kb	89	1211	6.84	SA_p1kb	32	833	3.69	WT	14	131	9.65	SA	4	29	12.12
TCONS_00002434	XLOC_001866	Chr01:29087710-29087955	lincRNA	WT_p1kb	23	866	2.58	SA_p1kb	27	728	3.57	WT	3	101	2.88	SA	2	98	2
TCONS_00002441	XLOC_001873	Chr01:30639306-30639578	lincRNA	WT_p1kb	21	308	6.38	SA_p1kb	13	80	13.97	WT	0	136	0	SA	13	263	4.71
TCONS_00002442	XLOC_001874	Chr01:30925288-30925537	lincRNA	WT_p1kb	29	638	4.34	SA_p1kb	29	669	4.15	WT	26	380	6.4	SA	8	325	2.4
TCONS_00002446	XLOC_001878	Chr01:31654381-31654627	lincRNA	WT_p1kb	36	1032	3.37	SA_p1kb	13	705	1.81	WT	9	934	0.95	SA	6	1643	0.36
TCONS_00002456	XLOC_001883	Chr01:32022908-32023177	lincRNA	WT_p1kb	5	782	0.63	SA_p1kb	9	869	1.02	WT	0	0	0	SA	0	12	0
TCONS_00002484	XLOC_001904	Chr01:33432246-33432505	lincRNA	WT_p1kb	1	675	0.14	SA_p1kb	3	618	0.48	WT	2	253	0.78	SA	2	199	0.99
TCONS_00002505	XLOC_001924	Chr01:35657898-35658304	lincRNA	WT_p1kb	1	525	0.19	SA_p1kb	2	697	0.28	WT	1	359	0.27	SA	0	213	0
TCONS_00002508	XLOC_001927	Chr01:35728342-35728598	lincRNA	WT_p1kb	45	1127	3.83	SA_p1kb	33	1082	2.95	WT	6	249	2.35	SA	9	360	2.43
TCONS_00002510	XLOC_001929	Chr01:35969497-35969763	lincRNA	WT_p1kb	110	1451	7.04	SA_p1kb	26	627	3.98	WT	10	249	3.86	SA	17	248	6.41
TCONS_00002545	XLOC_001955	Chr01:37874904-37875148	lincRNA	WT_p1kb	43	856	4.78	SA_p1kb	27	374	6.73	WT	28	395	6.61	SA	23	378	5.73
TCONS_00002546	XLOC_001956	Chr01:38299431-38299683	lincRNA	WT_p1kb	135	2070	6.12	SA_p1kb	65	915	6.63	WT	8	201	3.82	SA	4	279	1.41
TCONS_00002551	XLOC_001960	Chr01:39310016-39310254	lincRNA	WT_p1kb	40	806	4.72	SA_p1kb	93	1344	6.47	WT	45	492	8.37	SA	51	407	11.13
TCONS_00002558	XLOC_001967	Chr01:39597135-39598538	lincRNA	WT_p1kb	20	231	7.96	SA_p1kb	11	296	3.58	WT	96	1566	5.77	SA	50	1626	2.98
TCONS_00002579	XLOC_001983	Chr01:40898279-40898669	lincRNA	WT_p1kb	68	463	12.8	SA_p1kb	121	1015	10.65	WT	23	151	13.21	SA	22	219	9.12
TCONS_00002597	XLOC_001995	Chr01:42014724-42020282	lincRNA	WT_p1kb	2	564	0.35	SA_p1kb	0	426	0	WT	3	433	0.68	SA	2	268	0.74
TCONS_00002606	XLOC_001997	Chr01:42080053-42080297	lincRNA	WT_p1kb	108	1207	8.21	SA_p1kb	34	639	5.05	WT	13	221	5.55	SA	7	168	4
TCONS_00002614	XLOC_002005	Chr01:43338313-43338646	lincRNA	WT_p1kb	65	958	6.35	SA_p1kb	28	508	5.22	WT	11	312	3.4	SA	12	160	6.97
TCONS_00002619	XLOC_002010	Chr01:43390574-43390839	lincRNA	WT_p1kb	64	806	7.35	SA_p1kb	34	731	4.44	WT	13	194	6.28	SA	12	162	6.89
TCONS_00002637	XLOC_002023	Chr01:43953492-43953943	lincRNA	WT_p1kb	5	481	1.02	SA_p1kb	5	910	0.54	WT	1	281	0.35	SA	3	400	0.74
TCONS_00002657	XLOC_002037	Chr01:44684316-44684564	lincRNA	WT_p1kb	102	946	9.73	SA_p1kb	42	716	5.54	WT	8	120	6.25	SA	9	223	3.87
TCONS_00002673	XLOC_002049	Chr01:45608438-45608781	lincRNA	WT_p1kb	51	600	7.83	SA_p1kb	37	854	4.15	WT	4	337	1.17	SA	6	241	2.42
TCONS_00002675	XLOC_002051	Chr01:45610706-45611502	lincRNA	WT_p1kb	30	726	3.96	SA_p1kb	20	651	2.98	WT	86	919	8.55	SA	93	1220	7.08
TCONS_00002680	XLOC_002056	Chr01:45630357-45630613	lincRNA	WT_p1kb	107	1032	9.39	SA_p1kb	65	820	7.34	WT	12	301	3.83	SA	28	468	5.64
TCONS_00002688	XLOC_002064	Chr01:46193092-46193370	lincRNA	WT_p1kb	35	708	4.71	SA_p1kb	46	907	4.82	WT	45	483	8.52	SA	27	606	4.26
TCONS_00002711	XLOC_002083	Chr01:46824778-46825002	lincRNA	WT_p1kb	4	665	0.59	SA_p1kb	6	740	0.8	WT	21	218	8.78	SA	23	306	6.99
TCONS_00002749	XLOC_002109	Chr01:48059525-48061175	lincRNA	WT_p1kb	2	482	0.41	SA_p1kb	2	597	0.33	WT	1	858	0.11	SA	5	1153	0.43
TCONS_00002750	XLOC_002110	Chr01:48061256-48061605	lincRNA	WT_p1kb	3	570	0.52	SA_p1kb	2	611	0.32	WT	1	227	0.43	SA	2	301	0.66
TCONS_00002762	XLOC_002119	Chr01:48407709-48407990	lincRNA	WT_p1kb	3	1057	0.28	SA_p1kb	0	712	0	WT	3	431	0.69	SA	3	259	1.14
TCONS_00002777	XLOC_002131	Chr01:48600739-48608975	lincRNA	WT_p1kb	0	402	0	SA_p1kb	0	707	0	WT	1	266	0.37	SA	3	495	0.6
TCONS_00002800	XLOC_002147	Chr01:48940969-48942089	lincRNA	WT_p1kb	24	509	4.5	SA_p1kb	14	664	2.06	WT	183	641	22.2	SA	253	1018	19.9
TCONS_00002806	XLOC_002153	Chr01:49015453-49019013	lincRNA	WT_p1kb	5	668	0.74	SA_p1kb	2	882	0.22	WT	2	603	0.33	SA	3	492	0.6
TCONS_00002807	XLOC_002153	Chr01:49015453-49019013	lincRNA	WT_p1kb	3	645	0.46	SA_p1kb	2	1004	0.19	WT	5	869	0.57	SA	5	742	0.66
TCONS_00002815	XLOC_002158	Chr01:49075743-49076000	lincRNA	WT_p1kb	131	1121	10.46	SA_p1kb	147	916	13.82	WT	53	349	13.18	SA	21	231	8.33
TCONS_00002873	XLOC_002202	Chr01:50005071-50005381	lincRNA	WT_p1kb	0	634	0	SA_p1kb	3	1178	0.25	WT	1	183	0.54	SA	0	259	0
TCONS_00002934	XLOC_002247	Chr01:50493064-50495995	lincRNA	WT_p1kb	1	647	0.15	SA_p1kb	2	470	0.42	WT	1	227	0.43	SA	0	130	0
TCONS_00002966	XLOC_002273	Chr01:50844317-50844736	lincRNA	WT_p1kb	1	883	0.11	SA_p1kb	1	473	0.21	WT	1	276	0.36	SA	1	254	0.39
TCONS_00003048	XLOC_002334	Chr01:51930559-51930799	lincRNA	WT_p1kb	7	1003	0.69	SA_p1kb	1	557	0.17	WT	1	459	0.21	SA	0	292	0
TCONS_00003071	XLOC_002348	Chr01:52119799-52120312	lincRNA	WT_p1kb	5	943	0.52	SA_p1kb	1	592	0.16	WT	0	142	0	SA	1	212	0.46
TCONS_00003143	XLOC_002394	Chr01:52933175-52933414	lincRNA	WT_p1kb	131	1123	10.44	SA_p1kb	93	699	11.74	WT	15	185	7.5	SA	9	208	4.14
TCONS_00003154	XLOC_002404	Chr01:53121953-53130212	lincRNA	WT_p1kb	47	840	5.29	SA_p1kb	42	1019	3.95	WT	24	196	10.9	SA	25	633	3.79
TCONS_00003195	XLOC_002431	Chr01:53407160-53410420	lincRNA	WT_p1kb	1	210	0.47	SA_p1kb	2	181	1.09	WT	2	213	0.93	SA	1	118	0.84
TCONS_00003202	XLOC_002435	Chr01:53448337-53448588	lincRNA	WT_p1kb	1	470	0.21	SA_p1kb	4	936	0.42	WT	3	228	1.29	SA	0	414	0
TCONS_00003210	XLOC_002442	Chr01:53487252-53487800	lincRNA	WT_p1kb	132	25821	0.5	SA_p1kb	153	47822	0.31	WT	38	4918	0.76	SA	82	18478	0.44
TCONS_00003212	XLOC_002444	Chr01:53490897-53491147	lincRNA	WT_p1kb	17	939	1.77	SA_p1kb	4	467	0.84	WT	13	2545	0.5	SA	24	3977	0.59
TCONS_00003218	XLOC_002450	Chr01:53554545-53554952	lincRNA	WT_p1kb	5	747	0.66	SA_p1kb	0	701	0	WT	3	344	0.86	SA	1	291	0.34
TCONS_00003230	XLOC_002459	Chr01:53626236-53626951	lincRNA	WT_p1kb	2	706	0.28	SA_p1kb	3	600	0.49	WT	28	380	6.86	SA	7	278	2.45
TCONS_00003241	XLOC_002465	Chr01:53697540-53697743	lincRNA	WT_p1kb	40	471	7.82	SA_p1kb	38	575	6.19	WT	0	187	0	SA	1	101	0.98
TCONS_00003279	XLOC_002493	Chr01:54298214-54298455	lincRNA	WT_p1kb	1	764	0.13	SA_p1kb	1	551	0.18	WT	0	203	0	SA	1	184	0.54
TCONS_00003342	XLOC_002538	Chr01:55096091-55096422	lincRNA	WT_p1kb	6	813	0.73	SA_p1kb	1	972	0.1	WT	0	389	0	SA	0	411	0
TCONS_00003524	XLOC_002662	Chr01:56795581-56796270	lincRNA	WT_p1kb	0	386	0	SA_p1kb	2	591	0.33	WT	41	529	7.19	SA	10	522	1.87
TCONS_00003603	XLOC_002723	Chr02:916913-917160	lincRNA	WT_p1kb	3	965	0.3	SA_p1kb	1	738	0.13	WT	1	230	0.43	SA	3	295	1
TCONS_00003607	XLOC_002727	Chr02:945712-947617	lincRNA	WT_p1kb	0	670	0	SA_p1kb	0	565	0	WT	3	769	0.38	SA	0	1080	0
TCONS_00003608	XLOC_002727	Chr02:945712-947617	lincRNA	WT_p1kb	2	518	0.38	SA_p1kb	0	785	0	WT	1	368	0.27	SA	0	360	0
TCONS_00003611	XLOC_002730	Chr02:971852-972085	lincRNA	WT_p1kb	8	906	0.87	SA_p1kb	2	1022	0.19	WT	2	161	1.22	SA	0	225	0
TCONS_00003893	XLOC_002944	Chr02:5335664-5336041	lincRNA	WT_p1kb	0	527	0	SA_p1kb	2	659	0.3	WT	1	236	0.42	SA	0	449	0
TCONS_00003955	XLOC_002990	Chr02:5959600-5960354	lincRNA	WT_p1kb	1	437	0.22	SA_p1kb	0	462	0	WT	4	503	0.78	SA	1	496	0.2
TCONS_00003976	XLOC_003008	Chr02:6269906-6270126	lincRNA	WT_p1kb	0	554	0	SA_p1kb	0	681	0	WT	0	165	0	SA	0	176	0
TCONS_00004005	XLOC_003032	Chr02:6677928-6678149	lincRNA	WT_p1kb	3	327	0.9	SA_p1kb	6	782	0.76	WT	2	100	1.96	SA	7	143	4.66
TCONS_00004082	XLOC_003089	Chr02:7810588-7810811	lincRNA	WT_p1kb	154	813	15.92	SA_p1kb	28	542	4.91	WT	11	127	7.97	SA	9	143	5.92
TCONS_00004128	XLOC_003118	Chr02:8444344-8444572	lincRNA	WT_p1kb	39	343	10.2	SA_p1kb	41	455	8.26	WT	0	245	0	SA	0	92	0
TCONS_00004140	XLOC_003126	Chr02:8637885-8638360	lincRNA	WT_p1kb	3	756	0.39	SA_p1kb	3	994	0.3	WT	4	663	0.59	SA	2	459	0.43
TCONS_00004147	XLOC_003132	Chr02:9036976-9037588	lincRNA	WT_p1kb	3	892	0.33	SA_p1kb	2	1007	0.19	WT	1	430	0.23	SA	10	364	2.67
TCONS_00004205	XLOC_003179	Chr02:10301178-10301632	lincRNA	WT_p1kb	2	351	0.56	SA_p1kb	0	441	0	WT	1	294	0.33	SA	0	79	0
TCONS_00004209	XLOC_003183	Chr02:10344677-10344890	lincRNA	WT_p1kb	17	1068	1.56	SA_p1kb	0	698	0	WT	1	150	0.66	SA	0	110	0
TCONS_00004246	XLOC_003214	Chr02:11090625-11090889	lincRNA	WT_p1kb	1	594	0.16	SA_p1kb	3	399	0.74	WT	0	180	0	SA	0	301	0
TCONS_00004250	XLOC_003217	Chr02:11157125-11157406	lincRNA	WT_p1kb	5	1409	0.35	SA_p1kb	2	904	0.22	WT	2	203	0.97	SA	1	135	0.73
TCONS_00004272	XLOC_003235	Chr02:11739156-11739392	lincRNA	WT_p1kb	1	570	0.17	SA_p1kb	6	817	0.72	WT	0	102	0	SA	0	358	0
TCONS_00004305	XLOC_003258	Chr02:12249166-12249411	lincRNA	WT_p1kb	5	1170	0.42	SA_p1kb	5	1284	0.38	WT	0	410	0	SA	0	239	0
TCONS_00004316	XLOC_003267	Chr02:12332614-12332863	lincRNA	WT_p1kb	7	477	1.44	SA_p1kb	1	413	0.24	WT	0	192	0	SA	0	58	0
TCONS_00004339	XLOC_003283	Chr02:12563267-12563671	lincRNA	WT_p1kb	7	832	0.83	SA_p1kb	3	875	0.34	WT	3	462	0.64	SA	0	331	0
TCONS_00004401	XLOC_003331	Chr02:13682874-13683090	lincRNA	WT_p1kb	40	1186	3.26	SA_p1kb	43	1009	4.08	WT	32	431	6.91	SA	17	247	6.43
TCONS_00004406	XLOC_003334	Chr02:13722381-13722584	lincRNA	WT_p1kb	3	554	0.53	SA_p1kb	1	474	0.21	WT	0	86	0	SA	0	21	0
TCONS_00004422	XLOC_003347	Chr02:13918874-13919351	lincRNA	WT_p1kb	5	1034	0.48	SA_p1kb	6	818	0.72	WT	2	518	0.38	SA	2	580	0.34
TCONS_00004464	XLOC_003374	Chr02:14545646-14547118	lincRNA	WT_p1kb	2	691	0.28	SA_p1kb	3	861	0.34	WT	7	1766	0.39	SA	10	1403	0.7
TCONS_00004465	XLOC_003374	Chr02:14545646-14547118	lincRNA	WT_p1kb	3	905	0.33	SA_p1kb	4	884	0.45	WT	5	734	0.67	SA	2	678	0.29
TCONS_00004508	XLOC_003396	Chr02:15064053-15064429	lincRNA	WT_p1kb	4	840	0.47	SA_p1kb	6	947	0.62	WT	13	2159	0.59	SA	27	6628	0.4
TCONS_00004521	XLOC_003406	Chr02:15135141-15135698	lincRNA	WT_p1kb	1	623	0.16	SA_p1kb	2	512	0.38	WT	0	288	0	SA	3	370	0.8
TCONS_00004525	XLOC_003410	Chr02:15180496-15180747	lincRNA	WT_p1kb	1	290	0.34	SA_p1kb	0	598	0	WT	1	348	0.28	SA	0	256	0
TCONS_00004526	XLOC_003411	Chr02:15183144-15183404	lincRNA	WT_p1kb	14	854	1.61	SA_p1kb	3	529	0.56	WT	22	370	5.61	SA	2	111	1.76
TCONS_00004616	XLOC_003472	Chr02:16699085-16700203	lincRNA	WT_p1kb	1	556	0.17	SA_p1kb	11	885	1.22	WT	1	374	0.26	SA	19	473	3.86
TCONS_00004622	XLOC_003475	Chr02:16863061-16873736	lincRNA	WT_p1kb	1	535	0.18	SA_p1kb	3	530	0.56	WT	1	160	0.62	SA	0	275	0
TCONS_00004627	XLOC_003479	Chr02:16910282-16910549	lincRNA	WT_p1kb	56	1405	3.83	SA_p1kb	59	710	7.67	WT	25	408	5.77	SA	2	195	1.01
TCONS_00004632	XLOC_003484	Chr02:17033819-17034122	lincRNA	WT_p1kb	33	668	4.7	SA_p1kb	44	920	4.56	WT	15	219	6.41	SA	8	207	3.72
TCONS_00004651	XLOC_003498	Chr02:18551209-18553806	lincRNA	WT_p1kb	7	631	1.09	SA_p1kb	13	442	2.85	WT	10	2539	0.39	SA	3	2626	0.11
TCONS_00004653	XLOC_003500	Chr02:18556604-18557522	lincRNA	WT_p1kb	50	870	5.43	SA_p1kb	70	866	7.47	WT	112	929	10.75	SA	68	766	8.15
TCONS_00004656	XLOC_003503	Chr02:18587683-18587991	lincRNA	WT_p1kb	62	986	5.91	SA_p1kb	31	515	5.67	WT	20	383	4.96	SA	20	279	6.68
TCONS_00004660	XLOC_003507	Chr02:19382485-19382711	lincRNA	WT_p1kb	41	1027	3.83	SA_p1kb	34	971	3.38	WT	15	138	9.8	SA	4	125	3.1
TCONS_00004668	XLOC_003513	Chr02:20022282-20022536	lincRNA	WT_p1kb	41	3728	1.08	SA_p1kb	22	2576	0.84	WT	1	82	1.2	SA	1	103	0.96
TCONS_00004681	XLOC_003522	Chr02:21673248-21673451	lincRNA	WT_p1kb	58	937	5.82	SA_p1kb	36	750	4.58	WT	15	369	3.9	SA	12	312	3.7
TCONS_00004689	XLOC_003528	Chr02:23765102-23765342	lincRNA	WT_p1kb	56	1070	4.97	SA_p1kb	16	593	2.62	WT	28	468	5.64	SA	21	273	7.14
TCONS_00004706	XLOC_003541	Chr02:24522369-24526151	lincRNA	WT_p1kb	0	381	0	SA_p1kb	2	443	0.44	WT	2	263	0.75	SA	7	286	2.38
TCONS_00004708	XLOC_003543	Chr02:25086637-25086913	lincRNA	WT_p1kb	77	1212	5.97	SA_p1kb	45	969	4.43	WT	41	444	8.45	SA	20	374	5.07
TCONS_00004711	XLOC_003545	Chr02:25241529-25241792	lincRNA	WT_p1kb	62	1238	4.76	SA_p1kb	25	817	2.96	WT	35	422	7.65	SA	16	344	4.44
TCONS_00004731	XLOC_003561	Chr02:26491123-26491373	lincRNA	WT_p1kb	36	906	3.82	SA_p1kb	22	673	3.16	WT	14	378	3.57	SA	10	178	5.31
TCONS_00004732	XLOC_003562	Chr02:26496577-26496819	lincRNA	WT_p1kb	88	1224	6.7	SA_p1kb	101	1353	6.94	WT	14	199	6.57	SA	26	322	7.47
TCONS_00004739	XLOC_003567	Chr02:26776347-26776550	lincRNA	WT_p1kb	91	1616	5.33	SA_p1kb	40	662	5.69	WT	19	360	5.01	SA	1	110	0.9
TCONS_00004757	XLOC_003583	Chr02:27774488-27774735	lincRNA	WT_p1kb	102	1419	6.7	SA_p1kb	60	923	6.1	WT	32	310	9.35	SA	20	249	7.43
TCONS_00004771	XLOC_003596	Chr02:29326869-29327123	lincRNA	WT_p1kb	62	1536	3.87	SA_p1kb	42	1179	3.43	WT	31	315	8.95	SA	21	271	7.19
TCONS_00004772	XLOC_003597	Chr02:29361528-29361766	lincRNA	WT_p1kb	38	1110	3.31	SA_p1kb	15	764	1.92	WT	0	71	0	SA	0	102	0
TCONS_00004777	XLOC_003602	Chr02:29813311-29813574	lincRNA	WT_p1kb	9	873	1.02	SA_p1kb	5	671	0.73	WT	23	287	7.41	SA	2	94	2.08
TCONS_00004779	XLOC_003604	Chr02:30158550-30158805	lincRNA	WT_p1kb	52	800	6.1	SA_p1kb	66	955	6.46	WT	8	211	3.65	SA	7	143	4.66
TCONS_00004819	XLOC_003630	Chr02:32226870-32227679	lincRNA	WT_p1kb	5	504	0.98	SA_p1kb	8	861	0.92	WT	3	440	0.67	SA	1	505	0.19
TCONS_00004839	XLOC_003646	Chr02:33327580-33327828	lincRNA	WT_p1kb	52	858	5.71	SA_p1kb	10	503	1.94	WT	31	475	6.12	SA	11	235	4.47
TCONS_00004865	XLOC_003668	Chr02:35777051-35777289	lincRNA	WT_p1kb	84	1325	5.96	SA_p1kb	65	1333	4.64	WT	9	143	5.92	SA	5	98	4.85
TCONS_00004895	XLOC_003685	Chr02:36894654-36894930	lincRNA	WT_p1kb	4	701	0.56	SA_p1kb	1	402	0.24	WT	1	195	0.51	SA	3	160	1.84
TCONS_00004902	XLOC_003691	Chr02:37240751-37241151	lincRNA	WT_p1kb	80	890	8.24	SA_p1kb	29	487	5.62	WT	53	8656	0.6	SA	38	11983	0.31
TCONS_00004908	XLOC_003696	Chr02:37600094-37600340	lincRNA	WT_p1kb	62	843	6.85	SA_p1kb	53	647	7.57	WT	29	248	10.46	SA	6	49	10.9
TCONS_00004935	XLOC_003720	Chr02:38884295-38894978	lincRNA	WT_p1kb	110	1055	9.44	SA_p1kb	33	689	4.57	WT	0	466	0	SA	0	265	0
TCONS_00004995	XLOC_003761	Chr02:39731771-39731989	lincRNA	WT_p1kb	80	1233	6.09	SA_p1kb	61	1610	3.65	WT	7	144	4.63	SA	2	41	4.65
TCONS_00005060	XLOC_003811	Chr02:41033267-41034188	lincRNA	WT_p1kb	3	1051	0.28	SA_p1kb	1	413	0.24	WT	1	844	0.11	SA	0	977	0
TCONS_00005166	XLOC_003887	Chr02:42525528-42526343	lincRNA	WT_p1kb	0	297	0	SA_p1kb	0	509	0	WT	4	414	0.95	SA	1	718	0.13
TCONS_00005167	XLOC_003888	Chr02:42526511-42526851	lincRNA	WT_p1kb	6	526	1.12	SA_p1kb	1	976	0.1	WT	1	187	0.53	SA	1	325	0.3
TCONS_00005192	XLOC_003909	Chr02:42968515-42968927	lincRNA	WT_p1kb	0	587	0	SA_p1kb	4	675	0.58	WT	129	119	52.01	SA	169	264	39.03
TCONS_00005221	XLOC_003934	Chr02:43372562-43372805	lincRNA	WT_p1kb	0	550	0	SA_p1kb	3	832	0.35	WT	1	106	0.93	SA	0	262	0
TCONS_00005320	XLOC_004011	Chr02:44993489-44999252	lincRNA	WT_p1kb	5	664	0.74	SA_p1kb	6	667	0.89	WT	1	635	0.15	SA	3	372	0.8
TCONS_00005341	XLOC_004025	Chr02:45253379-45253733	lincRNA	WT_p1kb	5	377	1.3	SA_p1kb	6	626	0.94	WT	2	281	0.7	SA	2	626	0.31
TCONS_00005368	XLOC_004049	Chr02:45562986-45563226	lincRNA	WT_p1kb	2	532	0.37	SA_p1kb	8	776	1.02	WT	0	190	0	SA	0	193	0
TCONS_00005399	XLOC_004074	Chr02:45926231-45926500	lincRNA	WT_p1kb	4	443	0.89	SA_p1kb	1	360	0.27	WT	0	124	0	SA	1	211	0.47
TCONS_00005431	XLOC_004094	Chr02:46290131-46290529	lincRNA	WT_p1kb	0	530	0	SA_p1kb	5	907	0.54	WT	4	574	0.69	SA	1	493	0.2
TCONS_00005486	XLOC_004136	Chr02:46756036-46756283	lincRNA	WT_p1kb	2	609	0.32	SA_p1kb	3	408	0.72	WT	2	186	1.06	SA	3	156	1.88
TCONS_00005544	XLOC_004170	Chr02:47250844-47251427	lincRNA	WT_p1kb	8	453	1.73	SA_p1kb	0	594	0	WT	1	341	0.29	SA	1	327	0.3
TCONS_00005632	XLOC_004237	Chr02:48131741-48132160	lincRNA	WT_p1kb	3	194	1.52	SA_p1kb	0	368	0	WT	1	344	0.28	SA	0	286	0
TCONS_00005639	XLOC_004243	Chr02:48277248-48277495	lincRNA	WT_p1kb	67	1500	4.27	SA_p1kb	62	1206	4.88	WT	20	569	3.39	SA	6	425	1.39
TCONS_00005673	XLOC_004268	Chr02:96756-103918	lincRNA	WT_p1kb	4	577	0.68	SA_p1kb	2	322	0.61	WT	2	358	0.55	SA	1	229	0.43
TCONS_00005680	XLOC_004274	Chr02:202979-203272	lincRNA	WT_p1kb	0	668	0	SA_p1kb	9	558	1.58	WT	0	114	0	SA	1	172	0.57
TCONS_00005689	XLOC_004282	Chr02:416415-416738	lincRNA	WT_p1kb	35	634	5.23	SA_p1kb	22	564	3.75	WT	43	528	7.53	SA	2	134	1.47
TCONS_00005692	XLOC_004285	Chr02:451785-452053	lincRNA	WT_p1kb	6	596	0.99	SA_p1kb	2	560	0.35	WT	4	311	1.26	SA	0	93	0
TCONS_00005736	XLOC_004313	Chr02:957920-959657	lincRNA	WT_p1kb	3	907	0.32	SA_p1kb	1	677	0.14	WT	2	134	1.47	SA	4	315	1.25
TCONS_00005775	XLOC_004340	Chr02:1437158-1437561	lincRNA	WT_p1kb	2	690	0.28	SA_p1kb	2	631	0.31	WT	3	486	0.61	SA	2	515	0.38
TCONS_00005783	XLOC_004348	Chr02:1513648-1513892	lincRNA	WT_p1kb	2	896	0.22	SA_p1kb	0	1007	0	WT	1	121	0.81	SA	3	247	1.2
TCONS_00005784	XLOC_004349	Chr02:1518055-1518444	lincRNA	WT_p1kb	0	894	0	SA_p1kb	1	1180	0.08	WT	1	173	0.57	SA	0	237	0
TCONS_00005785	XLOC_004350	Chr02:1518630-1520140	lincRNA	WT_p1kb	0	525	0	SA_p1kb	0	438	0	WT	1	1642	0.06	SA	2	1609	0.12
TCONS_00005787	XLOC_004352	Chr02:1533365-1533644	lincRNA	WT_p1kb	4	591	0.67	SA_p1kb	3	687	0.43	WT	2	277	0.71	SA	4	270	1.45
TCONS_00005794	XLOC_004359	Chr02:1590118-1590378	lincRNA	WT_p1kb	1	770	0.12	SA_p1kb	0	892	0	WT	0	145	0	SA	0	149	0
TCONS_00005891	XLOC_004429	Chr02:3064418-3065261	lincRNA	WT_p1kb	48	325	12.86	SA_p1kb	57	527	9.76	WT	1	610	0.16	SA	3	526	0.56
TCONS_00005902	XLOC_004436	Chr02:3130821-3131309	lincRNA	WT_p1kb	53	707	6.97	SA_p1kb	35	563	5.85	WT	1	283	0.35	SA	1	394	0.25
TCONS_00006024	XLOC_004520	Chr02:4563711-4563964	lincRNA	WT_p1kb	3	340	0.87	SA_p1kb	0	293	0	WT	2	249	0.79	SA	0	266	0
TCONS_00006041	XLOC_004535	Chr02:4771129-4771411	lincRNA	WT_p1kb	4	921	0.43	SA_p1kb	3	1181	0.25	WT	0	176	0	SA	0	149	0
TCONS_00006046	XLOC_004540	Chr02:4788879-4796358	lincRNA	WT_p1kb	1	472	0.21	SA_p1kb	5	541	0.91	WT	2	682	0.29	SA	0	1163	0
TCONS_00006047	XLOC_004541	Chr02:4788879-4796358	lincRNA	WT_p1kb	1	290	0.34	SA_p1kb	5	594	0.83	WT	0	403	0	SA	2	336	0.59
TCONS_00006099	XLOC_004576	Chr02:5169612-5169853	lincRNA	WT_p1kb	34	923	3.55	SA_p1kb	99	588	14.41	WT	0	187	0	SA	0	28	0
TCONS_00006179	XLOC_004631	Chr02:6025299-6025551	lincRNA	WT_p1kb	3	647	0.46	SA_p1kb	2	575	0.34	WT	61	156	28.11	SA	4	121	3.2
TCONS_00006200	XLOC_004646	Chr02:6336884-6337359	lincRNA	WT_p1kb	7	554	1.24	SA_p1kb	0	504	0	WT	3	324	0.91	SA	12	474	2.46
TCONS_00006269	XLOC_004693	Chr02:7056875-7057183	lincRNA	WT_p1kb	3	786	0.38	SA_p1kb	1	911	0.1	WT	0	127	0	SA	1	176	0.56
TCONS_00006344	XLOC_004747	Chr02:7948272-7948663	lincRNA	WT_p1kb	87	741	10.5	SA_p1kb	51	522	8.9	WT	26	402	6.07	SA	30	372	7.46
TCONS_00006353	XLOC_004754	Chr02:8145260-8145595	lincRNA	WT_p1kb	1	798	0.12	SA_p1kb	1	497	0.2	WT	0	233	0	SA	0	19	0
TCONS_00006361	XLOC_004761	Chr02:8287398-8287798	lincRNA	WT_p1kb	34	663	4.87	SA_p1kb	13	592	2.14	WT	32	308	9.41	SA	40	581	6.44
TCONS_00006412	XLOC_004799	Chr02:9305628-9306053	lincRNA	WT_p1kb	2	240	0.82	SA_p1kb	2	248	0.8	WT	1	294	0.33	SA	0	338	0
TCONS_00006414	XLOC_004801	Chr02:9358698-9359028	lincRNA	WT_p1kb	8	1214	0.65	SA_p1kb	1	824	0.12	WT	2	335	0.59	SA	1	237	0.42
TCONS_00006442	XLOC_004818	Chr02:9621155-9621372	lincRNA	WT_p1kb	80	909	8.08	SA_p1kb	46	717	6.02	WT	5	192	2.53	SA	0	172	0
TCONS_00006502	XLOC_004863	Chr02:10712130-10725875	lincRNA	WT_p1kb	1	920	0.1	SA_p1kb	3	1442	0.2	WT	0	442	0	SA	5	1016	0.48
TCONS_00006503	XLOC_004864	Chr02:10712130-10725875	lincRNA	WT_p1kb	10	960	1.03	SA_p1kb	1	851	0.11	WT	0	207	0	SA	0	110	0
TCONS_00006504	XLOC_004865	Chr02:10712130-10725875	lincRNA	WT_p1kb	0	268	0	SA_p1kb	1	315	0.31	WT	13	919	1.39	SA	5	650	0.76
TCONS_00006508	XLOC_004866	Chr02:10712130-10725875	lincRNA	WT_p1kb	1	748	0.13	SA_p1kb	5	740	0.67	WT	2	243	0.81	SA	1	433	0.23
TCONS_00006512	XLOC_004870	Chr02:10764777-10765010	lincRNA	WT_p1kb	2	1002	0.19	SA_p1kb	2	544	0.36	WT	2	81	2.4	SA	1	276	0.36
TCONS_00006601	XLOC_004929	Chr02:12326623-12326909	lincRNA	WT_p1kb	21	751	2.72	SA_p1kb	25	620	3.87	WT	41	231	15.07	SA	15	149	9.14
TCONS_00006622	XLOC_004947	Chr02:12730446-12749625	lincRNA	WT_p1kb	72	882	7.54	SA_p1kb	16	223	6.69	WT	8	231	3.34	SA	2	141	1.39
TCONS_00006644	XLOC_004962	Chr02:13355505-13355760	lincRNA	WT_p1kb	132	1365	8.81	SA_p1kb	58	654	8.14	WT	34	247	12.09	SA	9	97	8.49
TCONS_00006797	XLOC_005072	Chr02:15084124-15084485	lincRNA	WT_p1kb	2	642	0.31	SA_p1kb	2	529	0.37	WT	2	125	1.57	SA	0	150	0
TCONS_00006810	XLOC_005084	Chr02:15284033-15284609	lincRNA	WT_p1kb	4	836	0.47	SA_p1kb	5	776	0.64	WT	3	681	0.43	SA	0	315	0
TCONS_00006826	XLOC_005097	Chr02:15551245-15551555	lincRNA	WT_p1kb	2	734	0.27	SA_p1kb	6	360	1.63	WT	1	266	0.37	SA	0	506	0
TCONS_00006828	XLOC_005099	Chr02:15566309-15567494	lincRNA	WT_p1kb	1	614	0.16	SA_p1kb	2	427	0.46	WT	12	922	1.28	SA	2	578	0.34
TCONS_00006829	XLOC_005100	Chr02:15566309-15567494	lincRNA	WT_p1kb	5	882	0.56	SA_p1kb	2	637	0.31	WT	3	177	1.66	SA	0	161	0
TCONS_00006858	XLOC_005120	Chr02:16576053-16576276	lincRNA	WT_p1kb	18	867	2.03	SA_p1kb	13	780	1.63	WT	0	253	0	SA	0	203	0
TCONS_00006866	XLOC_005127	Chr02:17441795-17442041	lincRNA	WT_p1kb	30	726	3.96	SA_p1kb	33	698	4.51	WT	0	84	0	SA	1	226	0.44
TCONS_00006869	XLOC_005130	Chr02:17483075-17483278	lincRNA	WT_p1kb	87	834	9.44	SA_p1kb	35	337	9.4	WT	91	1005	8.3	SA	49	631	7.2
TCONS_00006881	XLOC_005141	Chr02:18132311-18132595	lincRNA	WT_p1kb	66	1003	6.17	SA_p1kb	29	685	4.06	WT	17	338	4.78	SA	1	37	2.63
TCONS_00006891	XLOC_005150	Chr02:19302698-19302944	lincRNA	WT_p1kb	43	1265	3.28	SA_p1kb	12	736	1.6	WT	14	251	5.28	SA	2	160	1.23
TCONS_00006893	XLOC_005152	Chr02:19466657-19466918	lincRNA	WT_p1kb	44	974	4.32	SA_p1kb	46	818	5.32	WT	7	126	5.26	SA	12	412	2.83
TCONS_00006894	XLOC_005153	Chr02:20216279-20216582	lincRNA	WT_p1kb	131	3748	3.37	SA_p1kb	61	2490	2.39	WT	60	1597	3.62	SA	28	678	3.96
TCONS_00006895	XLOC_005154	Chr02:20525402-20525610	lincRNA	WT_p1kb	6	186	3.12	SA_p1kb	8	319	2.44	WT	17	206	7.62	SA	11	153	6.7
TCONS_00006933	XLOC_005179	Chr02:22346838-22347093	lincRNA	WT_p1kb	27	586	4.4	SA_p1kb	42	714	5.55	WT	2	178	1.11	SA	0	120	0
TCONS_00006934	XLOC_005180	Chr02:22450868-22451130	lincRNA	WT_p1kb	10	203	4.69	SA_p1kb	7	142	4.69	WT	4	59	6.34	SA	0	44	0
TCONS_00006941	XLOC_005183	Chr02:22747233-22747479	lincRNA	WT_p1kb	18	404	4.26	SA_p1kb	19	558	3.29	WT	1	200	0.49	SA	1	62	1.58
TCONS_00006954	XLOC_005194	Chr02:24465309-24465547	lincRNA	WT_p1kb	72	1255	5.42	SA_p1kb	40	893	4.28	WT	17	195	8.01	SA	12	265	4.33
TCONS_00006965	XLOC_005200	Chr02:24958209-24979607	lincRNA	WT_p1kb	4	647	0.61	SA_p1kb	5	723	0.68	WT	0	130	0	SA	0	126	0
TCONS_00006966	XLOC_005201	Chr02:24958209-24979607	lincRNA	WT_p1kb	3	521	0.57	SA_p1kb	3	586	0.5	WT	0	233	0	SA	4	276	1.42
TCONS_00006967	XLOC_005202	Chr02:24958209-24979607	lincRNA	WT_p1kb	46	818	5.32	SA_p1kb	50	1023	4.65	WT	24	563	4.08	SA	5	613	0.8
TCONS_00006975	XLOC_005209	Chr02:25578149-25578405	lincRNA	WT_p1kb	34	1066	3.09	SA_p1kb	20	797	2.44	WT	18	345	4.95	SA	20	274	6.8
TCONS_00006999	XLOC_005228	Chr02:26620046-26620288	lincRNA	WT_p1kb	46	1529	2.92	SA_p1kb	29	1149	2.46	WT	14	226	5.83	SA	6	246	2.38
TCONS_00007008	XLOC_005234	Chr02:27039532-27039772	lincRNA	WT_p1kb	81	1283	5.93	SA_p1kb	29	734	3.8	WT	9	135	6.25	SA	2	136	1.44
TCONS_00007009	XLOC_005235	Chr02:27197919-27198132	lincRNA	WT_p1kb	5	709	0.7	SA_p1kb	1	616	0.16	WT	2	82	2.38	SA	0	33	0
TCONS_00007017	XLOC_005241	Chr02:27323216-27334063	lincRNA	WT_p1kb	1	381	0.26	SA_p1kb	5	631	0.78	WT	2	92	2.12	SA	0	180	0
TCONS_00007061	XLOC_005272	Chr02:28458188-28458455	lincRNA	WT_p1kb	36	1369	2.56	SA_p1kb	20	662	2.93	WT	25	352	6.63	SA	5	187	2.6
TCONS_00007074	XLOC_005283	Chr02:30283380-30292042	lincRNA	WT_p1kb	66	265	19.93	SA_p1kb	96	335	22.27	WT	1	684	0.14	SA	2	428	0.46
TCONS_00007100	XLOC_005309	Chr02:32724066-32724323	lincRNA	WT_p1kb	76	1482	4.87	SA_p1kb	43	1106	3.74	WT	8	238	3.25	SA	1	97	1.02
TCONS_00007104	XLOC_005313	Chr02:33867524-33867775	lincRNA	WT_p1kb	51	989	4.9	SA_p1kb	14	486	2.8	WT	13	409	3.08	SA	12	283	4.06
TCONS_00007138	XLOC_005335	Chr02:36770701-36770954	lincRNA	WT_p1kb	23	801	2.79	SA_p1kb	11	1266	0.86	WT	33	216	13.25	SA	10	129	7.19
TCONS_00007146	XLOC_005341	Chr02:37206877-37207130	lincRNA	WT_p1kb	15	850	1.73	SA_p1kb	9	650	1.36	WT	10	277	3.48	SA	8	226	3.41
TCONS_00007147	XLOC_005342	Chr02:37240751-37241151	lincRNA	WT_p1kb	39	686	5.37	SA_p1kb	43	837	4.88	WT	54	6552	0.81	SA	46	7459	0.61
TCONS_00007169	XLOC_005360	Chr02:38274083-38274422	lincRNA	WT_p1kb	5	394	1.25	SA_p1kb	4	698	0.56	WT	8	262	2.96	SA	8	219	3.52
TCONS_00007194	XLOC_005380	Chr02:38777417-38777782	lincRNA	WT_p1kb	7	628	1.1	SA_p1kb	12	835	1.41	WT	1	221	0.45	SA	0	285	0
TCONS_00007216	XLOC_005399	Chr02:39167282-39167583	lincRNA	WT_p1kb	0	330	0	SA_p1kb	2	317	0.62	WT	3	226	1.31	SA	1	133	0.74
TCONS_00007256	XLOC_005431	Chr02:39826908-39827159	lincRNA	WT_p1kb	113	1196	8.63	SA_p1kb	106	1205	8.08	WT	34	543	5.89	SA	17	263	6.07
TCONS_00007334	XLOC_005485	Chr02:41003511-41003760	lincRNA	WT_p1kb	3	1008	0.29	SA_p1kb	0	771	0	WT	0	219	0	SA	0	153	0
TCONS_00007335	XLOC_005486	Chr02:41031504-41031852	lincRNA	WT_p1kb	4	763	0.52	SA_p1kb	6	719	0.82	WT	3	367	0.81	SA	0	231	0
TCONS_00007434	XLOC_005555	Chr02:42596690-42596923	lincRNA	WT_p1kb	5	531	0.93	SA_p1kb	3	719	0.41	WT	1	79	1.25	SA	0	275	0
TCONS_00007466	XLOC_005574	Chr02:42887962-42888329	lincRNA	WT_p1kb	2	561	0.35	SA_p1kb	3	442	0.67	WT	2	305	0.65	SA	0	331	0
TCONS_00007467	XLOC_005575	Chr02:42888690-42889209	lincRNA	WT_p1kb	2	704	0.28	SA_p1kb	2	598	0.33	WT	0	290	0	SA	1	175	0.56
TCONS_00007607	XLOC_005683	Chr02:44612866-44616635	lincRNA	WT_p1kb	3	552	0.54	SA_p1kb	1	388	0.25	WT	0	188	0	SA	0	124	0
TCONS_00007664	XLOC_005730	Chr02:45528929-45529281	lincRNA	WT_p1kb	0	410	0	SA_p1kb	0	287	0	WT	1	393	0.25	SA	0	245	0
TCONS_00007675	XLOC_005739	Chr02:45665291-45665536	lincRNA	WT_p1kb	3	1121	0.26	SA_p1kb	3	731	0.4	WT	1	352	0.28	SA	0	293	0
TCONS_00007819	XLOC_005838	Chr02:47124852-47125089	lincRNA	WT_p1kb	2	680	0.29	SA_p1kb	2	571	0.34	WT	0	115	0	SA	0	308	0
TCONS_00007898	XLOC_005891	Chr02:47798533-47798777	lincRNA	WT_p1kb	4	596	0.66	SA_p1kb	4	774	0.51	WT	2	320	0.62	SA	0	285	0
TCONS_00007999	XLOC_005964	Chr03:261374-261598	lincRNA	WT_p1kb	2	799	0.24	SA_p1kb	3	699	0.42	WT	2	172	1.14	SA	0	248	0
TCONS_00008140	XLOC_006066	Chr03:2778679-2779231	lincRNA	WT_p1kb	0	533	0	SA_p1kb	3	496	0.6	WT	0	337	0	SA	4	447	0.88
TCONS_00008148	XLOC_006072	Chr03:2851320-2961120	lincRNA	WT_p1kb	13	983	1.3	SA_p1kb	12	780	1.51	WT	4	253	1.55	SA	4	332	1.19
TCONS_00008149	XLOC_006073	Chr03:2851320-2961120	lincRNA	WT_p1kb	15	1019	1.45	SA_p1kb	14	857	1.6	WT	1	284	0.35	SA	0	271	0
TCONS_00008172	XLOC_006090	Chr03:3653468-3653717	lincRNA	WT_p1kb	5	673	0.73	SA_p1kb	0	512	0	WT	3	313	0.94	SA	0	70	0
TCONS_00008210	XLOC_006115	Chr03:5011167-5011380	lincRNA	WT_p1kb	2	537	0.37	SA_p1kb	1	217	0.45	WT	0	322	0	SA	0	8	0
TCONS_00008256	XLOC_006148	Chr03:6520466-6520679	lincRNA	WT_p1kb	66	775	7.84	SA_p1kb	22	352	5.88	WT	2	460	0.43	SA	2	256	0.77
TCONS_00008261	XLOC_006153	Chr03:6628962-6629378	lincRNA	WT_p1kb	3	843	0.35	SA_p1kb	0	625	0	WT	0	438	0	SA	1	190	0.52
TCONS_00008301	XLOC_006182	Chr03:9133995-9134866	lincRNA	WT_p1kb	39	833	4.47	SA_p1kb	48	788	5.74	WT	1	931	0.1	SA	3	577	0.51
TCONS_00008312	XLOC_006193	Chr03:10254173-10254378	lincRNA	WT_p1kb	2	539	0.36	SA_p1kb	2	773	0.25	WT	0	259	0	SA	1	264	0.37
TCONS_00008313	XLOC_006194	Chr03:10316750-10316969	lincRNA	WT_p1kb	58	468	11.02	SA_p1kb	25	460	5.15	WT	9	49	15.51	SA	3	113	2.58
TCONS_00008327	XLOC_006207	Chr03:12935351-12935612	lincRNA	WT_p1kb	51	1089	4.47	SA_p1kb	24	636	3.63	WT	8	172	4.44	SA	2	91	2.15
TCONS_00008328	XLOC_006208	Chr03:13191128-13191363	lincRNA	WT_p1kb	43	1181	3.51	SA_p1kb	65	1127	5.45	WT	12	358	3.24	SA	4	142	2.73
TCONS_00008330	XLOC_006210	Chr03:13867458-13867729	lincRNA	WT_p1kb	34	1122	2.94	SA_p1kb	46	828	5.26	WT	8	221	3.49	SA	3	148	1.98
TCONS_00008366	XLOC_006236	Chr03:18140351-18140637	lincRNA	WT_p1kb	317	5600	5.35	SA_p1kb	162	3507	4.41	WT	167	3945	4.06	SA	93	2970	3.03
TCONS_00008381	XLOC_006246	Chr03:18809625-18809841	lincRNA	WT_p1kb	33	766	4.13	SA_p1kb	12	546	2.15	WT	8	1193	0.66	SA	5	2264	0.22
TCONS_00008404	XLOC_006262	Chr03:19766532-19766790	lincRNA	WT_p1kb	18	694	2.52	SA_p1kb	18	667	2.62	WT	0	299	0	SA	0	197	0
TCONS_00008407	XLOC_006265	Chr03:20351361-20351599	lincRNA	WT_p1kb	38	944	3.86	SA_p1kb	38	845	4.3	WT	15	303	4.71	SA	7	190	3.55
TCONS_00008408	XLOC_006266	Chr03:21404512-21404779	lincRNA	WT_p1kb	73	1221	5.64	SA_p1kb	22	572	3.7	WT	23	382	5.67	SA	13	278	4.46
TCONS_00008446	XLOC_006295	Chr03:23439326-23439717	lincRNA	WT_p1kb	2	880	0.22	SA_p1kb	3	741	0.4	WT	1	255	0.39	SA	0	317	0
TCONS_00008447	XLOC_006296	Chr03:23444052-23444337	lincRNA	WT_p1kb	2	781	0.25	SA_p1kb	5	553	0.89	WT	1	229	0.43	SA	0	202	0
TCONS_00008448	XLOC_006297	Chr03:23655676-23655927	lincRNA	WT_p1kb	44	1014	4.15	SA_p1kb	42	829	4.82	WT	27	371	6.78	SA	29	345	7.75
TCONS_00008451	XLOC_006300	Chr03:24618097-24618389	lincRNA	WT_p1kb	70	1102	5.97	SA_p1kb	52	664	7.26	WT	21	421	4.75	SA	8	202	3.8
TCONS_00008457	XLOC_006306	Chr03:25566650-25566930	lincRNA	WT_p1kb	33	355	8.5	SA_p1kb	31	677	4.37	WT	32	138	18.82	SA	49	13	79.03
TCONS_00008489	XLOC_006326	Chr03:26645979-26646233	lincRNA	WT_p1kb	49	1069	4.38	SA_p1kb	40	606	6.19	WT	19	496	3.68	SA	4	163	2.39
TCONS_00008496	XLOC_006332	Chr03:27337385-27337652	lincRNA	WT_p1kb	27	757	3.44	SA_p1kb	29	727	3.83	WT	4	383	1.03	SA	18	313	5.43
TCONS_00008523	XLOC_006353	Chr03:28726018-28726453	lincRNA	WT_p1kb	1	498	0.2	SA_p1kb	2	385	0.51	WT	0	384	0	SA	3	396	0.75
TCONS_00008544	XLOC_006367	Chr03:28942196-28942548	lincRNA	WT_p1kb	6	906	0.65	SA_p1kb	3	798	0.37	WT	4	590	0.67	SA	0	240	0
TCONS_00008557	XLOC_006377	Chr03:29542977-29543229	lincRNA	WT_p1kb	104	1176	8.12	SA_p1kb	41	792	4.92	WT	16	208	7.14	SA	4	158	2.46
TCONS_00008586	XLOC_006398	Chr03:30816065-30816312	lincRNA	WT_p1kb	63	509	11.01	SA_p1kb	24	547	4.2	WT	13	137	8.66	SA	14	85	14.14
TCONS_00008605	XLOC_006411	Chr03:31190672-31190914	lincRNA	WT_p1kb	44	1027	4.1	SA_p1kb	16	410	3.75	WT	11	430	2.49	SA	4	183	2.13
TCONS_00008606	XLOC_006412	Chr03:31365692-31366015	lincRNA	WT_p1kb	5	837	0.59	SA_p1kb	7	1117	0.62	WT	1	12	7.69	SA	0	136	0
TCONS_00008609	XLOC_006415	Chr03:31403151-31403404	lincRNA	WT_p1kb	5	620	0.8	SA_p1kb	3	1239	0.24	WT	0	109	0	SA	8	388	2.02
TCONS_00008629	XLOC_006434	Chr03:32247578-32247832	lincRNA	WT_p1kb	10	1145	0.86	SA_p1kb	4	680	0.58	WT	1	181	0.54	SA	0	179	0
TCONS_00008635	XLOC_006440	Chr03:32477820-32478025	lincRNA	WT_p1kb	3	748	0.39	SA_p1kb	1	599	0.16	WT	1	33	2.94	SA	0	58	0
TCONS_00008638	XLOC_006443	Chr03:32707963-32708246	lincRNA	WT_p1kb	39	480	7.51	SA_p1kb	22	695	3.06	WT	6	1389	0.43	SA	12	1794	0.66
TCONS_00008652	XLOC_006453	Chr03:32973062-32973404	lincRNA	WT_p1kb	2	501	0.39	SA_p1kb	1	641	0.15	WT	0	304	0	SA	1	269	0.37
TCONS_00008659	XLOC_006460	Chr03:33053318-33053639	lincRNA	WT_p1kb	1	705	0.14	SA_p1kb	4	1045	0.38	WT	1	298	0.33	SA	0	259	0
TCONS_00008727	XLOC_006511	Chr03:34566379-34566889	lincRNA	WT_p1kb	0	638	0	SA_p1kb	3	948	0.31	WT	1	256	0.38	SA	0	197	0
TCONS_00008760	XLOC_006540	Chr03:34970851-34971180	lincRNA	WT_p1kb	0	377	0	SA_p1kb	0	517	0	WT	0	578	0	SA	1	289	0.34
TCONS_00008761	XLOC_006541	Chr03:34971616-34971901	lincRNA	WT_p1kb	0	918	0	SA_p1kb	1	498	0.2	WT	0	188	0	SA	0	97	0
TCONS_00008762	XLOC_006542	Chr03:34978115-34978329	lincRNA	WT_p1kb	0	305	0	SA_p1kb	5	337	1.46	WT	11	169	6.11	SA	9	128	6.56
TCONS_00008804	XLOC_006578	Chr03:35828054-35828294	lincRNA	WT_p1kb	1	1108	0.09	SA_p1kb	3	887	0.33	WT	0	308	0	SA	4	552	0.71
TCONS_00008842	XLOC_006603	Chr03:36112860-36113901	lincRNA	WT_p1kb	6	659	0.9	SA_p1kb	3	1016	0.29	WT	3	849	0.35	SA	3	788	0.37
TCONS_00008843	XLOC_006604	Chr03:36114168-36114648	lincRNA	WT_p1kb	3	693	0.43	SA_p1kb	3	620	0.48	WT	0	217	0	SA	1	201	0.49
TCONS_00008858	XLOC_006613	Chr03:36411002-36411267	lincRNA	WT_p1kb	41	653	5.9	SA_p1kb	12	490	2.39	WT	1	191	0.52	SA	2	103	1.9
TCONS_00008859	XLOC_006614	Chr03:36428374-36428655	lincRNA	WT_p1kb	1	345	0.28	SA_p1kb	0	251	0	WT	1	235	0.42	SA	1	328	0.3
TCONS_00009070	XLOC_006771	Chr03:38935456-38935855	lincRNA	WT_p1kb	2	507	0.39	SA_p1kb	4	677	0.58	WT	3	267	1.11	SA	1	342	0.29
TCONS_00009071	XLOC_006772	Chr03:38935968-38936298	lincRNA	WT_p1kb	5	541	0.91	SA_p1kb	5	794	0.62	WT	1	433	0.23	SA	2	277	0.71
TCONS_00009080	XLOC_006778	Chr03:39034136-39034378	lincRNA	WT_p1kb	1	475	0.21	SA_p1kb	1	989	0.1	WT	0	260	0	SA	0	299	0
TCONS_00009240	XLOC_006899	Chr03:40992020-40992422	lincRNA	WT_p1kb	1	772	0.12	SA_p1kb	2	1011	0.19	WT	2	240	0.82	SA	2	194	1.02
TCONS_00009296	XLOC_006937	Chr03:41628904-41629357	lincRNA	WT_p1kb	2	889	0.22	SA_p1kb	1	425	0.23	WT	0	289	0	SA	1	110	0.9
TCONS_00009341	XLOC_006966	Chr03:41972586-41972828	lincRNA	WT_p1kb	2	895	0.22	SA_p1kb	1	880	0.11	WT	1	144	0.68	SA	0	105	0
TCONS_00009343	XLOC_006968	Chr03:41992215-41992504	lincRNA	WT_p1kb	2	631	0.31	SA_p1kb	1	666	0.14	WT	1	205	0.48	SA	0	145	0
TCONS_00009372	XLOC_006989	Chr03:42337165-42337747	lincRNA	WT_p1kb	1	653	0.15	SA_p1kb	0	867	0	WT	1	424	0.23	SA	3	541	0.55
TCONS_00009401	XLOC_007008	Chr03:42681743-42682311	lincRNA	WT_p1kb	2	785	0.25	SA_p1kb	1	668	0.14	WT	2	381	0.52	SA	1	279	0.35
TCONS_00009402	XLOC_007009	Chr03:42685951-42686192	lincRNA	WT_p1kb	64	888	6.72	SA_p1kb	67	573	10.46	WT	0	78	0	SA	0	109	0
TCONS_00009428	XLOC_007032	Chr03:43018396-43018643	lincRNA	WT_p1kb	7	678	1.02	SA_p1kb	3	396	0.75	WT	1	179	0.55	SA	0	210	0
TCONS_00009458	XLOC_007056	Chr03:43361840-43367144	lincRNA	WT_p1kb	2	948	0.21	SA_p1kb	3	966	0.3	WT	0	150	0	SA	0	18	0
TCONS_00009680	XLOC_007229	Chr03:233169-233422	lincRNA	WT_p1kb	0	671	0	SA_p1kb	1	406	0.24	WT	1	140	0.7	SA	0	54	0
TCONS_00009747	XLOC_007280	Chr03:1459223-1459700	lincRNA	WT_p1kb	9	700	1.26	SA_p1kb	0	395	0	WT	13	395	3.18	SA	25	137	15.43
TCONS_00009758	XLOC_007287	Chr03:1510554-1510802	lincRNA	WT_p1kb	1	667	0.14	SA_p1kb	0	753	0	WT	0	203	0	SA	0	105	0
TCONS_00009804	XLOC_007322	Chr03:2347078-2348050	lincRNA	WT_p1kb	31	805	3.7	SA_p1kb	64	741	7.95	WT	2	727	0.27	SA	3	616	0.48
TCONS_00009852	XLOC_007360	Chr03:3346955-3347212	lincRNA	WT_p1kb	2	789	0.25	SA_p1kb	9	811	1.09	WT	4	161	2.42	SA	0	158	0
TCONS_00009867	XLOC_007372	Chr03:3704949-3705311	lincRNA	WT_p1kb	0	764	0	SA_p1kb	3	632	0.47	WT	13	531	2.38	SA	9	222	3.89
TCONS_00009899	XLOC_007394	Chr03:4408572-4408867	lincRNA	WT_p1kb	1	422	0.23	SA_p1kb	1	354	0.28	WT	0	284	0	SA	0	151	0
TCONS_00009922	XLOC_007412	Chr03:5192778-5193024	lincRNA	WT_p1kb	4	764	0.52	SA_p1kb	2	764	0.26	WT	2	195	1.01	SA	3	138	2.12
TCONS_00009926	XLOC_007416	Chr03:5615712-5615931	lincRNA	WT_p1kb	2	650	0.3	SA_p1kb	0	713	0	WT	2	317	0.62	SA	0	189	0
TCONS_00009934	XLOC_007424	Chr03:5807269-5807639	lincRNA	WT_p1kb	0	328	0	SA_p1kb	2	247	0.8	WT	2	212	0.93	SA	0	203	0
TCONS_00009939	XLOC_007429	Chr03:6089404-6089693	lincRNA	WT_p1kb	0	95	0	SA_p1kb	0	104	0	WT	0	103	0	SA	0	54	0
TCONS_00009945	XLOC_007433	Chr03:6272916-6273165	lincRNA	WT_p1kb	1	957	0.1	SA_p1kb	2	997	0.2	WT	1	258	0.38	SA	1	258	0.38
TCONS_00009964	XLOC_007452	Chr03:7730274-7731573	lincRNA	WT_p1kb	125	1533	7.53	SA_p1kb	31	968	3.1	WT	2	882	0.22	SA	2	765	0.26
TCONS_00009980	XLOC_007465	Chr03:8447233-8447544	lincRNA	WT_p1kb	11	155	6.62	SA_p1kb	18	155	10.4	WT	32	313	9.27	SA	28	439	5.99
TCONS_00009990	XLOC_007474	Chr03:10339717-10339990	lincRNA	WT_p1kb	36	659	5.17	SA_p1kb	29	628	4.41	WT	9	235	3.68	SA	4	143	2.72
TCONS_00009991	XLOC_007475	Chr03:10515745-10516100	lincRNA	WT_p1kb	38	990	3.69	SA_p1kb	50	822	5.73	WT	24	457	4.98	SA	40	846	4.51
TCONS_00010020	XLOC_007497	Chr03:13565230-13565572	lincRNA	WT_p1kb	5	314	1.56	SA_p1kb	8	262	2.96	WT	3	581	0.51	SA	4	382	1.03
TCONS_00010027	XLOC_007504	Chr03:14463730-14465121	lincRNA	WT_p1kb	3	593	0.5	SA_p1kb	4	638	0.62	WT	124	1308	8.65	SA	93	946	8.95
TCONS_00010037	XLOC_007511	Chr03:15104189-15104435	lincRNA	WT_p1kb	40	750	5.06	SA_p1kb	11	200	5.21	WT	2	73	2.66	SA	1	49	2
TCONS_00010038	XLOC_007512	Chr03:15266816-15267067	lincRNA	WT_p1kb	75	895	7.73	SA_p1kb	7	185	3.64	WT	20	209	8.73	SA	2	67	2.89
TCONS_00010050	XLOC_007520	Chr03:16594055-16594297	lincRNA	WT_p1kb	46	1184	3.73	SA_p1kb	31	627	4.71	WT	12	415	2.81	SA	6	85	6.59
TCONS_00010052	XLOC_007522	Chr03:16742283-16742534	lincRNA	WT_p1kb	36	792	4.34	SA_p1kb	29	698	3.98	WT	13	113	10.31	SA	25	246	9.22
TCONS_00010058	XLOC_007527	Chr03:16915530-16915798	lincRNA	WT_p1kb	44	473	8.51	SA_p1kb	8	310	2.51	WT	16	460	3.36	SA	3	188	1.57
TCONS_00010059	XLOC_007528	Chr03:16986729-16987038	lincRNA	WT_p1kb	31	688	4.31	SA_p1kb	19	255	6.93	WT	24	381	5.92	SA	5	101	4.71
TCONS_00010065	XLOC_007533	Chr03:17535705-17535972	lincRNA	WT_p1kb	49	760	6.05	SA_p1kb	29	681	4.08	WT	25	519	4.59	SA	0	123	0
TCONS_00010069	XLOC_007537	Chr03:18051411-18051678	lincRNA	WT_p1kb	30	652	4.39	SA_p1kb	19	607	3.03	WT	13	313	3.98	SA	3	178	1.65
TCONS_00010108	XLOC_007557	Chr03:19277352-19277705	lincRNA	WT_p1kb	73	1126	6.08	SA_p1kb	49	1293	3.65	WT	25	644	3.73	SA	16	454	3.4
TCONS_00010113	XLOC_007562	Chr03:19964088-19964343	lincRNA	WT_p1kb	0	14	0	SA_p1kb	1	31	3.12	WT	12	142	7.79	SA	21	335	5.89
TCONS_00010114	XLOC_007563	Chr03:20050350-20050592	lincRNA	WT_p1kb	2	581	0.34	SA_p1kb	0	783	0	WT	1	301	0.33	SA	2	324	0.61
TCONS_00010146	XLOC_007592	Chr03:21970368-21970730	lincRNA	WT_p1kb	25	591	4.05	SA_p1kb	39	825	4.51	WT	5	327	1.5	SA	7	248	2.74
TCONS_00010168	XLOC_007611	Chr03:25080350-25080682	lincRNA	WT_p1kb	38	561	6.34	SA_p1kb	53	1018	4.94	WT	43	521	7.62	SA	29	348	7.69
TCONS_00010220	XLOC_007648	Chr03:27715561-27715818	lincRNA	WT_p1kb	66	1301	4.82	SA_p1kb	52	687	7.03	WT	17	229	6.91	SA	17	337	4.8
TCONS_00010299	XLOC_007697	Chr03:30836656-30836959	lincRNA	WT_p1kb	2	764	0.26	SA_p1kb	2	539	0.36	WT	0	103	0	SA	0	115	0
TCONS_00010357	XLOC_007744	Chr03:32243306-32243893	lincRNA	WT_p1kb	0	582	0	SA_p1kb	1	643	0.15	WT	2	187	1.05	SA	2	177	1.11
TCONS_00010375	XLOC_007757	Chr03:32707963-32708246	lincRNA	WT_p1kb	48	533	8.26	SA_p1kb	35	591	5.59	WT	24	2748	0.86	SA	16	6082	0.26
TCONS_00010446	XLOC_007807	Chr03:34366579-34366790	lincRNA	WT_p1kb	126	963	11.57	SA_p1kb	163	924	14.99	WT	19	107	15.07	SA	15	76	16.48
TCONS_00010460	XLOC_007817	Chr03:34633197-34633461	lincRNA	WT_p1kb	4	811	0.49	SA_p1kb	3	891	0.33	WT	1	204	0.48	SA	0	227	0
TCONS_00010468	XLOC_007823	Chr03:34751585-34752704	lincRNA	WT_p1kb	41	985	3.99	SA_p1kb	36	429	7.74	WT	1	347	0.28	SA	3	1021	0.29
TCONS_00010689	XLOC_007989	Chr03:37473341-37473606	lincRNA	WT_p1kb	2	926	0.21	SA_p1kb	4	603	0.65	WT	0	306	0	SA	0	315	0
TCONS_00010780	XLOC_008064	Chr03:39156101-39156415	lincRNA	WT_p1kb	2	200	0.99	SA_p1kb	1	578	0.17	WT	0	213	0	SA	0	84	0
TCONS_00010828	XLOC_008095	Chr03:39743316-39743641	lincRNA	WT_p1kb	33	614	5.1	SA_p1kb	24	615	3.75	WT	2	274	0.72	SA	0	307	0
TCONS_00010882	XLOC_008131	Chr03:40457543-40457764	lincRNA	WT_p1kb	1	412	0.24	SA_p1kb	0	553	0	WT	0	106	0	SA	2	155	1.27
TCONS_00010923	XLOC_008161	Chr03:40712388-40713022	lincRNA	WT_p1kb	2	454	0.43	SA_p1kb	1	358	0.27	WT	0	265	0	SA	2	448	0.44
TCONS_00010935	XLOC_008172	Chr03:40859982-40860229	lincRNA	WT_p1kb	1	681	0.14	SA_p1kb	1	640	0.15	WT	1	154	0.64	SA	2	122	1.61
TCONS_00010942	XLOC_008178	Chr03:40974941-40975765	lincRNA	WT_p1kb	2	440	0.45	SA_p1kb	1	650	0.15	WT	0	876	0	SA	1	761	0.13
TCONS_00010952	XLOC_008188	Chr03:41021850-41022095	lincRNA	WT_p1kb	0	921	0	SA_p1kb	4	470	0.84	WT	0	172	0	SA	0	199	0
TCONS_00011021	XLOC_008238	Chr03:41695792-41696063	lincRNA	WT_p1kb	1	1083	0.09	SA_p1kb	2	476	0.41	WT	2	340	0.58	SA	1	274	0.36
TCONS_00011058	XLOC_008264	Chr03:41978988-41979544	lincRNA	WT_p1kb	3	715	0.41	SA_p1kb	0	749	0	WT	0	279	0	SA	0	365	0
TCONS_00011062	XLOC_008267	Chr03:41992215-41992504	lincRNA	WT_p1kb	7	818	0.84	SA_p1kb	1	1193	0.08	WT	3	79	3.65	SA	3	319	0.93
TCONS_00011151	XLOC_008330	Chr03:43069115-43069478	lincRNA	WT_p1kb	0	542	0	SA_p1kb	1	822	0.12	WT	2	260	0.76	SA	0	149	0
TCONS_00011153	XLOC_008332	Chr03:43093773-43094016	lincRNA	WT_p1kb	5	618	0.8	SA_p1kb	0	521	0	WT	0	87	0	SA	0	94	0
TCONS_00011169	XLOC_008347	Chr03:43301731-43302104	lincRNA	WT_p1kb	2	542	0.36	SA_p1kb	1	530	0.18	WT	0	67	0	SA	0	38	0
TCONS_00011187	XLOC_008361	Chr03:43540649-43540864	lincRNA	WT_p1kb	1	542	0.18	SA_p1kb	2	769	0.25	WT	2	226	0.87	SA	3	300	0.99
TCONS_00011261	XLOC_008411	Chr03:43969673-43970066	lincRNA	WT_p1kb	7	418	1.64	SA_p1kb	2	584	0.34	WT	2	190	1.04	SA	3	201	1.47
TCONS_00011269	XLOC_008417	Chr03:44042500-44042731	lincRNA	WT_p1kb	35	494	6.61	SA_p1kb	36	781	4.4	WT	33	358	8.43	SA	20	180	10
TCONS_00011289	XLOC_008428	Chr03:44147415-44147714	lincRNA	WT_p1kb	2	583	0.34	SA_p1kb	2	608	0.32	WT	0	130	0	SA	0	124	0
TCONS_00011365	XLOC_008484	Chr03:44885715-44886190	lincRNA	WT_p1kb	5	494	1	SA_p1kb	7	669	1.03	WT	68	324	17.34	SA	60	293	16.99
TCONS_00011424	XLOC_008527	Chr03:45569336-45569744	lincRNA	WT_p1kb	2	864	0.23	SA_p1kb	4	749	0.53	WT	4	371	1.06	SA	2	345	0.57
TCONS_00011426	XLOC_008529	Chr03:45573382-45576568	lincRNA	WT_p1kb	6	1048	0.56	SA_p1kb	4	1033	0.38	WT	5	980	0.5	SA	2	713	0.27
TCONS_00011465	XLOC_008555	Chr04:117696-117927	lincRNA	WT_p1kb	168	643	20.71	SA_p1kb	149	493	23.2	WT	67	126	34.71	SA	131	170	43.52
TCONS_00011584	XLOC_008641	Chr04:1519973-1522685	lincRNA	WT_p1kb	0	313	0	SA_p1kb	0	497	0	WT	1	537	0.18	SA	2	380	0.52
TCONS_00011699	XLOC_008728	Chr04:2755893-2757526	lincRNA	WT_p1kb	0	518	0	SA_p1kb	2	768	0.25	WT	4	714	0.55	SA	2	1152	0.17
TCONS_00011742	XLOC_008761	Chr04:3097736-3098060	lincRNA	WT_p1kb	15	1378	1.07	SA_p1kb	0	984	0	WT	24	660	3.5	SA	19	717	2.58
TCONS_00011833	XLOC_008824	Chr04:3971687-3971927	lincRNA	WT_p1kb	3	688	0.43	SA_p1kb	1	532	0.18	WT	0	250	0	SA	0	130	0
TCONS_00011869	XLOC_008852	Chr04:4463762-4463976	lincRNA	WT_p1kb	3	501	0.59	SA_p1kb	2	729	0.27	WT	0	106	0	SA	0	230	0
TCONS_00011937	XLOC_008908	Chr04:5242163-5242367	lincRNA	WT_p1kb	2	621	0.32	SA_p1kb	2	475	0.41	WT	1	130	0.76	SA	0	164	0
TCONS_00012040	XLOC_008975	Chr04:6361713-6362202	lincRNA	WT_p1kb	3	669	0.44	SA_p1kb	3	1045	0.28	WT	2	334	0.59	SA	2	344	0.57
TCONS_00012041	XLOC_008976	Chr04:6378681-6379199	lincRNA	WT_p1kb	4	733	0.54	SA_p1kb	1	805	0.12	WT	0	472	0	SA	2	436	0.45
TCONS_00012072	XLOC_008998	Chr04:6574768-6588431	lincRNA	WT_p1kb	7	872	0.79	SA_p1kb	12	1107	1.07	WT	3	207	1.42	SA	0	199	0
TCONS_00012073	XLOC_008999	Chr04:6574768-6588431	lincRNA	WT_p1kb	5	878	0.56	SA_p1kb	9	1102	0.81	WT	6	312	1.88	SA	0	185	0
TCONS_00012129	XLOC_009036	Chr04:7186796-7187112	lincRNA	WT_p1kb	3	877	0.34	SA_p1kb	2	715	0.27	WT	0	447	0	SA	2	132	1.49
TCONS_00012134	XLOC_009040	Chr04:7254140-7254403	lincRNA	WT_p1kb	7	913	0.76	SA_p1kb	4	571	0.69	WT	1	206	0.48	SA	1	199	0.5
TCONS_00012267	XLOC_009134	Chr04:9118238-9118541	lincRNA	WT_p1kb	0	792	0	SA_p1kb	4	832	0.47	WT	0	185	0	SA	0	32	0
TCONS_00012278	XLOC_009144	Chr04:9421680-9422024	lincRNA	WT_p1kb	2	694	0.28	SA_p1kb	3	658	0.45	WT	1	234	0.42	SA	1	122	0.81
TCONS_00012284	XLOC_009147	Chr04:9615340-9615687	lincRNA	WT_p1kb	0	843	0	SA_p1kb	2	751	0.26	WT	1	312	0.31	SA	1	253	0.39
TCONS_00012286	XLOC_009149	Chr04:9653908-9654147	lincRNA	WT_p1kb	106	903	10.5	SA_p1kb	53	693	7.1	WT	8	131	5.75	SA	16	112	12.5
TCONS_00012288	XLOC_009151	Chr04:9703645-9703915	lincRNA	WT_p1kb	4	625	0.63	SA_p1kb	0	142	0	WT	0	0	0	SA	0	0	0
TCONS_00012290	XLOC_009153	Chr04:9925643-9925910	lincRNA	WT_p1kb	21	472	4.25	SA_p1kb	16	393	3.91	WT	24	375	6.01	SA	8	180	4.25
TCONS_00012296	XLOC_009157	Chr04:10876687-10876921	lincRNA	WT_p1kb	36	806	4.27	SA_p1kb	27	761	3.42	WT	5	189	2.57	SA	5	197	2.47
TCONS_00012342	XLOC_009189	Chr04:12568514-12568779	lincRNA	WT_p1kb	12	653	1.8	SA_p1kb	11	506	2.12	WT	0	73	0	SA	1	153	0.64
TCONS_00012381	XLOC_009209	Chr04:13281113-13281527	lincRNA	WT_p1kb	5	525	0.94	SA_p1kb	1	485	0.2	WT	2	139	1.41	SA	0	214	0
TCONS_00012394	XLOC_009218	Chr04:14015463-14015710	lincRNA	WT_p1kb	49	1161	4.04	SA_p1kb	42	727	5.46	WT	19	490	3.73	SA	2	108	1.81
TCONS_00012398	XLOC_009222	Chr04:14267068-14267307	lincRNA	WT_p1kb	96	1464	6.15	SA_p1kb	60	1085	5.24	WT	41	444	8.45	SA	8	115	6.5
TCONS_00012403	XLOC_009227	Chr04:14323630-14323831	lincRNA	WT_p1kb	114	995	10.27	SA_p1kb	43	1170	3.54	WT	8	86	8.51	SA	7	241	2.82
TCONS_00012405	XLOC_009229	Chr04:14905264-14905516	lincRNA	WT_p1kb	65	927	6.55	SA_p1kb	54	957	5.34	WT	39	320	10.86	SA	7	69	9.21
TCONS_00012408	XLOC_009231	Chr04:15158048-15158367	lincRNA	WT_p1kb	45	698	6.05	SA_p1kb	22	469	4.48	WT	19	214	8.15	SA	11	250	4.21
TCONS_00012454	XLOC_009260	Chr04:16391406-16391659	lincRNA	WT_p1kb	17	1031	1.62	SA_p1kb	43	1097	3.77	WT	23	209	9.91	SA	10	140	6.66
TCONS_00012465	XLOC_009270	Chr04:17293140-17293431	lincRNA	WT_p1kb	54	930	5.48	SA_p1kb	13	561	2.26	WT	6	427	1.38	SA	12	960	1.23
TCONS_00012531	XLOC_009328	Chr04:22001132-22001364	lincRNA	WT_p1kb	59	1076	5.19	SA_p1kb	42	1104	3.66	WT	9	258	3.37	SA	10	233	4.11
TCONS_00012536	XLOC_009333	Chr04:23560503-23560796	lincRNA	WT_p1kb	88	1635	5.1	SA_p1kb	62	847	6.82	WT	6	385	1.53	SA	22	296	6.91
TCONS_00012537	XLOC_009334	Chr04:23571444-23571687	lincRNA	WT_p1kb	51	1271	3.85	SA_p1kb	82	1501	5.18	WT	5	242	2.02	SA	2	180	1.09
TCONS_00012546	XLOC_009342	Chr04:23898131-23898407	lincRNA	WT_p1kb	62	1514	3.93	SA_p1kb	41	853	4.58	WT	5	211	2.31	SA	7	331	2.07
TCONS_00012548	XLOC_009344	Chr04:23943111-23943318	lincRNA	WT_p1kb	51	1397	3.52	SA_p1kb	28	942	2.88	WT	5	231	2.11	SA	6	177	3.27
TCONS_00012560	XLOC_009353	Chr04:25906782-25907100	lincRNA	WT_p1kb	139	2451	5.36	SA_p1kb	83	1823	4.35	WT	49	432	10.18	SA	10	229	4.18
TCONS_00012561	XLOC_009354	Chr04:25973845-25974132	lincRNA	WT_p1kb	36	785	4.38	SA_p1kb	24	694	3.34	WT	67	2096	3.09	SA	48	992	4.61
TCONS_00012572	XLOC_009364	Chr04:27153951-27154220	lincRNA	WT_p1kb	19	450	4.05	SA_p1kb	2	343	0.57	WT	23	485	4.52	SA	13	580	2.19
TCONS_00012575	XLOC_009367	Chr04:27480481-27480725	lincRNA	WT_p1kb	14	518	2.63	SA_p1kb	25	711	3.39	WT	16	341	4.48	SA	4	111	3.47
TCONS_00012580	XLOC_009369	Chr04:27551518-27568710	lincRNA	WT_p1kb	24	1391	1.69	SA_p1kb	4	981	0.4	WT	3	319	0.93	SA	1	354	0.28
TCONS_00012586	XLOC_009375	Chr04:27787621-27787890	lincRNA	WT_p1kb	50	1050	4.54	SA_p1kb	7	361	1.9	WT	3	151	1.94	SA	0	94	0
TCONS_00012605	XLOC_009388	Chr04:30382252-30382504	lincRNA	WT_p1kb	76	1237	5.78	SA_p1kb	43	1359	3.06	WT	15	425	3.4	SA	6	198	2.94
TCONS_00012612	XLOC_009394	Chr04:31348461-31348708	lincRNA	WT_p1kb	19	446	4.08	SA_p1kb	28	510	5.2	WT	20	364	5.2	SA	22	347	5.96
TCONS_00012623	XLOC_009404	Chr04:33090142-33091142	lincRNA	WT_p1kb	1	839	0.11	SA_p1kb	1	565	0.17	WT	1	245	0.4	SA	0	206	0
TCONS_00012625	XLOC_009406	Chr04:33776683-33776918	lincRNA	WT_p1kb	54	699	7.17	SA_p1kb	39	843	4.42	WT	15	170	8.1	SA	14	231	5.71
TCONS_00012630	XLOC_009411	Chr04:34158457-34158740	lincRNA	WT_p1kb	57	1560	3.52	SA_p1kb	24	641	3.6	WT	7	684	1.01	SA	10	325	2.98
TCONS_00012666	XLOC_009439	Chr04:37333446-37333699	lincRNA	WT_p1kb	33	429	7.14	SA_p1kb	39	291	11.81	WT	30	631	4.53	SA	16	420	3.66
TCONS_00012671	XLOC_009442	Chr04:38514613-38514858	lincRNA	WT_p1kb	75	702	9.65	SA_p1kb	34	315	9.74	WT	17	304	5.29	SA	15	169	8.15
TCONS_00012677	XLOC_009446	Chr04:38658508-38658765	lincRNA	WT_p1kb	76	1032	6.85	SA_p1kb	42	866	4.62	WT	29	418	6.48	SA	18	173	9.42
TCONS_00012679	XLOC_009448	Chr04:39562539-39562857	lincRNA	WT_p1kb	54	1129	4.56	SA_p1kb	35	1132	2.99	WT	4	79	4.81	SA	1	59	1.66
TCONS_00012698	XLOC_009463	Chr04:40041354-40041606	lincRNA	WT_p1kb	49	768	5.99	SA_p1kb	34	937	3.5	WT	3	326	0.91	SA	4	330	1.19
TCONS_00012718	XLOC_009475	Chr04:40877757-40878034	lincRNA	WT_p1kb	34	686	4.72	SA_p1kb	45	614	6.82	WT	9	167	5.11	SA	6	183	3.17
TCONS_00012732	XLOC_009485	Chr04:41521881-41522125	lincRNA	WT_p1kb	121	1046	10.36	SA_p1kb	81	945	7.89	WT	29	300	8.81	SA	6	168	3.44
TCONS_00012742	XLOC_009494	Chr04:41721955-41722200	lincRNA	WT_p1kb	68	921	6.87	SA_p1kb	69	901	7.11	WT	21	231	8.33	SA	34	167	16.91
TCONS_00012746	XLOC_009498	Chr04:42057375-42057644	lincRNA	WT_p1kb	2	637	0.31	SA_p1kb	1	394	0.25	WT	0	192	0	SA	3	162	1.81
TCONS_00012749	XLOC_009501	Chr04:42226428-42226948	lincRNA	WT_p1kb	81	905	8.21	SA_p1kb	19	334	5.38	WT	56	9576	0.58	SA	42	14033	0.29
TCONS_00012757	XLOC_009507	Chr04:42396979-42399427	lincRNA	WT_p1kb	133	897	12.91	SA_p1kb	73	684	9.64	WT	4	1646	0.24	SA	3	2120	0.14
TCONS_00012758	XLOC_009507	Chr04:42396979-42399427	lincRNA	WT_p1kb	133	897	12.91	SA_p1kb	73	684	9.64	WT	4	1646	0.24	SA	3	2120	0.14
TCONS_00012798	XLOC_009539	Chr04:44244227-44244759	lincRNA	WT_p1kb	1	782	0.12	SA_p1kb	3	706	0.42	WT	11	622	1.73	SA	0	180	0
TCONS_00012859	XLOC_009585	Chr04:45528615-45529743	lincRNA	WT_p1kb	3	572	0.52	SA_p1kb	0	259	0	WT	18	705	2.48	SA	26	701	3.57
TCONS_00012860	XLOC_009586	Chr04:45530007-45530755	lincRNA	WT_p1kb	16	319	4.77	SA_p1kb	30	615	4.65	WT	2	539	0.36	SA	0	434	0
TCONS_00012867	XLOC_009591	Chr04:45646072-45646333	lincRNA	WT_p1kb	86	1282	6.28	SA_p1kb	57	888	6.03	WT	7	89	7.29	SA	7	116	5.69
TCONS_00012878	XLOC_009600	Chr04:45761042-45761304	lincRNA	WT_p1kb	184	1498	10.93	SA_p1kb	147	1113	11.66	WT	46	548	7.74	SA	32	435	6.85
TCONS_00012886	XLOC_009607	Chr04:45929427-45929679	lincRNA	WT_p1kb	3	710	0.42	SA_p1kb	1	930	0.1	WT	0	176	0	SA	0	45	0
TCONS_00012951	XLOC_009646	Chr04:46514816-46515419	lincRNA	WT_p1kb	1	467	0.21	SA_p1kb	2	781	0.25	WT	2	394	0.5	SA	1	505	0.19
TCONS_00012962	XLOC_009654	Chr04:46636790-46637145	lincRNA	WT_p1kb	3	1046	0.28	SA_p1kb	1	957	0.1	WT	1	291	0.34	SA	0	333	0
TCONS_00013134	XLOC_009773	Chr04:48546448-48546686	lincRNA	WT_p1kb	2	326	0.6	SA_p1kb	0	411	0	WT	0	114	0	SA	0	154	0
TCONS_00013165	XLOC_009800	Chr04:48939365-48939612	lincRNA	WT_p1kb	5	527	0.93	SA_p1kb	0	710	0	WT	1	246	0.4	SA	1	240	0.41
TCONS_00013167	XLOC_009802	Chr04:48967386-48967594	lincRNA	WT_p1kb	4	884	0.45	SA_p1kb	2	1036	0.19	WT	0	136	0	SA	0	99	0
TCONS_00013238	XLOC_009851	Chr04:49657228-49657647	lincRNA	WT_p1kb	4	689	0.57	SA_p1kb	1	587	0.17	WT	2	381	0.52	SA	2	114	1.72
TCONS_00013262	XLOC_009870	Chr04:49884219-49885023	lincRNA	WT_p1kb	6	535	1.1	SA_p1kb	1	728	0.13	WT	3	786	0.38	SA	4	572	0.69
TCONS_00013348	XLOC_009926	Chr04:50525308-50525518	lincRNA	WT_p1kb	1	623	0.16	SA_p1kb	2	506	0.39	WT	0	56	0	SA	0	81	0
TCONS_00013389	XLOC_009960	Chr04:51049152-51050212	lincRNA	WT_p1kb	6	772	0.77	SA_p1kb	0	506	0	WT	61	1076	5.36	SA	92	1172	7.27
TCONS_00013490	XLOC_010025	Chr04:52371451-52381287	lincRNA	WT_p1kb	5	760	0.65	SA_p1kb	3	501	0.59	WT	1	96	1.03	SA	1	273	0.36
TCONS_00013542	XLOC_010061	Chr04:371138-371979	lincRNA	WT_p1kb	0	295	0	SA_p1kb	2	431	0.46	WT	0	188	0	SA	0	79	0
TCONS_00013622	XLOC_010127	Chr04:1370905-1371716	lincRNA	WT_p1kb	0	868	0	SA_p1kb	3	1142	0.26	WT	4	629	0.63	SA	2	839	0.23
TCONS_00013670	XLOC_010163	Chr04:2017704-2017941	lincRNA	WT_p1kb	2	870	0.22	SA_p1kb	2	721	0.27	WT	0	2	0	SA	1	27	3.57
TCONS_00013686	XLOC_010176	Chr04:2144040-2144252	lincRNA	WT_p1kb	37	699	5.02	SA_p1kb	36	499	6.72	WT	0	144	0	SA	0	57	0
TCONS_00013750	XLOC_010223	Chr04:3075738-3075979	lincRNA	WT_p1kb	0	634	0	SA_p1kb	2	874	0.22	WT	2	157	1.25	SA	0	274	0
TCONS_00013777	XLOC_010242	Chr04:3268724-3269144	lincRNA	WT_p1kb	2	374	0.53	SA_p1kb	2	639	0.31	WT	1	366	0.27	SA	1	354	0.28
TCONS_00013790	XLOC_010251	Chr04:3472152-3472409	lincRNA	WT_p1kb	3	792	0.37	SA_p1kb	3	698	0.42	WT	0	118	0	SA	2	81	2.4
TCONS_00013895	XLOC_010319	Chr04:4836409-4836665	lincRNA	WT_p1kb	20	1055	1.86	SA_p1kb	6	473	1.25	WT	1	172	0.57	SA	0	202	0
TCONS_00013949	XLOC_010364	Chr04:5504732-5505004	lincRNA	WT_p1kb	11	1048	1.03	SA_p1kb	18	620	2.82	WT	0	223	0	SA	0	204	0
TCONS_00014078	XLOC_010453	Chr04:6860646-6861137	lincRNA	WT_p1kb	0	293	0	SA_p1kb	0	385	0	WT	7	618	1.12	SA	1	246	0.4
TCONS_00014129	XLOC_010490	Chr04:7759018-7759638	lincRNA	WT_p1kb	1	505	0.19	SA_p1kb	0	311	0	WT	1	594	0.16	SA	0	539	0
TCONS_00014253	XLOC_010576	Chr04:9660300-9660564	lincRNA	WT_p1kb	2	596	0.33	SA_p1kb	2	968	0.2	WT	2	117	1.68	SA	0	81	0
TCONS_00014255	XLOC_010578	Chr04:9760323-9760597	lincRNA	WT_p1kb	123	777	13.66	SA_p1kb	68	605	10.1	WT	73	379	16.15	SA	34	387	8.07
TCONS_00014256	XLOC_010579	Chr04:9761761-9762000	lincRNA	WT_p1kb	63	797	7.32	SA_p1kb	37	882	4.02	WT	28	288	8.86	SA	7	137	4.86
TCONS_00014267	XLOC_010586	Chr04:10195683-10195925	lincRNA	WT_p1kb	54	1069	4.8	SA_p1kb	36	583	5.81	WT	6	154	3.75	SA	7	226	3
TCONS_00014270	XLOC_010589	Chr04:11214215-11214458	lincRNA	WT_p1kb	95	1106	7.91	SA_p1kb	65	656	9.01	WT	7	106	6.19	SA	8	96	7.69
TCONS_00014357	XLOC_010653	Chr04:15338082-15338349	lincRNA	WT_p1kb	5	635	0.78	SA_p1kb	9	877	1.01	WT	0	79	0	SA	0	142	0
TCONS_00014389	XLOC_010673	Chr04:16752211-16752456	lincRNA	WT_p1kb	142	837	14.5	SA_p1kb	34	351	8.83	WT	13	307	4.06	SA	24	184	11.53
TCONS_00014409	XLOC_010687	Chr04:18093840-18094246	lincRNA	WT_p1kb	4	784	0.5	SA_p1kb	3	655	0.45	WT	5	422	1.17	SA	2	408	0.48
TCONS_00014410	XLOC_010688	Chr04:18094633-18095379	lincRNA	WT_p1kb	2	520	0.38	SA_p1kb	5	1010	0.49	WT	2	334	0.59	SA	0	191	0
TCONS_00014429	XLOC_010702	Chr04:18690223-18694322	lincRNA	WT_p1kb	157	661	19.19	SA_p1kb	90	451	16.63	WT	0	503	0	SA	1	625	0.15
TCONS_00014430	XLOC_010703	Chr04:18817119-18817350	lincRNA	WT_p1kb	13	1411	0.91	SA_p1kb	8	1669	0.47	WT	13	408	3.08	SA	5	198	2.46
TCONS_00014442	XLOC_010711	Chr04:19374621-19374897	lincRNA	WT_p1kb	130	1621	7.42	SA_p1kb	71	866	7.57	WT	6	199	2.92	SA	15	242	5.83
TCONS_00014451	XLOC_010720	Chr04:20175098-20175345	lincRNA	WT_p1kb	1	743	0.13	SA_p1kb	3	954	0.31	WT	1	215	0.46	SA	2	372	0.53
TCONS_00014453	XLOC_010722	Chr04:20210189-20210401	lincRNA	WT_p1kb	51	762	6.27	SA_p1kb	41	823	4.74	WT	5	114	4.2	SA	17	307	5.24
TCONS_00014457	XLOC_010726	Chr04:20237260-20237521	lincRNA	WT_p1kb	1	536	0.18	SA_p1kb	3	582	0.51	WT	1	203	0.49	SA	0	163	0
TCONS_00014476	XLOC_010743	Chr04:21667541-21668003	lincRNA	WT_p1kb	40	642	5.86	SA_p1kb	38	492	7.16	WT	2	330	0.6	SA	2	108	1.81
TCONS_00014482	XLOC_010748	Chr04:21800352-21800764	lincRNA	WT_p1kb	50	666	6.98	SA_p1kb	40	527	7.05	WT	14	536	2.54	SA	26	449	5.47
TCONS_00014489	XLOC_010755	Chr04:22079226-22079473	lincRNA	WT_p1kb	40	800	4.76	SA_p1kb	28	576	4.63	WT	34	667	4.85	SA	8	320	2.43
TCONS_00014494	XLOC_010760	Chr04:22754787-22755005	lincRNA	WT_p1kb	58	1453	3.83	SA_p1kb	46	1148	3.85	WT	11	229	4.58	SA	3	84	3.44
TCONS_00014521	XLOC_010784	Chr04:25207010-25207253	lincRNA	WT_p1kb	72	1332	5.12	SA_p1kb	24	469	4.86	WT	7	95	6.86	SA	3	15	16.66
TCONS_00014522	XLOC_010785	Chr04:25954283-25954548	lincRNA	WT_p1kb	137	1602	7.87	SA_p1kb	151	1805	7.71	WT	393	3110	11.21	SA	242	1829	11.68
TCONS_00014536	XLOC_010796	Chr04:26537397-26538067	lincRNA	WT_p1kb	3	489	0.6	SA_p1kb	3	328	0.9	WT	2	485	0.41	SA	0	105	0
TCONS_00014553	XLOC_010809	Chr04:27698629-27698856	lincRNA	WT_p1kb	58	829	6.53	SA_p1kb	20	415	4.59	WT	12	282	4.08	SA	8	181	4.23
TCONS_00014565	XLOC_010821	Chr04:31325182-31325405	lincRNA	WT_p1kb	66	1039	5.97	SA_p1kb	26	786	3.2	WT	18	317	5.37	SA	0	20	0
TCONS_00014574	XLOC_010828	Chr04:33051108-33051351	lincRNA	WT_p1kb	8	116	6.45	SA_p1kb	17	223	7.08	WT	4	197	1.99	SA	0	1	0
TCONS_00014592	XLOC_010845	Chr04:34570880-34571132	lincRNA	WT_p1kb	17	714	2.32	SA_p1kb	17	529	3.11	WT	25	375	6.25	SA	6	138	4.16
TCONS_00014594	XLOC_010847	Chr04:34620753-34623369	lincRNA	WT_p1kb	5	754	0.65	SA_p1kb	3	767	0.38	WT	0	366	0	SA	1	413	0.24
TCONS_00014638	XLOC_010874	Chr04:36993580-36994137	lincRNA	WT_p1kb	4	997	0.39	SA_p1kb	5	920	0.54	WT	0	248	0	SA	8	518	1.52
TCONS_00014645	XLOC_010879	Chr04:38547706-38547991	lincRNA	WT_p1kb	9	682	1.3	SA_p1kb	1	678	0.14	WT	13	413	3.05	SA	12	163	6.85
TCONS_00014648	XLOC_010882	Chr04:38549917-38551193	lincRNA	WT_p1kb	2	432	0.46	SA_p1kb	2	475	0.41	WT	0	603	0	SA	2	342	0.58
TCONS_00014662	XLOC_010893	Chr04:39857340-39857594	lincRNA	WT_p1kb	7	872	0.79	SA_p1kb	4	565	0.7	WT	0	90	0	SA	1	283	0.35
TCONS_00014710	XLOC_010925	Chr04:42226428-42226948	lincRNA	WT_p1kb	125	1482	7.77	SA_p1kb	96	1132	7.81	WT	70	8772	0.79	SA	58	13758	0.41
TCONS_00014752	XLOC_010955	Chr04:44218850-44219100	lincRNA	WT_p1kb	25	583	4.11	SA_p1kb	14	555	2.46	WT	1	258	0.38	SA	2	283	0.7
TCONS_00014764	XLOC_010964	Chr04:44338095-44338341	lincRNA	WT_p1kb	79	629	11.15	SA_p1kb	48	503	8.71	WT	86	595	12.62	SA	47	331	12.43
TCONS_00014768	XLOC_010968	Chr04:44355535-44356059	lincRNA	WT_p1kb	79	396	16.63	SA_p1kb	36	324	10	WT	0	420	0	SA	1	161	0.61
TCONS_00014786	XLOC_010980	Chr04:44730787-44731038	lincRNA	WT_p1kb	118	1400	7.77	SA_p1kb	77	1437	5.08	WT	18	274	6.16	SA	9	138	6.12
TCONS_00014848	XLOC_011030	Chr04:46236538-46236785	lincRNA	WT_p1kb	1	673	0.14	SA_p1kb	6	491	1.2	WT	1	184	0.54	SA	0	159	0
TCONS_00014912	XLOC_011078	Chr04:47195633-47195878	lincRNA	WT_p1kb	0	616	0	SA_p1kb	2	978	0.2	WT	5	363	1.35	SA	2	212	0.93
TCONS_00015035	XLOC_011166	Chr04:48810918-48811162	lincRNA	WT_p1kb	5	498	0.99	SA_p1kb	4	559	0.71	WT	4	388	1.02	SA	1	249	0.4
TCONS_00015043	XLOC_011172	Chr04:48920222-48920487	lincRNA	WT_p1kb	26	840	3	SA_p1kb	33	737	4.28	WT	0	113	0	SA	2	210	0.94
TCONS_00015059	XLOC_011183	Chr04:49060512-49060758	lincRNA	WT_p1kb	0	572	0	SA_p1kb	3	713	0.41	WT	0	57	0	SA	0	68	0
TCONS_00015066	XLOC_011188	Chr04:49218990-49219661	lincRNA	WT_p1kb	5	595	0.83	SA_p1kb	5	260	1.88	WT	3	359	0.82	SA	1	181	0.54
TCONS_00015087	XLOC_011201	Chr04:49401923-49402164	lincRNA	WT_p1kb	69	888	7.21	SA_p1kb	43	836	4.89	WT	46	564	7.54	SA	4	146	2.66
TCONS_00015122	XLOC_011229	Chr04:49824897-49825250	lincRNA	WT_p1kb	3	805	0.37	SA_p1kb	4	542	0.73	WT	3	149	1.97	SA	0	152	0
TCONS_00015141	XLOC_011243	Chr04:50059977-50060654	lincRNA	WT_p1kb	3	688	0.43	SA_p1kb	2	1063	0.18	WT	0	590	0	SA	0	539	0
TCONS_00015142	XLOC_011244	Chr04:50060799-50061135	lincRNA	WT_p1kb	3	539	0.55	SA_p1kb	4	800	0.49	WT	1	178	0.55	SA	1	310	0.32
TCONS_00015222	XLOC_011299	Chr04:51014771-51015579	lincRNA	WT_p1kb	27	510	5.02	SA_p1kb	37	446	7.66	WT	119	788	13.12	SA	65	873	6.92
TCONS_00015330	XLOC_011380	Chr04:52183369-52183613	lincRNA	WT_p1kb	5	754	0.65	SA_p1kb	4	461	0.86	WT	0	127	0	SA	1	96	1.03
TCONS_00015353	XLOC_011395	Chr04:52352495-52364389	lincRNA	WT_p1kb	5	639	0.77	SA_p1kb	8	459	1.71	WT	4	991	0.4	SA	16	1268	1.24
TCONS_00015354	XLOC_011396	Chr04:52352495-52364389	lincRNA	WT_p1kb	1	253	0.39	SA_p1kb	9	701	1.26	WT	5	494	1	SA	5	162	2.99
TCONS_00015355	XLOC_011391	Chr04:52352495-52364389	lincRNA	WT_p1kb	74	714	9.39	SA_p1kb	26	590	4.22	WT	4	983	0.4	SA	8	940	0.84
TCONS_00015398	XLOC_011424	Chr05:316210-316737	lincRNA	WT_p1kb	6	894	0.66	SA_p1kb	1	613	0.16	WT	2	487	0.4	SA	3	491	0.6
TCONS_00015419	XLOC_011441	Chr05:607161-607511	lincRNA	WT_p1kb	0	704	0	SA_p1kb	4	797	0.49	WT	0	214	0	SA	1	133	0.74
TCONS_00015431	XLOC_011453	Chr05:754767-760949	lincRNA	WT_p1kb	3	545	0.54	SA_p1kb	5	564	0.87	WT	0	328	0	SA	0	88	0
TCONS_00015456	XLOC_011470	Chr05:1063604-1064017	lincRNA	WT_p1kb	3	773	0.38	SA_p1kb	4	479	0.82	WT	1	228	0.43	SA	3	217	1.36
TCONS_00015564	XLOC_011555	Chr05:2360678-2360916	lincRNA	WT_p1kb	4	945	0.42	SA_p1kb	3	794	0.37	WT	0	240	0	SA	2	377	0.52
TCONS_00015580	XLOC_011566	Chr05:2518729-2518973	lincRNA	WT_p1kb	1	574	0.17	SA_p1kb	2	718	0.27	WT	0	76	0	SA	0	63	0
TCONS_00015631	XLOC_011598	Chr05:2847600-2847857	lincRNA	WT_p1kb	1	431	0.23	SA_p1kb	1	547	0.18	WT	1	142	0.69	SA	0	173	0
TCONS_00015634	XLOC_011601	Chr05:2869531-2869848	lincRNA	WT_p1kb	5	495	1	SA_p1kb	2	1050	0.19	WT	0	112	0	SA	0	253	0
TCONS_00015637	XLOC_011604	Chr05:2901919-2902248	lincRNA	WT_p1kb	0	435	0	SA_p1kb	1	644	0.15	WT	0	67	0	SA	0	133	0
TCONS_00015644	XLOC_011610	Chr05:3024722-3025180	lincRNA	WT_p1kb	39	250	13.49	SA_p1kb	9	237	3.65	WT	2	459	0.43	SA	2	517	0.38
TCONS_00015685	XLOC_011643	Chr05:3545552-3545799	lincRNA	WT_p1kb	7	876	0.79	SA_p1kb	3	1219	0.24	WT	0	85	0	SA	0	66	0
TCONS_00015803	XLOC_011735	Chr05:5275170-5275428	lincRNA	WT_p1kb	3	363	0.81	SA_p1kb	1	472	0.21	WT	0	201	0	SA	2	183	1.08
TCONS_00015846	XLOC_011764	Chr05:6214142-6214385	lincRNA	WT_p1kb	107	1020	9.49	SA_p1kb	66	759	8	WT	9	65	12.16	SA	8	66	10.81
TCONS_00015857	XLOC_011770	Chr05:6372780-6373519	lincRNA	WT_p1kb	8	743	1.06	SA_p1kb	2	343	0.57	WT	4	347	1.13	SA	0	258	0
TCONS_00015866	XLOC_011778	Chr05:6666494-6666777	lincRNA	WT_p1kb	49	843	5.49	SA_p1kb	18	433	3.99	WT	10	309	3.13	SA	2	117	1.68
TCONS_00015896	XLOC_011799	Chr05:6981720-6982011	lincRNA	WT_p1kb	1	475	0.21	SA_p1kb	0	468	0	WT	0	256	0	SA	2	520	0.38
TCONS_00015903	XLOC_011804	Chr05:7288072-7288324	lincRNA	WT_p1kb	77	1513	4.84	SA_p1kb	50	865	5.46	WT	1	254	0.39	SA	3	249	1.19
TCONS_00015934	XLOC_011829	Chr05:9624043-9624295	lincRNA	WT_p1kb	7	497	1.38	SA_p1kb	11	862	1.26	WT	1	244	0.4	SA	1	111	0.89
TCONS_00015938	XLOC_011833	Chr05:9906419-9906750	lincRNA	WT_p1kb	81	430	15.85	SA_p1kb	51	516	8.99	WT	0	152	0	SA	1	94	1.05
TCONS_00015940	XLOC_011835	Chr05:10119210-10119450	lincRNA	WT_p1kb	88	1332	6.19	SA_p1kb	12	273	4.21	WT	22	218	9.16	SA	7	174	3.86
TCONS_00015946	XLOC_011841	Chr05:10701730-10701979	lincRNA	WT_p1kb	29	794	3.52	SA_p1kb	27	628	4.12	WT	11	229	4.58	SA	2	127	1.55
TCONS_00015961	XLOC_011852	Chr05:11240204-11240529	lincRNA	WT_p1kb	14	816	1.68	SA_p1kb	17	556	2.96	WT	1	254	0.39	SA	0	155	0
TCONS_00015974	XLOC_011864	Chr05:11771956-11772309	lincRNA	WT_p1kb	112	2294	4.65	SA_p1kb	47	1522	2.99	WT	64	1190	5.1	SA	26	831	3.03
TCONS_00015976	XLOC_011866	Chr05:12039475-12039773	lincRNA	WT_p1kb	105	1387	7.03	SA_p1kb	83	1030	7.45	WT	39	626	5.86	SA	19	236	7.45
TCONS_00015983	XLOC_011871	Chr05:12713085-12713388	lincRNA	WT_p1kb	63	1084	5.49	SA_p1kb	20	1026	1.91	WT	25	403	5.84	SA	16	353	4.33
TCONS_00015989	XLOC_011874	Chr05:13664122-13664386	lincRNA	WT_p1kb	21	660	3.08	SA_p1kb	21	735	2.77	WT	17	377	4.31	SA	6	183	3.17
TCONS_00016008	XLOC_011889	Chr05:17891517-17891776	lincRNA	WT_p1kb	39	993	3.77	SA_p1kb	24	967	2.42	WT	39	368	9.58	SA	23	339	6.35
TCONS_00016010	XLOC_011891	Chr05:17897492-17927793	lincRNA	WT_p1kb	0	634	0	SA_p1kb	0	435	0	WT	0	314	0	SA	1	380	0.26
TCONS_00016024	XLOC_011903	Chr05:19622521-19622778	lincRNA	WT_p1kb	54	1150	4.48	SA_p1kb	51	1105	4.41	WT	22	405	5.15	SA	15	148	9.2
TCONS_00016030	XLOC_011909	Chr05:20335577-20335817	lincRNA	WT_p1kb	85	1254	6.34	SA_p1kb	29	767	3.64	WT	19	456	4	SA	14	185	7.03
TCONS_00016034	XLOC_011911	Chr05:21440722-21441059	lincRNA	WT_p1kb	49	1212	3.88	SA_p1kb	38	807	4.49	WT	8	223	3.46	SA	10	496	1.97
TCONS_00016036	XLOC_011913	Chr05:21868018-21868275	lincRNA	WT_p1kb	28	1098	2.48	SA_p1kb	12	686	1.71	WT	5	264	1.85	SA	2	222	0.89
TCONS_00016049	XLOC_011923	Chr05:22220954-22221465	lincRNA	WT_p1kb	3	1774	0.16	SA_p1kb	12	3192	0.37	WT	7	718	0.96	SA	2	474	0.42
TCONS_00016054	XLOC_011928	Chr05:22821295-22821515	lincRNA	WT_p1kb	28	613	4.36	SA_p1kb	21	646	3.14	WT	8	248	3.12	SA	6	63	8.69
TCONS_00016055	XLOC_011929	Chr05:22976872-22977176	lincRNA	WT_p1kb	178	2748	6.08	SA_p1kb	129	2423	5.05	WT	44	1097	3.85	SA	9	608	1.45
TCONS_00016065	XLOC_011937	Chr05:24308793-24309046	lincRNA	WT_p1kb	23	810	2.76	SA_p1kb	5	475	1.04	WT	0	35	0	SA	0	31	0
TCONS_00016066	XLOC_011938	Chr05:24592045-24592248	lincRNA	WT_p1kb	86	1873	4.38	SA_p1kb	72	1761	3.92	WT	20	238	7.75	SA	2	118	1.66
TCONS_00016068	XLOC_011940	Chr05:24993627-24993854	lincRNA	WT_p1kb	0	450	0	SA_p1kb	5	721	0.68	WT	24	311	7.16	SA	4	207	1.89
TCONS_00016118	XLOC_011974	Chr05:27371893-27381490	lincRNA	WT_p1kb	3	761	0.39	SA_p1kb	2	770	0.25	WT	0	13	0	SA	0	80	0
TCONS_00016119	XLOC_011975	Chr05:27371893-27381490	lincRNA	WT_p1kb	0	475	0	SA_p1kb	2	538	0.37	WT	0	38	0	SA	0	82	0
TCONS_00016123	XLOC_011978	Chr05:27371893-27381490	lincRNA	WT_p1kb	4	951	0.41	SA_p1kb	1	633	0.15	WT	0	311	0	SA	1	172	0.57
TCONS_00016124	XLOC_011979	Chr05:27381655-27382189	lincRNA	WT_p1kb	4	882	0.45	SA_p1kb	3	707	0.42	WT	1	473	0.21	SA	6	460	1.28
TCONS_00016147	XLOC_011997	Chr05:27991386-27991636	lincRNA	WT_p1kb	38	929	3.92	SA_p1kb	34	1019	3.22	WT	6	86	6.52	SA	14	277	4.81
TCONS_00016180	XLOC_012021	Chr05:29731843-29732093	lincRNA	WT_p1kb	2	256	0.77	SA_p1kb	6	429	1.37	WT	0	54	0	SA	0	11	0
TCONS_00016181	XLOC_012022	Chr05:29732421-29732738	lincRNA	WT_p1kb	1	249	0.4	SA_p1kb	0	321	0	WT	1	226	0.44	SA	0	222	0
TCONS_00016248	XLOC_012075	Chr05:31797580-31797785	lincRNA	WT_p1kb	0	527	0	SA_p1kb	1	932	0.1	WT	0	16	0	SA	0	27	0
TCONS_00016281	XLOC_012105	Chr05:32246615-32246919	lincRNA	WT_p1kb	4	517	0.76	SA_p1kb	1	502	0.19	WT	1	237	0.42	SA	0	129	0
TCONS_00016361	XLOC_012160	Chr05:32933309-32933766	lincRNA	WT_p1kb	4	702	0.56	SA_p1kb	5	1047	0.47	WT	12	4372	0.27	SA	23	6516	0.35
TCONS_00016433	XLOC_012216	Chr05:33992856-33994524	lincRNA	WT_p1kb	7	569	1.21	SA_p1kb	1	567	0.17	WT	1	318	0.31	SA	2	374	0.53
TCONS_00016434	XLOC_012217	Chr05:34007183-34007391	lincRNA	WT_p1kb	72	779	8.46	SA_p1kb	25	366	6.39	WT	4	130	2.98	SA	3	59	4.83
TCONS_00016482	XLOC_012260	Chr05:34704625-34704881	lincRNA	WT_p1kb	0	657	0	SA_p1kb	1	740	0.13	WT	1	131	0.75	SA	0	218	0
TCONS_00016548	XLOC_012311	Chr05:35425752-35426061	lincRNA	WT_p1kb	1	1006	0.09	SA_p1kb	3	329	0.9	WT	2	197	1	SA	3	251	1.18
TCONS_00016555	XLOC_012316	Chr05:35559554-35560228	lincRNA	WT_p1kb	3	682	0.43	SA_p1kb	1	623	0.16	WT	91	3410	2.59	SA	25	4253	0.58
TCONS_00016583	XLOC_012339	Chr05:35856419-35856623	lincRNA	WT_p1kb	74	630	10.51	SA_p1kb	53	676	7.27	WT	0	233	0	SA	0	488	0
TCONS_00016687	XLOC_012407	Chr05:36985245-36985752	lincRNA	WT_p1kb	3	603	0.49	SA_p1kb	0	634	0	WT	0	163	0	SA	0	33	0
TCONS_00016688	XLOC_012408	Chr05:36986153-36986789	lincRNA	WT_p1kb	0	208	0	SA_p1kb	0	121	0	WT	3	627	0.47	SA	2	428	0.46
TCONS_00016731	XLOC_012442	Chr05:37601358-37601598	lincRNA	WT_p1kb	3	1278	0.23	SA_p1kb	6	1173	0.5	WT	0	206	0	SA	1	281	0.35
TCONS_00016817	XLOC_012492	Chr05:38381965-38386628	lincRNA	WT_p1kb	2	705	0.28	SA_p1kb	3	1030	0.29	WT	3	815	0.36	SA	0	580	0
TCONS_00016857	XLOC_012518	Chr05:38921181-38921440	lincRNA	WT_p1kb	4	480	0.82	SA_p1kb	1	386	0.25	WT	2	335	0.59	SA	0	131	0
TCONS_00016931	XLOC_012573	Chr05:39723945-39724222	lincRNA	WT_p1kb	1	812	0.12	SA_p1kb	0	477	0	WT	2	342	0.58	SA	2	170	1.16
TCONS_00017112	XLOC_012694	Chr05:41431202-41431442	lincRNA	WT_p1kb	3	849	0.35	SA_p1kb	4	699	0.56	WT	0	8	0	SA	0	55	0
TCONS_00017121	XLOC_012701	Chr05:41492135-41492427	lincRNA	WT_p1kb	4	786	0.5	SA_p1kb	4	576	0.68	WT	1	403	0.24	SA	0	330	0
TCONS_00017135	XLOC_012711	Chr05:41671646-41674676	lincRNA	WT_p1kb	10	919	1.07	SA_p1kb	3	798	0.37	WT	3	182	1.62	SA	0	235	0
TCONS_00017147	XLOC_012719	Chr05:41848399-41848632	lincRNA	WT_p1kb	1	690	0.14	SA_p1kb	1	369	0.27	WT	2	343	0.57	SA	2	409	0.48
TCONS_00017200	XLOC_012755	Chr05:143426-143682	lincRNA	WT_p1kb	1	770	0.12	SA_p1kb	2	841	0.23	WT	0	18	0	SA	0	347	0
TCONS_00017346	XLOC_012851	Chr05:1799169-1801785	lincRNA	WT_p1kb	1	447	0.22	SA_p1kb	0	176	0	WT	0	294	0	SA	0	173	0
TCONS_00017422	XLOC_012912	Chr05:2621109-2621354	lincRNA	WT_p1kb	9	510	1.73	SA_p1kb	2	842	0.23	WT	1	344	0.28	SA	0	392	0
TCONS_00017423	XLOC_012913	Chr05:2622076-2622327	lincRNA	WT_p1kb	21	407	4.9	SA_p1kb	5	567	0.87	WT	2	208	0.95	SA	0	169	0
TCONS_00017552	XLOC_013008	Chr05:4757988-4758260	lincRNA	WT_p1kb	66	862	7.11	SA_p1kb	55	830	6.21	WT	19	184	9.35	SA	8	224	3.44
TCONS_00017555	XLOC_013011	Chr05:4760271-4764885	lincRNA	WT_p1kb	4	477	0.83	SA_p1kb	4	578	0.68	WT	3	311	0.95	SA	5	340	1.44
TCONS_00017564	XLOC_013019	Chr05:4979089-4979468	lincRNA	WT_p1kb	2	735	0.27	SA_p1kb	4	1039	0.38	WT	0	287	0	SA	2	265	0.74
TCONS_00017569	XLOC_013024	Chr05:5002387-5002744	lincRNA	WT_p1kb	2	472	0.42	SA_p1kb	0	534	0	WT	7	54	11.47	SA	25	116	17.73
TCONS_00017614	XLOC_013052	Chr05:5873829-5874328	lincRNA	WT_p1kb	18	931	1.89	SA_p1kb	14	697	1.96	WT	44	243	15.33	SA	12	375	3.1
TCONS_00017625	XLOC_013060	Chr05:6000509-6000736	lincRNA	WT_p1kb	0	238	0	SA_p1kb	0	146	0	WT	0	127	0	SA	0	37	0
TCONS_00017627	XLOC_013062	Chr05:6090959-6091246	lincRNA	WT_p1kb	4	750	0.53	SA_p1kb	2	664	0.3	WT	4	270	1.45	SA	2	427	0.46
TCONS_00017643	XLOC_013078	Chr05:6821390-6822028	lincRNA	WT_p1kb	2	585	0.34	SA_p1kb	2	721	0.27	WT	1	339	0.29	SA	1	768	0.13
TCONS_00017644	XLOC_013079	Chr05:6822587-6822993	lincRNA	WT_p1kb	4	460	0.86	SA_p1kb	0	283	0	WT	0	384	0	SA	2	319	0.62
TCONS_00017654	XLOC_013089	Chr05:7220827-7221077	lincRNA	WT_p1kb	97	1364	6.63	SA_p1kb	56	711	7.3	WT	28	374	6.96	SA	16	307	4.95
TCONS_00017655	XLOC_013090	Chr05:7321237-7321504	lincRNA	WT_p1kb	42	1156	3.5	SA_p1kb	15	744	1.97	WT	1	440	0.22	SA	2	349	0.56
TCONS_00017668	XLOC_013101	Chr05:8061188-8061392	lincRNA	WT_p1kb	45	472	8.7	SA_p1kb	16	591	2.63	WT	10	145	6.45	SA	8	111	6.72
TCONS_00017672	XLOC_013104	Chr05:8099256-8099605	lincRNA	WT_p1kb	2	976	0.2	SA_p1kb	3	965	0.3	WT	2	188	1.05	SA	3	336	0.88
TCONS_00017675	XLOC_013106	Chr05:8183562-8183790	lincRNA	WT_p1kb	1	762	0.13	SA_p1kb	6	387	1.52	WT	0	167	0	SA	0	101	0
TCONS_00017690	XLOC_013117	Chr05:8987349-8987604	lincRNA	WT_p1kb	20	404	4.71	SA_p1kb	21	390	5.1	WT	23	178	11.44	SA	4	105	3.66
TCONS_00017728	XLOC_013140	Chr05:10555073-10555491	lincRNA	WT_p1kb	7	1071	0.64	SA_p1kb	3	375	0.79	WT	0	475	0	SA	0	197	0
TCONS_00017729	XLOC_013141	Chr05:11281420-11281658	lincRNA	WT_p1kb	108	1468	6.85	SA_p1kb	71	1236	5.43	WT	49	614	7.39	SA	33	373	8.12
TCONS_00017733	XLOC_013145	Chr05:11623144-11623398	lincRNA	WT_p1kb	87	1047	7.67	SA_p1kb	27	436	5.83	WT	13	385	3.26	SA	6	149	3.87
TCONS_00017744	XLOC_013155	Chr05:12546246-12546486	lincRNA	WT_p1kb	65	1230	5.01	SA_p1kb	69	929	6.91	WT	10	304	3.18	SA	7	158	4.24
TCONS_00017748	XLOC_013157	Chr05:13079823-13080180	lincRNA	WT_p1kb	49	977	4.77	SA_p1kb	31	595	4.95	WT	31	553	5.3	SA	10	260	3.7
TCONS_00017755	XLOC_013162	Chr05:13727908-13728159	lincRNA	WT_p1kb	44	955	4.4	SA_p1kb	32	843	3.65	WT	2	181	1.09	SA	9	253	3.43
TCONS_00017785	XLOC_013188	Chr05:16601846-16602100	lincRNA	WT_p1kb	72	2225	3.13	SA_p1kb	32	1459	2.14	WT	13	469	2.69	SA	7	218	3.11
TCONS_00017793	XLOC_013195	Chr05:18264313-18264568	lincRNA	WT_p1kb	84	1055	7.37	SA_p1kb	32	760	4.04	WT	4	175	2.23	SA	2	69	2.81
TCONS_00017798	XLOC_013199	Chr05:19542129-19542356	lincRNA	WT_p1kb	43	991	4.15	SA_p1kb	23	722	3.08	WT	2	50	3.84	SA	4	60	6.25
TCONS_00017799	XLOC_013200	Chr05:19629308-19629560	lincRNA	WT_p1kb	75	1367	5.2	SA_p1kb	45	717	5.9	WT	22	368	5.64	SA	18	276	6.12
TCONS_00017812	XLOC_013210	Chr05:19665358-19665685	lincRNA	WT_p1kb	115	1551	6.9	SA_p1kb	31	845	3.53	WT	16	175	8.37	SA	17	274	5.84
TCONS_00017833	XLOC_013227	Chr05:20742644-20742967	lincRNA	WT_p1kb	42	591	6.63	SA_p1kb	30	629	4.55	WT	5	123	3.9	SA	5	241	2.03
TCONS_00017836	XLOC_013230	Chr05:22093875-22094188	lincRNA	WT_p1kb	12	439	2.66	SA_p1kb	1	460	0.21	WT	21	382	5.21	SA	6	251	2.33
TCONS_00017837	XLOC_013231	Chr05:22154571-22154825	lincRNA	WT_p1kb	27	848	3.08	SA_p1kb	20	368	5.15	WT	9	171	5	SA	6	167	3.46
TCONS_00017840	XLOC_013234	Chr05:22219921-22220226	lincRNA	WT_p1kb	3	1036	0.28	SA_p1kb	0	729	0	WT	11	1600	0.68	SA	6	2717	0.22
TCONS_00017846	XLOC_013240	Chr05:23414940-23415152	lincRNA	WT_p1kb	2	697	0.28	SA_p1kb	3	874	0.34	WT	0	249	0	SA	1	199	0.5
TCONS_00017848	XLOC_013242	Chr05:23417870-23418234	lincRNA	WT_p1kb	3	840	0.35	SA_p1kb	1	555	0.17	WT	2	173	1.14	SA	1	397	0.25
TCONS_00017849	XLOC_013243	Chr05:23418622-23419439	lincRNA	WT_p1kb	11	1146	0.95	SA_p1kb	5	744	0.66	WT	3	646	0.46	SA	1	404	0.24
TCONS_00017850	XLOC_013244	Chr05:23873528-23873882	lincRNA	WT_p1kb	4	470	0.84	SA_p1kb	6	634	0.93	WT	4	362	1.09	SA	0	287	0
TCONS_00017854	XLOC_013248	Chr05:24678449-24678740	lincRNA	WT_p1kb	83	1302	5.99	SA_p1kb	18	569	3.06	WT	32	529	5.7	SA	9	101	8.18
TCONS_00017876	XLOC_013262	Chr05:25562939-25563201	lincRNA	WT_p1kb	98	1250	7.27	SA_p1kb	42	929	4.32	WT	9	213	4.05	SA	5	218	2.24
TCONS_00017903	XLOC_013282	Chr05:26949451-26949654	lincRNA	WT_p1kb	70	1219	5.43	SA_p1kb	32	871	3.54	WT	7	258	2.64	SA	21	245	7.89
TCONS_00017921	XLOC_013298	Chr05:27651941-27652215	lincRNA	WT_p1kb	1	455	0.21	SA_p1kb	2	683	0.29	WT	0	272	0	SA	3	218	1.35
TCONS_00017942	XLOC_013313	Chr05:28514476-28514723	lincRNA	WT_p1kb	61	944	6.06	SA_p1kb	89	823	9.75	WT	36	419	7.91	SA	30	364	7.61
TCONS_00017966	XLOC_013329	Chr05:29549544-29579587	lincRNA	WT_p1kb	7	1201	0.57	SA_p1kb	4	836	0.47	WT	0	135	0	SA	0	262	0
TCONS_00017967	XLOC_013330	Chr05:29549544-29579587	lincRNA	WT_p1kb	6	1346	0.44	SA_p1kb	2	624	0.31	WT	4	544	0.72	SA	1	528	0.18
TCONS_00017977	XLOC_013337	Chr05:29796228-29796430	lincRNA	WT_p1kb	81	662	10.9	SA_p1kb	17	273	5.86	WT	22	263	7.71	SA	3	294	1.01
TCONS_00017989	XLOC_013347	Chr05:30223752-30224032	lincRNA	WT_p1kb	4	409	0.96	SA_p1kb	1	276	0.36	WT	2	97	2.02	SA	2	92	2.12
TCONS_00017995	XLOC_013352	Chr05:30226367-30247216	lincRNA	WT_p1kb	39	658	5.59	SA_p1kb	39	566	6.44	WT	68	820	7.65	SA	27	206	11.58
TCONS_00018002	XLOC_013357	Chr05:30449824-30450080	lincRNA	WT_p1kb	4	1094	0.36	SA_p1kb	1	663	0.15	WT	1	301	0.33	SA	0	180	0
TCONS_00018003	XLOC_013358	Chr05:30450460-30450802	lincRNA	WT_p1kb	2	613	0.32	SA_p1kb	3	837	0.35	WT	1	378	0.26	SA	1	297	0.33
TCONS_00018004	XLOC_013359	Chr05:30452365-30452675	lincRNA	WT_p1kb	2	541	0.36	SA_p1kb	4	944	0.42	WT	2	345	0.57	SA	1	295	0.33
TCONS_00018005	XLOC_013360	Chr05:30452989-30453479	lincRNA	WT_p1kb	1	714	0.13	SA_p1kb	3	424	0.7	WT	1	213	0.46	SA	1	356	0.28
TCONS_00018030	XLOC_013382	Chr05:31162253-31162531	lincRNA	WT_p1kb	1	407	0.24	SA_p1kb	1	906	0.11	WT	1	269	0.37	SA	0	168	0
TCONS_00018043	XLOC_013391	Chr05:31432368-31432610	lincRNA	WT_p1kb	3	807	0.37	SA_p1kb	3	966	0.3	WT	0	252	0	SA	0	277	0
TCONS_00018073	XLOC_013415	Chr05:31992429-32009184	lincRNA	WT_p1kb	3	907	0.32	SA_p1kb	3	373	0.79	WT	0	286	0	SA	0	183	0
TCONS_00018088	XLOC_013426	Chr05:32386300-32387072	lincRNA	WT_p1kb	33	822	3.85	SA_p1kb	37	692	5.07	WT	1	602	0.16	SA	7	847	0.81
TCONS_00018129	XLOC_013454	Chr05:32933309-32933766	lincRNA	WT_p1kb	64	882	6.76	SA_p1kb	3	749	0.39	WT	23	6515	0.35	SA	17	8718	0.19
TCONS_00018168	XLOC_013486	Chr05:33464378-33464650	lincRNA	WT_p1kb	73	918	7.36	SA_p1kb	47	834	5.33	WT	24	286	7.74	SA	16	195	7.58
TCONS_00018280	XLOC_013568	Chr05:34782469-34782715	lincRNA	WT_p1kb	0	593	0	SA_p1kb	1	506	0.19	WT	3	205	1.44	SA	0	225	0
TCONS_00018354	XLOC_013621	Chr05:35559554-35560228	lincRNA	WT_p1kb	4	653	0.6	SA_p1kb	0	709	0	WT	20	5901	0.33	SA	31	8678	0.35
TCONS_00018415	XLOC_013669	Chr05:36214173-36214601	lincRNA	WT_p1kb	0	599	0	SA_p1kb	2	424	0.46	WT	1	259	0.38	SA	0	306	0
TCONS_00018421	XLOC_013674	Chr05:36257601-36257924	lincRNA	WT_p1kb	2	795	0.25	SA_p1kb	3	639	0.46	WT	4	742	0.53	SA	1	182	0.54
TCONS_00018449	XLOC_013695	Chr05:36591590-36592071	lincRNA	WT_p1kb	0	664	0	SA_p1kb	2	626	0.31	WT	1	228	0.43	SA	0	121	0
TCONS_00018548	XLOC_013767	Chr05:37349334-37349548	lincRNA	WT_p1kb	6	398	1.48	SA_p1kb	2	400	0.49	WT	2	145	1.36	SA	0	133	0
TCONS_00018663	XLOC_013849	Chr05:38546628-38547175	lincRNA	WT_p1kb	3	889	0.33	SA_p1kb	1	883	0.11	WT	6	477	1.24	SA	8	458	1.71
TCONS_00018724	XLOC_013897	Chr05:39101889-39102108	lincRNA	WT_p1kb	4	1016	0.39	SA_p1kb	4	832	0.47	WT	0	314	0	SA	0	213	0
TCONS_00018763	XLOC_013923	Chr05:39492666-39492948	lincRNA	WT_p1kb	0	937	0	SA_p1kb	3	776	0.38	WT	32	193	14.22	SA	14	160	8.04
TCONS_00018775	XLOC_013933	Chr05:39640575-39640838	lincRNA	WT_p1kb	6	339	1.73	SA_p1kb	5	445	1.11	WT	17	3137	0.53	SA	30	5654	0.52
TCONS_00018795	XLOC_013949	Chr05:39944580-39944822	lincRNA	WT_p1kb	1	323	0.3	SA_p1kb	3	414	0.71	WT	0	36	0	SA	0	36	0
TCONS_00019053	XLOC_014124	Chr06:293857-294195	lincRNA	WT_p1kb	5	930	0.53	SA_p1kb	1	637	0.15	WT	0	337	0	SA	0	333	0
TCONS_00019089	XLOC_014154	Chr06:896474-897656	lincRNA	WT_p1kb	0	714	0	SA_p1kb	0	608	0	WT	3	1367	0.21	SA	2	738	0.27
TCONS_00019090	XLOC_014155	Chr06:898046-898292	lincRNA	WT_p1kb	1	859	0.11	SA_p1kb	2	492	0.4	WT	1	204	0.48	SA	0	244	0
TCONS_00019138	XLOC_014185	Chr06:1371160-1371404	lincRNA	WT_p1kb	79	327	19.45	SA_p1kb	137	519	20.88	WT	0	195	0	SA	0	120	0
TCONS_00019192	XLOC_014226	Chr06:2093031-2093277	lincRNA	WT_p1kb	4	623	0.63	SA_p1kb	30	528	5.37	WT	0	113	0	SA	0	179	0
TCONS_00019196	XLOC_014230	Chr06:2138570-2138799	lincRNA	WT_p1kb	2	491	0.4	SA_p1kb	1	372	0.26	WT	1	334	0.29	SA	2	302	0.65
TCONS_00019232	XLOC_014259	Chr06:2506242-2506508	lincRNA	WT_p1kb	2	551	0.36	SA_p1kb	2	493	0.4	WT	1	342	0.29	SA	2	232	0.85
TCONS_00019334	XLOC_014328	Chr06:3258362-3258635	lincRNA	WT_p1kb	3	819	0.36	SA_p1kb	5	667	0.74	WT	0	348	0	SA	3	376	0.79
TCONS_00019374	XLOC_014358	Chr06:3641830-3642194	lincRNA	WT_p1kb	2	480	0.41	SA_p1kb	5	613	0.8	WT	1	170	0.58	SA	0	205	0
TCONS_00019407	XLOC_014380	Chr06:4025195-4025436	lincRNA	WT_p1kb	2	443	0.44	SA_p1kb	0	738	0	WT	1	144	0.68	SA	3	184	1.6
TCONS_00019429	XLOC_014395	Chr06:4199034-4199486	lincRNA	WT_p1kb	2	963	0.2	SA_p1kb	6	775	0.76	WT	0	382	0	SA	0	327	0
TCONS_00019460	XLOC_014420	Chr06:4577496-4578766	lincRNA	WT_p1kb	3	486	0.61	SA_p1kb	1	449	0.22	WT	3	520	0.57	SA	2	795	0.25
TCONS_00019477	XLOC_014432	Chr06:4720578-4721084	lincRNA	WT_p1kb	42	521	7.46	SA_p1kb	57	604	8.62	WT	3	298	0.99	SA	0	424	0
TCONS_00019480	XLOC_014435	Chr06:4728516-4728722	lincRNA	WT_p1kb	0	266	0	SA_p1kb	3	438	0.68	WT	2	146	1.35	SA	0	104	0
TCONS_00019517	XLOC_014466	Chr06:5120369-5120884	lincRNA	WT_p1kb	1	614	0.16	SA_p1kb	2	687	0.29	WT	0	362	0	SA	0	414	0
TCONS_00019527	XLOC_014476	Chr06:5250803-5251131	lincRNA	WT_p1kb	0	508	0	SA_p1kb	1	498	0.2	WT	0	243	0	SA	1	178	0.55
TCONS_00019573	XLOC_014511	Chr06:5719515-5720477	lincRNA	WT_p1kb	3	615	0.48	SA_p1kb	0	385	0	WT	2	816	0.24	SA	5	785	0.63
TCONS_00019577	XLOC_014513	Chr06:5745944-5746184	lincRNA	WT_p1kb	0	680	0	SA_p1kb	3	1176	0.25	WT	11	207	5.04	SA	12	93	11.42
TCONS_00019604	XLOC_014531	Chr06:6000453-6000891	lincRNA	WT_p1kb	1	463	0.21	SA_p1kb	7	1072	0.64	WT	0	75	0	SA	0	110	0
TCONS_00019624	XLOC_014547	Chr06:6231020-6231264	lincRNA	WT_p1kb	1	600	0.16	SA_p1kb	3	736	0.4	WT	0	117	0	SA	0	107	0
TCONS_00019644	XLOC_014561	Chr06:6398812-6399087	lincRNA	WT_p1kb	2	432	0.46	SA_p1kb	0	177	0	WT	0	100	0	SA	0	293	0
TCONS_00019782	XLOC_014652	Chr06:7620894-7621138	lincRNA	WT_p1kb	50	593	7.77	SA_p1kb	56	711	7.3	WT	66	353	15.75	SA	54	250	17.76
TCONS_00019831	XLOC_014691	Chr06:8046186-8046774	lincRNA	WT_p1kb	10	1176	0.84	SA_p1kb	5	758	0.65	WT	1	507	0.19	SA	1	353	0.28
TCONS_00019832	XLOC_014692	Chr06:8067967-8068809	lincRNA	WT_p1kb	7	948	0.73	SA_p1kb	3	411	0.72	WT	0	329	0	SA	2	556	0.35
TCONS_00019843	XLOC_014700	Chr06:8184595-8184928	lincRNA	WT_p1kb	2	672	0.29	SA_p1kb	3	1000	0.29	WT	3	393	0.75	SA	0	362	0
TCONS_00019851	XLOC_014705	Chr06:8368661-8368952	lincRNA	WT_p1kb	1	402	0.24	SA_p1kb	2	322	0.61	WT	20	6049	0.32	SA	37	9895	0.37
TCONS_00019882	XLOC_014729	Chr06:8742137-8742532	lincRNA	WT_p1kb	25	848	2.86	SA_p1kb	10	1274	0.77	WT	0	108	0	SA	2	126	1.56
TCONS_00019924	XLOC_014761	Chr06:9223877-9224361	lincRNA	WT_p1kb	2	598	0.33	SA_p1kb	0	349	0	WT	2	315	0.63	SA	0	285	0
TCONS_00019958	XLOC_014785	Chr06:9465040-9465490	lincRNA	WT_p1kb	0	532	0	SA_p1kb	4	690	0.57	WT	0	249	0	SA	0	256	0
TCONS_00019991	XLOC_014808	Chr06:9642557-9642818	lincRNA	WT_p1kb	6	551	1.07	SA_p1kb	7	722	0.96	WT	0	139	0	SA	0	158	0
TCONS_00020028	XLOC_014835	Chr06:10120599-10120997	lincRNA	WT_p1kb	120	1042	10.32	SA_p1kb	69	771	8.21	WT	41	437	8.57	SA	54	405	11.76
TCONS_00020035	XLOC_014841	Chr06:10176972-10177236	lincRNA	WT_p1kb	2	643	0.31	SA_p1kb	0	510	0	WT	0	189	0	SA	0	122	0
TCONS_00020119	XLOC_014899	Chr06:11181960-11182247	lincRNA	WT_p1kb	3	552	0.54	SA_p1kb	3	624	0.47	WT	1	355	0.28	SA	0	309	0
TCONS_00020203	XLOC_014959	Chr06:11936793-11937131	lincRNA	WT_p1kb	2	366	0.54	SA_p1kb	2	541	0.36	WT	3	357	0.83	SA	9	565	1.56
TCONS_00020214	XLOC_014969	Chr06:12041255-12041483	lincRNA	WT_p1kb	0	765	0	SA_p1kb	2	697	0.28	WT	0	213	0	SA	0	256	0
TCONS_00020286	XLOC_015018	Chr06:12624124-12624363	lincRNA	WT_p1kb	59	1033	5.4	SA_p1kb	7	749	0.92	WT	0	220	0	SA	1	171	0.58
TCONS_00020325	XLOC_015042	Chr06:13059925-13060238	lincRNA	WT_p1kb	16	432	3.57	SA_p1kb	7	337	2.03	WT	1	194	0.51	SA	0	222	0
TCONS_00020362	XLOC_015066	Chr06:13594230-13594502	lincRNA	WT_p1kb	38	940	3.88	SA_p1kb	21	824	2.48	WT	22	342	6.04	SA	8	352	2.22
TCONS_00020372	XLOC_015074	Chr06:13834989-13835218	lincRNA	WT_p1kb	2	376	0.52	SA_p1kb	3	569	0.52	WT	0	154	0	SA	0	327	0
TCONS_00020374	XLOC_015076	Chr06:13918544-13918793	lincRNA	WT_p1kb	6	637	0.93	SA_p1kb	3	672	0.44	WT	1	586	0.17	SA	0	274	0
TCONS_00020466	XLOC_015142	Chr06:15161407-15161667	lincRNA	WT_p1kb	29	811	3.45	SA_p1kb	14	503	2.7	WT	3	195	1.51	SA	0	101	0
TCONS_00020511	XLOC_015178	Chr06:16172695-16172997	lincRNA	WT_p1kb	95	1093	7.99	SA_p1kb	39	707	5.22	WT	0	309	0	SA	0	213	0
TCONS_00020535	XLOC_015194	Chr06:16411826-16412125	lincRNA	WT_p1kb	3	824	0.36	SA_p1kb	3	703	0.42	WT	0	307	0	SA	0	222	0
TCONS_00020589	XLOC_015237	Chr06:17534725-17534976	lincRNA	WT_p1kb	57	693	7.6	SA_p1kb	18	400	4.3	WT	3	143	2.05	SA	10	102	8.92
TCONS_00020610	XLOC_015255	Chr06:18180191-18180469	lincRNA	WT_p1kb	45	1049	4.11	SA_p1kb	21	581	3.48	WT	4	229	1.71	SA	0	78	0
TCONS_00020634	XLOC_015276	Chr06:18867754-18896648	lincRNA	WT_p1kb	2	438	0.45	SA_p1kb	0	450	0	WT	0	276	0	SA	0	324	0
TCONS_00020682	XLOC_015313	Chr06:21416565-21416819	lincRNA	WT_p1kb	96	1390	6.46	SA_p1kb	70	1272	5.21	WT	30	426	6.57	SA	6	152	3.79
TCONS_00020693	XLOC_015321	Chr06:22174970-22175179	lincRNA	WT_p1kb	4	804	0.49	SA_p1kb	2	577	0.34	WT	3	335	0.88	SA	1	173	0.57
TCONS_00020694	XLOC_015322	Chr06:22216069-22216312	lincRNA	WT_p1kb	4	1140	0.34	SA_p1kb	4	758	0.52	WT	1	290	0.34	SA	0	140	0
TCONS_00020718	XLOC_015345	Chr06:24120574-24120992	lincRNA	WT_p1kb	110	1068	9.33	SA_p1kb	27	470	5.43	WT	17	344	4.7	SA	5	109	4.38
TCONS_00020722	XLOC_015347	Chr06:24672455-24672680	lincRNA	WT_p1kb	36	973	3.56	SA_p1kb	21	769	2.65	WT	5	359	1.37	SA	9	240	3.61
TCONS_00020724	XLOC_015349	Chr06:25132544-25132792	lincRNA	WT_p1kb	19	527	3.47	SA_p1kb	8	183	4.18	WT	34	673	4.8	SA	13	242	5.09
TCONS_00020730	XLOC_015355	Chr06:26850313-26850521	lincRNA	WT_p1kb	153	1964	7.22	SA_p1kb	68	881	7.16	WT	22	372	5.58	SA	17	254	6.27
TCONS_00020731	XLOC_015356	Chr06:27055355-27055580	lincRNA	WT_p1kb	22	975	2.2	SA_p1kb	23	448	4.88	WT	11	206	5.06	SA	0	161	0
TCONS_00020732	XLOC_015357	Chr06:27314209-27314896	lincRNA	WT_p1kb	734	20231	3.5	SA_p1kb	488	14312	3.29	WT	972	24894	3.75	SA	756	20582	3.54
TCONS_00020749	XLOC_015370	Chr06:29149346-29159974	lincRNA	WT_p1kb	3	550	0.54	SA_p1kb	2	600	0.33	WT	47	7004	0.66	SA	46	7808	0.58
TCONS_00020760	XLOC_015381	Chr06:29179943-29180251	lincRNA	WT_p1kb	106	1102	8.77	SA_p1kb	77	524	12.81	WT	26	283	8.41	SA	21	133	13.63
TCONS_00020763	XLOC_015384	Chr06:29193471-29193726	lincRNA	WT_p1kb	1	190	0.52	SA_p1kb	12	447	2.61	WT	1	98	1.01	SA	3	193	1.53
TCONS_00020770	XLOC_015389	Chr06:29553086-29553581	lincRNA	WT_p1kb	1	501	0.19	SA_p1kb	0	252	0	WT	1	248	0.4	SA	0	128	0
TCONS_00020779	XLOC_015396	Chr06:29727738-29727979	lincRNA	WT_p1kb	71	1313	5.13	SA_p1kb	48	970	4.71	WT	19	263	6.73	SA	6	178	3.26
TCONS_00020791	XLOC_015406	Chr06:33155919-33156282	lincRNA	WT_p1kb	1692	23289	6.77	SA_p1kb	857	12610	6.36	WT	874	23090	3.64	SA	432	12086	3.45
TCONS_00020798	XLOC_015411	Chr06:34665412-34665660	lincRNA	WT_p1kb	71	938	7.03	SA_p1kb	13	669	1.9	WT	6	303	1.94	SA	33	234	12.35
TCONS_00020804	XLOC_015416	Chr06:35280125-35280374	lincRNA	WT_p1kb	31	926	3.23	SA_p1kb	32	1308	2.38	WT	11	269	3.92	SA	12	174	6.45
TCONS_00020805	XLOC_015417	Chr06:35322040-35322280	lincRNA	WT_p1kb	9	227	3.81	SA_p1kb	0	235	0	WT	1	242	0.41	SA	0	0	0
TCONS_00020808	XLOC_015420	Chr06:35776960-35777228	lincRNA	WT_p1kb	87	1395	5.87	SA_p1kb	70	1076	6.1	WT	15	306	4.67	SA	5	87	5.43
TCONS_00020823	XLOC_015431	Chr06:36575768-36576014	lincRNA	WT_p1kb	85	1094	7.2	SA_p1kb	65	1168	5.27	WT	8	96	7.69	SA	10	266	3.62
TCONS_00020856	XLOC_015457	Chr06:39178822-39179077	lincRNA	WT_p1kb	58	1058	5.19	SA_p1kb	38	621	5.76	WT	38	535	6.63	SA	54	594	8.33
TCONS_00020866	XLOC_015467	Chr06:39382470-39382729	lincRNA	WT_p1kb	2	855	0.23	SA_p1kb	5	859	0.57	WT	0	40	0	SA	0	29	0
TCONS_00020881	XLOC_015479	Chr06:40275500-40275742	lincRNA	WT_p1kb	74	1160	5.99	SA_p1kb	54	1154	4.47	WT	18	407	4.23	SA	13	178	6.8
TCONS_00020892	XLOC_015489	Chr06:41199869-41200115	lincRNA	WT_p1kb	58	1145	4.82	SA_p1kb	37	1213	2.96	WT	11	320	3.32	SA	1	165	0.6
TCONS_00020901	XLOC_015497	Chr06:41419365-41419566	lincRNA	WT_p1kb	2	1060	0.18	SA_p1kb	1	956	0.1	WT	1	130	0.76	SA	0	263	0
TCONS_00020902	XLOC_015498	Chr06:41472947-41473205	lincRNA	WT_p1kb	69	1100	5.9	SA_p1kb	28	504	5.26	WT	10	163	5.78	SA	2	116	1.69
TCONS_00020910	XLOC_015504	Chr06:41747650-41747951	lincRNA	WT_p1kb	2	920	0.21	SA_p1kb	1	439	0.22	WT	1	265	0.37	SA	2	197	1
TCONS_00020911	XLOC_015505	Chr06:41749452-41750043	lincRNA	WT_p1kb	10	316	3.06	SA_p1kb	17	654	2.53	WT	24	573	4.02	SA	21	542	3.73
TCONS_00020920	XLOC_015514	Chr06:42213772-42214012	lincRNA	WT_p1kb	140	1259	10	SA_p1kb	92	675	11.99	WT	13	178	6.8	SA	7	156	4.29
TCONS_00020928	XLOC_015519	Chr06:42496116-42502153	lincRNA	WT_p1kb	2	325	0.61	SA_p1kb	0	237	0	WT	0	139	0	SA	0	57	0
TCONS_00020949	XLOC_015533	Chr06:43504445-43505027	lincRNA	WT_p1kb	3	333	0.89	SA_p1kb	1	648	0.15	WT	2	416	0.47	SA	3	474	0.62
TCONS_00020950	XLOC_015534	Chr06:43605463-43605731	lincRNA	WT_p1kb	60	1358	4.23	SA_p1kb	23	676	3.29	WT	20	297	6.3	SA	13	220	5.57
TCONS_00020964	XLOC_015547	Chr06:44729057-44729296	lincRNA	WT_p1kb	69	1278	5.12	SA_p1kb	42	602	6.52	WT	14	276	4.82	SA	10	197	4.83
TCONS_00020976	XLOC_015558	Chr06:45088179-45256908	lincRNA	WT_p1kb	114	1010	10.14	SA_p1kb	46	764	5.67	WT	34	295	10.33	SA	54	435	11.04
TCONS_00021027	XLOC_015590	Chr06:46116565-46116821	lincRNA	WT_p1kb	2	453	0.43	SA_p1kb	0	524	0	WT	1	354	0.28	SA	5	396	1.24
TCONS_00021068	XLOC_015620	Chr06:47328905-47329254	lincRNA	WT_p1kb	2	900	0.22	SA_p1kb	6	905	0.65	WT	2	370	0.53	SA	1	306	0.32
TCONS_00021113	XLOC_015657	Chr06:48122787-48123296	lincRNA	WT_p1kb	0	723	0	SA_p1kb	2	992	0.2	WT	2	597	0.33	SA	0	346	0
TCONS_00021160	XLOC_015694	Chr06:48708846-48709602	lincRNA	WT_p1kb	0	639	0	SA_p1kb	0	539	0	WT	1	466	0.21	SA	5	665	0.74
TCONS_00021220	XLOC_015744	Chr06:49812741-49819102	lincRNA	WT_p1kb	1	168	0.59	SA_p1kb	0	170	0	WT	0	148	0	SA	0	83	0
TCONS_00021222	XLOC_015746	Chr06:49812741-49819102	lincRNA	WT_p1kb	0	305	0	SA_p1kb	2	537	0.37	WT	1	174	0.57	SA	0	362	0
TCONS_00021223	XLOC_015747	Chr06:49812741-49819102	lincRNA	WT_p1kb	1	321	0.31	SA_p1kb	2	679	0.29	WT	0	95	0	SA	0	246	0
TCONS_00021224	XLOC_015748	Chr06:49812741-49819102	lincRNA	WT_p1kb	1	384	0.25	SA_p1kb	2	721	0.27	WT	2	429	0.46	SA	2	210	0.94
TCONS_00021225	XLOC_015749	Chr06:49812741-49819102	lincRNA	WT_p1kb	6	782	0.76	SA_p1kb	2	600	0.33	WT	0	64	0	SA	3	175	1.68
TCONS_00021281	XLOC_015796	Chr06:50748960-50749315	lincRNA	WT_p1kb	2	385	0.51	SA_p1kb	5	831	0.59	WT	0	24	0	SA	0	95	0
TCONS_00021290	XLOC_015805	Chr06:50927849-50928057	lincRNA	WT_p1kb	1	686	0.14	SA_p1kb	2	679	0.29	WT	0	257	0	SA	0	144	0
TCONS_00021366	XLOC_015854	Chr06:290177-290401	lincRNA	WT_p1kb	0	445	0	SA_p1kb	1	442	0.22	WT	0	190	0	SA	0	63	0
TCONS_00021396	XLOC_015875	Chr06:694863-695278	lincRNA	WT_p1kb	11	1093	0.99	SA_p1kb	1	714	0.13	WT	2	290	0.68	SA	0	80	0
TCONS_00021449	XLOC_015914	Chr06:1264232-1264730	lincRNA	WT_p1kb	1	433	0.23	SA_p1kb	4	562	0.7	WT	0	453	0	SA	0	374	0
TCONS_00021450	XLOC_015915	Chr06:1264817-1265142	lincRNA	WT_p1kb	0	230	0	SA_p1kb	0	320	0	WT	1	309	0.32	SA	2	301	0.66
TCONS_00021495	XLOC_015943	Chr06:1753555-1753755	lincRNA	WT_p1kb	1	283	0.35	SA_p1kb	2	284	0.69	WT	0	53	0	SA	1	79	1.25
TCONS_00021599	XLOC_016011	Chr06:2860613-2861137	lincRNA	WT_p1kb	0	716	0	SA_p1kb	2	741	0.26	WT	1	235	0.42	SA	1	362	0.27
TCONS_00021641	XLOC_016043	Chr06:3330345-3330692	lincRNA	WT_p1kb	8	711	1.11	SA_p1kb	12	831	1.42	WT	0	299	0	SA	1	383	0.26
TCONS_00021648	XLOC_016048	Chr06:3425100-3425318	lincRNA	WT_p1kb	3	643	0.46	SA_p1kb	1	638	0.15	WT	1	145	0.68	SA	0	276	0
TCONS_00021661	XLOC_016055	Chr06:3538525-3543922	lincRNA	WT_p1kb	3	947	0.31	SA_p1kb	1	357	0.27	WT	0	40	0	SA	2	149	1.32
TCONS_00021754	XLOC_016120	Chr06:4564940-4565474	lincRNA	WT_p1kb	8	682	1.15	SA_p1kb	4	621	0.64	WT	36	472	7.08	SA	25	329	7.06
TCONS_00021773	XLOC_016135	Chr06:4699671-4705941	lincRNA	WT_p1kb	1	672	0.14	SA_p1kb	5	808	0.61	WT	5	1150	0.43	SA	7	1140	0.61
TCONS_00021776	XLOC_016135	Chr06:4699671-4705941	lincRNA	WT_p1kb	3	182	1.62	SA_p1kb	0	209	0	WT	1	1442	0.06	SA	12	1419	0.83
TCONS_00021779	XLOC_016136	Chr06:4699671-4705941	lincRNA	WT_p1kb	5	483	1.02	SA_p1kb	6	450	1.31	WT	0	37	0	SA	0	0	0
TCONS_00021846	XLOC_016187	Chr06:5354994-5355256	lincRNA	WT_p1kb	1	1220	0.08	SA_p1kb	0	796	0	WT	0	91	0	SA	0	157	0
TCONS_00021955	XLOC_016263	Chr06:6438684-6439014	lincRNA	WT_p1kb	4	789	0.5	SA_p1kb	1	912	0.1	WT	0	103	0	SA	1	106	0.93
TCONS_00021963	XLOC_016271	Chr06:6666719-6666971	lincRNA	WT_p1kb	5	738	0.67	SA_p1kb	2	529	0.37	WT	1	135	0.73	SA	0	140	0
TCONS_00022000	XLOC_016295	Chr06:7133904-7134153	lincRNA	WT_p1kb	3	755	0.39	SA_p1kb	3	643	0.46	WT	0	50	0	SA	0	148	0
TCONS_00022137	XLOC_016388	Chr06:8368661-8368952	lincRNA	WT_p1kb	8	633	1.24	SA_p1kb	4	681	0.58	WT	21	6053	0.34	SA	26	8857	0.29
TCONS_00022148	XLOC_016395	Chr06:8465744-8469716	lincRNA	WT_p1kb	0	286	0	SA_p1kb	1	380	0.26	WT	7	2362	0.29	SA	3	2603	0.11
TCONS_00022149	XLOC_016395	Chr06:8465744-8469716	lincRNA	WT_p1kb	0	286	0	SA_p1kb	1	380	0.26	WT	5	1758	0.28	SA	3	2086	0.14
TCONS_00022172	XLOC_016412	Chr06:8760885-8761257	lincRNA	WT_p1kb	0	312	0	SA_p1kb	2	535	0.37	WT	0	183	0	SA	0	119	0
TCONS_00022218	XLOC_016447	Chr06:9478268-9478793	lincRNA	WT_p1kb	3	662	0.45	SA_p1kb	3	303	0.98	WT	0	255	0	SA	3	361	0.82
TCONS_00022268	XLOC_016484	Chr06:10263448-10263689	lincRNA	WT_p1kb	1	681	0.14	SA_p1kb	3	1022	0.29	WT	1	231	0.43	SA	1	153	0.64
TCONS_00022326	XLOC_016525	Chr06:10789752-10789995	lincRNA	WT_p1kb	2	984	0.2	SA_p1kb	2	756	0.26	WT	0	159	0	SA	1	154	0.64
TCONS_00022361	XLOC_016551	Chr06:11124492-11124958	lincRNA	WT_p1kb	7	964	0.72	SA_p1kb	1	776	0.12	WT	1	173	0.57	SA	0	223	0
TCONS_00022406	XLOC_016583	Chr06:11466347-11466919	lincRNA	WT_p1kb	14	740	1.85	SA_p1kb	1	506	0.19	WT	4	410	0.96	SA	0	343	0
TCONS_00022500	XLOC_016653	Chr06:12565640-12567453	lincRNA	WT_p1kb	5	819	0.6	SA_p1kb	4	708	0.56	WT	0	191	0	SA	0	39	0
TCONS_00022501	XLOC_016654	Chr06:12579062-12579328	lincRNA	WT_p1kb	5	1069	0.46	SA_p1kb	3	520	0.57	WT	1	258	0.38	SA	0	146	0
TCONS_00022547	XLOC_016687	Chr06:13017203-13017445	lincRNA	WT_p1kb	2	817	0.24	SA_p1kb	2	516	0.38	WT	0	340	0	SA	1	126	0.78
TCONS_00022561	XLOC_016699	Chr06:13059925-13060238	lincRNA	WT_p1kb	5	861	0.57	SA_p1kb	5	549	0.9	WT	0	93	0	SA	0	122	0
TCONS_00022612	XLOC_016738	Chr06:13577179-13577681	lincRNA	WT_p1kb	1	808	0.12	SA_p1kb	4	782	0.5	WT	2	189	1.04	SA	0	253	0
TCONS_00022637	XLOC_016752	Chr06:13746022-13751434	lincRNA	WT_p1kb	16	688	2.27	SA_p1kb	4	789	0.5	WT	1	254	0.39	SA	1	227	0.43
TCONS_00022661	XLOC_016768	Chr06:14038300-14038539	lincRNA	WT_p1kb	6	795	0.74	SA_p1kb	6	765	0.77	WT	0	130	0	SA	0	56	0
TCONS_00022672	XLOC_016778	Chr06:14192257-14192604	lincRNA	WT_p1kb	2	792	0.25	SA_p1kb	3	1017	0.29	WT	1	335	0.29	SA	0	168	0
TCONS_00022752	XLOC_016837	Chr06:15332699-15333816	lincRNA	WT_p1kb	0	357	0	SA_p1kb	0	568	0	WT	0	632	0	SA	1	457	0.21
TCONS_00022762	XLOC_016846	Chr06:15341540-15433306	lincRNA	WT_p1kb	29	822	3.4	SA_p1kb	26	825	3.05	WT	0	1	0	SA	8	37	17.77
TCONS_00022798	XLOC_016873	Chr06:16231933-16252747	lincRNA	WT_p1kb	6	817	0.72	SA_p1kb	5	962	0.51	WT	0	471	0	SA	1	379	0.26
TCONS_00022801	XLOC_016875	Chr06:16231933-16252747	lincRNA	WT_p1kb	126	997	11.21	SA_p1kb	126	1112	10.17	WT	32	253	11.22	SA	30	224	11.81
TCONS_00022809	XLOC_016883	Chr06:16254500-16254953	lincRNA	WT_p1kb	0	484	0	SA_p1kb	1	485	0.2	WT	0	169	0	SA	0	255	0
TCONS_00022818	XLOC_016892	Chr06:16505925-16535363	lincRNA	WT_p1kb	10	1016	0.97	SA_p1kb	3	436	0.68	WT	2	264	0.75	SA	0	94	0
TCONS_00022824	XLOC_016895	Chr06:16505925-16535363	lincRNA	WT_p1kb	1	1006	0.09	SA_p1kb	2	760	0.26	WT	0	294	0	SA	0	203	0
TCONS_00022829	XLOC_016900	Chr06:16505925-16535363	lincRNA	WT_p1kb	15	249	5.68	SA_p1kb	25	456	5.19	WT	14	443	3.06	SA	28	559	4.77
TCONS_00022874	XLOC_016934	Chr06:17634948-17635234	lincRNA	WT_p1kb	5	368	1.34	SA_p1kb	1	413	0.24	WT	0	295	0	SA	0	101	0
TCONS_00022878	XLOC_016938	Chr06:17759745-17759984	lincRNA	WT_p1kb	73	1282	5.38	SA_p1kb	22	707	3.01	WT	23	270	7.84	SA	8	83	8.79
TCONS_00022954	XLOC_016987	Chr06:19713946-19714199	lincRNA	WT_p1kb	14	566	2.41	SA_p1kb	22	356	5.82	WT	14	166	7.77	SA	28	216	11.47
TCONS_00022971	XLOC_016995	Chr06:20387215-20387481	lincRNA	WT_p1kb	3	817	0.36	SA_p1kb	2	1087	0.18	WT	0	189	0	SA	0	218	0
TCONS_00023010	XLOC_017023	Chr06:22414231-22414710	lincRNA	WT_p1kb	3	707	0.42	SA_p1kb	2	432	0.46	WT	0	167	0	SA	0	0	0
TCONS_00023017	XLOC_017029	Chr06:22860582-22860892	lincRNA	WT_p1kb	146	1449	9.15	SA_p1kb	68	751	8.3	WT	56	328	14.58	SA	36	364	9
TCONS_00023060	XLOC_017062	Chr06:24072260-24072495	lincRNA	WT_p1kb	39	781	4.75	SA_p1kb	26	572	4.34	WT	4	118	3.27	SA	10	178	5.31
TCONS_00023069	XLOC_017069	Chr06:25019520-25019769	lincRNA	WT_p1kb	22	309	6.64	SA_p1kb	4	79	4.81	WT	0	0	0	SA	2	95	2.06
TCONS_00023098	XLOC_017094	Chr06:28873653-28873969	lincRNA	WT_p1kb	4	784	0.5	SA_p1kb	6	848	0.7	WT	1	318	0.31	SA	2	254	0.78
TCONS_00023115	XLOC_017108	Chr06:29745431-29745657	lincRNA	WT_p1kb	140	1663	7.76	SA_p1kb	73	677	9.73	WT	29	408	6.63	SA	9	250	3.47
TCONS_00023116	XLOC_017109	Chr06:30154130-30154413	lincRNA	WT_p1kb	25	681	3.54	SA_p1kb	26	789	3.19	WT	40	429	8.52	SA	20	405	4.7
TCONS_00023121	XLOC_017114	Chr06:30546099-30546370	lincRNA	WT_p1kb	60	1021	5.55	SA_p1kb	13	613	2.07	WT	19	332	5.41	SA	8	82	8.88
TCONS_00023127	XLOC_017120	Chr06:32423590-32423796	lincRNA	WT_p1kb	40	1415	2.74	SA_p1kb	38	852	4.26	WT	5	177	2.74	SA	2	175	1.12
TCONS_00023128	XLOC_017121	Chr06:33726413-33726656	lincRNA	WT_p1kb	59	1329	4.25	SA_p1kb	22	882	2.43	WT	16	162	8.98	SA	9	148	5.73
TCONS_00023134	XLOC_017127	Chr06:34596373-34596627	lincRNA	WT_p1kb	54	1236	4.18	SA_p1kb	10	474	2.06	WT	7	193	3.5	SA	4	144	2.7
TCONS_00023143	XLOC_017132	Chr06:34919445-34919701	lincRNA	WT_p1kb	0	435	0	SA_p1kb	0	312	0	WT	1	149	0.66	SA	0	115	0
TCONS_00023144	XLOC_017133	Chr06:34939683-34939974	lincRNA	WT_p1kb	33	646	4.86	SA_p1kb	9	337	2.6	WT	15	237	5.95	SA	2	115	1.7
TCONS_00023156	XLOC_017142	Chr06:36319960-36320206	lincRNA	WT_p1kb	60	878	6.39	SA_p1kb	24	837	2.78	WT	0	5	0	SA	3	48	5.88
TCONS_00023161	XLOC_017145	Chr06:36478422-36478668	lincRNA	WT_p1kb	32	502	5.99	SA_p1kb	39	508	7.12	WT	12	136	8.1	SA	51	432	10.55
TCONS_00023162	XLOC_017146	Chr06:36611469-36611786	lincRNA	WT_p1kb	92	798	10.33	SA_p1kb	29	594	4.65	WT	9	194	4.43	SA	8	227	3.4
TCONS_00023175	XLOC_017151	Chr06:37663912-37664174	lincRNA	WT_p1kb	97	1759	5.22	SA_p1kb	65	1269	4.87	WT	25	373	6.28	SA	38	469	7.49
TCONS_00023191	XLOC_017165	Chr06:38482066-38482332	lincRNA	WT_p1kb	2	498	0.4	SA_p1kb	4	293	1.34	WT	0	249	0	SA	2	140	1.4
TCONS_00023207	XLOC_017175	Chr06:38858650-38858985	lincRNA	WT_p1kb	124	1375	8.27	SA_p1kb	62	708	8.05	WT	63	476	11.68	SA	11	119	8.46
TCONS_00023224	XLOC_017186	Chr06:39537047-39537250	lincRNA	WT_p1kb	94	1257	6.95	SA_p1kb	111	1384	7.42	WT	26	431	5.68	SA	16	263	5.73
TCONS_00023256	XLOC_017208	Chr06:42090769-42091019	lincRNA	WT_p1kb	1	858	0.11	SA_p1kb	6	1030	0.57	WT	0	172	0	SA	1	253	0.39
TCONS_00023284	XLOC_017229	Chr06:43799833-43800244	lincRNA	WT_p1kb	3	741	0.4	SA_p1kb	0	1006	0	WT	0	212	0	SA	6	270	2.17
TCONS_00023342	XLOC_017272	Chr06:45906484-45906856	lincRNA	WT_p1kb	1	377	0.26	SA_p1kb	4	630	0.63	WT	0	334	0	SA	1	384	0.25
TCONS_00023418	XLOC_017333	Chr06:47676403-47676646	lincRNA	WT_p1kb	5	425	1.16	SA_p1kb	1	503	0.19	WT	0	202	0	SA	1	467	0.21
TCONS_00023431	XLOC_017344	Chr06:47904942-47905645	lincRNA	WT_p1kb	1	375	0.26	SA_p1kb	2	573	0.34	WT	0	504	0	SA	0	289	0
TCONS_00023445	XLOC_017354	Chr06:48098768-48099011	lincRNA	WT_p1kb	1	904	0.11	SA_p1kb	5	625	0.79	WT	10	135	6.89	SA	0	154	0
TCONS_00023572	XLOC_017455	Chr06:50240051-50240369	lincRNA	WT_p1kb	71	1009	6.57	SA_p1kb	38	803	4.51	WT	13	417	3.02	SA	5	73	6.41
TCONS_00023596	XLOC_017472	Chr06:50514571-50514821	lincRNA	WT_p1kb	1	915	0.1	SA_p1kb	5	795	0.62	WT	1	222	0.44	SA	0	133	0
TCONS_00023632	XLOC_017497	Chr06:50919096-50919362	lincRNA	WT_p1kb	2	308	0.64	SA_p1kb	2	445	0.44	WT	0	116	0	SA	1	330	0.3
TCONS_00023651	XLOC_017513	Chr06:51092836-51093890	lincRNA	WT_p1kb	2	1015	0.19	SA_p1kb	5	970	0.51	WT	4	658	0.6	SA	0	472	0
TCONS_00023678	XLOC_017528	Chr06:12265962-12267965	lincRNA	WT_p1kb	0	42	0	SA_p1kb	0	26	0	WT	0	0	0	SA	0	0	0
TCONS_00023833	XLOC_017641	Chr07:1551791-1552587	lincRNA	WT_p1kb	1	624	0.16	SA_p1kb	0	799	0	WT	1	63	1.56	SA	0	108	0
TCONS_00023865	XLOC_017664	Chr07:1795569-1795957	lincRNA	WT_p1kb	7	1048	0.66	SA_p1kb	9	1023	0.87	WT	1	308	0.32	SA	0	250	0
TCONS_00023876	XLOC_017673	Chr07:1949624-1961284	lincRNA	WT_p1kb	46	952	4.6	SA_p1kb	8	304	2.56	WT	31	513	5.69	SA	2	123	1.6
TCONS_00023878	XLOC_017675	Chr07:1949624-1961284	lincRNA	WT_p1kb	1	637	0.15	SA_p1kb	2	725	0.27	WT	5	231	2.11	SA	0	326	0
TCONS_00023909	XLOC_017695	Chr07:2302886-2303125	lincRNA	WT_p1kb	7	960	0.72	SA_p1kb	1	891	0.11	WT	0	108	0	SA	0	113	0
TCONS_00023930	XLOC_017713	Chr07:2590166-2590411	lincRNA	WT_p1kb	5	874	0.56	SA_p1kb	1	838	0.11	WT	2	210	0.94	SA	2	358	0.55
TCONS_00023936	XLOC_017719	Chr07:2731771-2732211	lincRNA	WT_p1kb	2	626	0.31	SA_p1kb	3	622	0.47	WT	3	237	1.25	SA	0	279	0
TCONS_00023983	XLOC_017750	Chr07:3162371-3162846	lincRNA	WT_p1kb	8	846	0.93	SA_p1kb	0	531	0	WT	0	359	0	SA	0	276	0
TCONS_00024051	XLOC_017801	Chr07:4253924-4254644	lincRNA	WT_p1kb	4	754	0.52	SA_p1kb	1	1096	0.09	WT	1	470	0.21	SA	1	398	0.25
TCONS_00024084	XLOC_017827	Chr07:4874012-4874472	lincRNA	WT_p1kb	4	1096	0.36	SA_p1kb	2	1039	0.19	WT	1	294	0.33	SA	1	406	0.24
TCONS_00024097	XLOC_017838	Chr07:5036358-5036596	lincRNA	WT_p1kb	138	1290	9.66	SA_p1kb	51	631	7.47	WT	9	167	5.11	SA	3	213	1.38
TCONS_00024129	XLOC_017861	Chr07:5393760-5394051	lincRNA	WT_p1kb	1	424	0.23	SA_p1kb	2	443	0.44	WT	0	54	0	SA	3	113	2.58
TCONS_00024385	XLOC_018046	Chr07:8601167-8601418	lincRNA	WT_p1kb	6	529	1.12	SA_p1kb	2	313	0.63	WT	40	284	12.34	SA	33	163	16.83
TCONS_00024404	XLOC_018062	Chr07:8942397-8942645	lincRNA	WT_p1kb	97	1185	7.56	SA_p1kb	54	595	8.32	WT	17	194	8.05	SA	17	186	8.37
TCONS_00024450	XLOC_018093	Chr07:9622356-9622605	lincRNA	WT_p1kb	2	626	0.31	SA_p1kb	3	601	0.49	WT	2	170	1.16	SA	0	235	0
TCONS_00024462	XLOC_018102	Chr07:9876372-9880731	lincRNA	WT_p1kb	2	317	0.62	SA_p1kb	3	255	1.16	WT	2	466	0.42	SA	0	337	0
TCONS_00024470	XLOC_018109	Chr07:9973192-9995265	lincRNA	WT_p1kb	0	6	0	SA_p1kb	0	0	0	WT	13	358	3.5	SA	1	299	0.33
TCONS_00024473	XLOC_018112	Chr07:9995677-9996051	lincRNA	WT_p1kb	1	474	0.21	SA_p1kb	5	733	0.67	WT	1	515	0.19	SA	4	473	0.83
TCONS_00024480	XLOC_018116	Chr07:10170432-10170718	lincRNA	WT_p1kb	76	1081	6.56	SA_p1kb	35	601	5.5	WT	9	194	4.43	SA	3	121	2.41
TCONS_00024506	XLOC_018134	Chr07:11121310-11130585	lincRNA	WT_p1kb	8	608	1.29	SA_p1kb	23	664	3.34	WT	1	801	0.12	SA	6	394	1.5
TCONS_00024534	XLOC_018158	Chr07:12989028-12989266	lincRNA	WT_p1kb	18	734	2.39	SA_p1kb	21	738	2.76	WT	38	221	14.67	SA	18	110	14.06
TCONS_00024566	XLOC_018182	Chr07:13787894-13788375	lincRNA	WT_p1kb	4	699	0.56	SA_p1kb	3	395	0.75	WT	1	690	0.14	SA	4	680	0.58
TCONS_00024567	XLOC_018183	Chr07:13789140-13789519	lincRNA	WT_p1kb	7	839	0.82	SA_p1kb	5	1088	0.45	WT	2	377	0.52	SA	1	245	0.4
TCONS_00024698	XLOC_018287	Chr07:16575649-16575877	lincRNA	WT_p1kb	179	1397	11.35	SA_p1kb	83	1085	7.1	WT	21	2100	0.99	SA	28	5482	0.5
TCONS_00024713	XLOC_018301	Chr07:16857255-16857496	lincRNA	WT_p1kb	2	160	1.23	SA_p1kb	0	111	0	WT	0	0	0	SA	0	0	0
TCONS_00024739	XLOC_018323	Chr07:17301804-17302046	lincRNA	WT_p1kb	86	685	11.15	SA_p1kb	59	495	10.64	WT	88	353	19.95	SA	38	214	15.07
TCONS_00024775	XLOC_018349	Chr07:18496545-18496875	lincRNA	WT_p1kb	0	954	0	SA_p1kb	2	817	0.24	WT	0	122	0	SA	0	85	0
TCONS_00024791	XLOC_018365	Chr07:19115817-19116425	lincRNA	WT_p1kb	9	563	1.57	SA_p1kb	2	546	0.36	WT	1	349	0.28	SA	2	226	0.87
TCONS_00024813	XLOC_018375	Chr07:19276853-19277133	lincRNA	WT_p1kb	33	429	7.14	SA_p1kb	12	484	2.41	WT	7	115	5.73	SA	2	125	1.57
TCONS_00024823	XLOC_018381	Chr07:19626440-19655462	lincRNA	WT_p1kb	47	610	7.15	SA_p1kb	48	529	8.31	WT	2	188	1.05	SA	6	196	2.97
TCONS_00024824	XLOC_018382	Chr07:19626440-19655462	lincRNA	WT_p1kb	9	521	1.69	SA_p1kb	19	462	3.95	WT	27	345	7.25	SA	27	348	7.2
TCONS_00024825	XLOC_018383	Chr07:19626440-19655462	lincRNA	WT_p1kb	37	767	4.6	SA_p1kb	33	741	4.26	WT	64	654	8.91	SA	61	523	10.44
TCONS_00024826	XLOC_018384	Chr07:19626440-19655462	lincRNA	WT_p1kb	95	1434	6.21	SA_p1kb	90	1252	6.7	WT	10	105	8.69	SA	12	111	9.75
TCONS_00024830	XLOC_018388	Chr07:19626440-19655462	lincRNA	WT_p1kb	72	1308	5.21	SA_p1kb	24	647	3.57	WT	24	650	3.56	SA	8	403	1.94
TCONS_00024833	XLOC_018391	Chr07:19626440-19655462	lincRNA	WT_p1kb	91	1044	8.01	SA_p1kb	56	1009	5.25	WT	2	47	4.08	SA	4	198	1.98
TCONS_00024849	XLOC_018406	Chr07:20313586-20313853	lincRNA	WT_p1kb	70	1116	5.9	SA_p1kb	40	781	4.87	WT	38	441	7.93	SA	11	263	4.01
TCONS_00024850	XLOC_018407	Chr07:20329399-20329609	lincRNA	WT_p1kb	206	1519	11.94	SA_p1kb	85	641	11.7	WT	56	428	11.57	SA	21	210	9.09
TCONS_00024870	XLOC_018422	Chr07:22246882-22247162	lincRNA	WT_p1kb	50	1003	4.74	SA_p1kb	18	702	2.5	WT	24	333	6.72	SA	9	233	3.71
TCONS_00024876	XLOC_018428	Chr07:25748458-25748701	lincRNA	WT_p1kb	102	1545	6.19	SA_p1kb	23	729	3.05	WT	22	320	6.43	SA	5	204	2.39
TCONS_00024877	XLOC_018429	Chr07:25796972-25797244	lincRNA	WT_p1kb	62	1208	4.88	SA_p1kb	27	830	3.15	WT	8	246	3.14	SA	4	145	2.68
TCONS_00024882	XLOC_018434	Chr07:26195789-26196004	lincRNA	WT_p1kb	78	1408	5.24	SA_p1kb	40	652	5.78	WT	3	229	1.29	SA	0	182	0
TCONS_00024889	XLOC_018439	Chr07:26632863-26633069	lincRNA	WT_p1kb	126	1913	6.17	SA_p1kb	50	1329	3.62	WT	76	1221	5.85	SA	29	485	5.64
TCONS_00024890	XLOC_018440	Chr07:26902915-26903181	lincRNA	WT_p1kb	37	571	6.08	SA_p1kb	14	219	6	WT	10	154	6.09	SA	11	223	4.7
TCONS_00024901	XLOC_018446	Chr07:27625070-27625386	lincRNA	WT_p1kb	60	1216	4.7	SA_p1kb	19	383	4.72	WT	6	231	2.53	SA	3	51	5.55
TCONS_00024903	XLOC_018448	Chr07:27952087-27952363	lincRNA	WT_p1kb	97	1411	6.43	SA_p1kb	45	882	4.85	WT	24	349	6.43	SA	20	459	4.17
TCONS_00024913	XLOC_018455	Chr07:28019371-28019611	lincRNA	WT_p1kb	72	802	8.23	SA_p1kb	37	759	4.64	WT	7	175	3.84	SA	4	56	6.66
TCONS_00024938	XLOC_018472	Chr07:30117226-30117942	lincRNA	WT_p1kb	2	963	0.2	SA_p1kb	3	647	0.46	WT	3	814	0.36	SA	6	596	0.99
TCONS_00024949	XLOC_018481	Chr07:30564739-30564956	lincRNA	WT_p1kb	35	635	5.22	SA_p1kb	40	648	5.81	WT	16	248	6.06	SA	12	159	7.01
TCONS_00024954	XLOC_018485	Chr07:31007073-31007322	lincRNA	WT_p1kb	104	1447	6.7	SA_p1kb	25	650	3.7	WT	19	547	3.35	SA	13	311	4.01
TCONS_00024962	XLOC_018488	Chr07:31297433-31297690	lincRNA	WT_p1kb	26	1343	1.89	SA_p1kb	16	1292	1.22	WT	1	315	0.31	SA	0	286	0
TCONS_00024970	XLOC_018495	Chr07:31723303-31723510	lincRNA	WT_p1kb	44	790	5.27	SA_p1kb	33	580	5.38	WT	30	323	8.49	SA	12	145	7.64
TCONS_00024973	XLOC_018498	Chr07:32102872-32103154	lincRNA	WT_p1kb	58	858	6.33	SA_p1kb	41	725	5.35	WT	11	181	5.72	SA	8	138	5.47
TCONS_00024979	XLOC_018502	Chr07:32384453-32384814	lincRNA	WT_p1kb	87	1505	5.46	SA_p1kb	28	1114	2.45	WT	20	457	4.19	SA	9	178	4.81
TCONS_00024993	XLOC_018513	Chr07:33320959-33321160	lincRNA	WT_p1kb	9	1331	0.67	SA_p1kb	2	1179	0.16	WT	1	225	0.44	SA	0	316	0
TCONS_00025004	XLOC_018523	Chr07:34602564-34602819	lincRNA	WT_p1kb	100	1431	6.53	SA_p1kb	76	1152	6.18	WT	18	275	6.14	SA	26	344	7.02
TCONS_00025007	XLOC_018526	Chr07:34674798-34675686	lincRNA	WT_p1kb	3	786	0.38	SA_p1kb	3	1041	0.28	WT	2	491	0.4	SA	2	673	0.29
TCONS_00025073	XLOC_018574	Chr07:35619145-35619368	lincRNA	WT_p1kb	5	874	0.56	SA_p1kb	2	553	0.36	WT	0	288	0	SA	0	204	0
TCONS_00025080	XLOC_018578	Chr07:35676629-35676867	lincRNA	WT_p1kb	76	804	8.63	SA_p1kb	76	675	10.11	WT	29	457	5.96	SA	13	296	4.2
TCONS_00025089	XLOC_018585	Chr07:35881121-35882179	lincRNA	WT_p1kb	0	618	0	SA_p1kb	3	851	0.35	WT	0	126	0	SA	0	92	0
TCONS_00025181	XLOC_018651	Chr07:37428862-37429097	lincRNA	WT_p1kb	3	659	0.45	SA_p1kb	3	598	0.49	WT	0	96	0	SA	0	118	0
TCONS_00025258	XLOC_018705	Chr07:38579353-38579859	lincRNA	WT_p1kb	1	641	0.15	SA_p1kb	1	532	0.18	WT	2	587	0.33	SA	1	264	0.37
TCONS_00025263	XLOC_018708	Chr07:38632905-38633221	lincRNA	WT_p1kb	3	917	0.32	SA_p1kb	4	877	0.45	WT	1	236	0.42	SA	0	115	0
TCONS_00025268	XLOC_018713	Chr07:38709104-38709377	lincRNA	WT_p1kb	1	754	0.13	SA_p1kb	0	451	0	WT	0	268	0	SA	0	148	0
TCONS_00025342	XLOC_018770	Chr07:39931708-39932065	lincRNA	WT_p1kb	3	482	0.61	SA_p1kb	5	719	0.69	WT	2	161	1.22	SA	1	231	0.43
TCONS_00025359	XLOC_018785	Chr07:40263130-40263429	lincRNA	WT_p1kb	0	765	0	SA_p1kb	7	896	0.77	WT	0	345	0	SA	4	368	1.07
TCONS_00025398	XLOC_018819	Chr07:41581561-41582227	lincRNA	WT_p1kb	7	436	1.58	SA_p1kb	1	611	0.16	WT	7	852	0.81	SA	1	430	0.23
TCONS_00025422	XLOC_018833	Chr07:41875275-41875635	lincRNA	WT_p1kb	0	617	0	SA_p1kb	2	584	0.34	WT	1	261	0.38	SA	0	162	0
TCONS_00025453	XLOC_018857	Chr07:42286039-42286281	lincRNA	WT_p1kb	1	1094	0.09	SA_p1kb	2	1094	0.18	WT	0	75	0	SA	2	282	0.7
TCONS_00025460	XLOC_018864	Chr07:42400337-42400597	lincRNA	WT_p1kb	2	885	0.22	SA_p1kb	2	1140	0.17	WT	3	293	1.01	SA	0	220	0
TCONS_00025472	XLOC_018872	Chr07:42640039-42640561	lincRNA	WT_p1kb	1	823	0.12	SA_p1kb	5	891	0.55	WT	0	541	0	SA	0	602	0
TCONS_00025492	XLOC_018889	Chr07:42860887-42861141	lincRNA	WT_p1kb	5	746	0.66	SA_p1kb	5	509	0.97	WT	1	147	0.67	SA	0	103	0
TCONS_00025534	XLOC_018924	Chr07:43327852-43328155	lincRNA	WT_p1kb	3	872	0.34	SA_p1kb	2	487	0.4	WT	0	104	0	SA	4	314	1.25
TCONS_00025581	XLOC_018957	Chr07:43656646-43657101	lincRNA	WT_p1kb	3	606	0.49	SA_p1kb	1	775	0.12	WT	3	196	1.5	SA	0	195	0
TCONS_00025610	XLOC_018980	Chr07:43972130-43972460	lincRNA	WT_p1kb	6	480	1.23	SA_p1kb	0	450	0	WT	1	274	0.36	SA	0	482	0
TCONS_00025616	XLOC_018985	Chr07:44010824-44011281	lincRNA	WT_p1kb	2	533	0.37	SA_p1kb	0	410	0	WT	0	458	0	SA	0	223	0
TCONS_00025764	XLOC_019091	Chr07:782355-782720	lincRNA	WT_p1kb	11	581	1.85	SA_p1kb	17	660	2.51	WT	33	263	11.14	SA	65	386	14.41
TCONS_00025776	XLOC_019099	Chr07:952958-954280	lincRNA	WT_p1kb	1	937	0.1	SA_p1kb	1	804	0.12	WT	34	1107	2.97	SA	15	731	2.01
TCONS_00025880	XLOC_019171	Chr07:2235040-2235285	lincRNA	WT_p1kb	142	608	18.93	SA_p1kb	161	624	20.5	WT	45	75	37.5	SA	21	105	16.66
TCONS_00025908	XLOC_019191	Chr07:2499441-2499642	lincRNA	WT_p1kb	0	386	0	SA_p1kb	2	708	0.28	WT	0	59	0	SA	0	213	0
TCONS_00025968	XLOC_019231	Chr07:3241312-3257111	lincRNA	WT_p1kb	127	621	16.97	SA_p1kb	24	544	4.22	WT	0	1097	0	SA	3	1013	0.29
TCONS_00025970	XLOC_019233	Chr07:3241312-3257111	lincRNA	WT_p1kb	0	494	0	SA_p1kb	0	754	0	WT	2	1004	0.19	SA	2	1107	0.18
TCONS_00025971	XLOC_019234	Chr07:3241312-3257111	lincRNA	WT_p1kb	0	736	0	SA_p1kb	4	1057	0.37	WT	1	356	0.28	SA	1	453	0.22
TCONS_00025972	XLOC_019235	Chr07:3241312-3257111	lincRNA	WT_p1kb	3	882	0.33	SA_p1kb	0	567	0	WT	0	650	0	SA	4	933	0.42
TCONS_00025973	XLOC_019230	Chr07:3241312-3257111	lincRNA	WT_p1kb	0	821	0	SA_p1kb	2	1258	0.15	WT	4	1889	0.21	SA	3	1806	0.16
TCONS_00026004	XLOC_019258	Chr07:3601992-3602314	lincRNA	WT_p1kb	6	630	0.94	SA_p1kb	3	927	0.32	WT	0	302	0	SA	0	321	0
TCONS_00026097	XLOC_019326	Chr07:4756527-4757085	lincRNA	WT_p1kb	4	679	0.58	SA_p1kb	2	448	0.44	WT	2	428	0.46	SA	0	324	0
TCONS_00026120	XLOC_019340	Chr07:4994025-4994684	lincRNA	WT_p1kb	2	897	0.22	SA_p1kb	3	712	0.41	WT	0	141	0	SA	2	227	0.87
TCONS_00026126	XLOC_019342	Chr07:4997068-5001848	lincRNA	WT_p1kb	0	144	0	SA_p1kb	0	267	0	WT	4	224	1.75	SA	0	140	0
TCONS_00026166	XLOC_019369	Chr07:5423591-5424611	lincRNA	WT_p1kb	4	558	0.71	SA_p1kb	0	303	0	WT	2	638	0.31	SA	3	705	0.42
TCONS_00026176	XLOC_019377	Chr07:5526024-5527145	lincRNA	WT_p1kb	87	708	10.94	SA_p1kb	84	616	12	WT	0	875	0	SA	0	484	0
TCONS_00026177	XLOC_019377	Chr07:5526024-5527145	lincRNA	WT_p1kb	87	754	10.34	SA_p1kb	84	636	11.66	WT	0	887	0	SA	0	520	0
TCONS_00026199	XLOC_019388	Chr07:5566649-5757928	lincRNA	WT_p1kb	23	758	2.94	SA_p1kb	18	676	2.59	WT	6	633	0.93	SA	2	408	0.48
TCONS_00026218	XLOC_019404	Chr07:6113265-6113467	lincRNA	WT_p1kb	3	894	0.33	SA_p1kb	1	535	0.18	WT	2	239	0.82	SA	1	179	0.55
TCONS_00026219	XLOC_019405	Chr07:6148821-6149043	lincRNA	WT_p1kb	59	1128	4.97	SA_p1kb	26	751	3.34	WT	23	276	7.69	SA	8	163	4.67
TCONS_00026302	XLOC_019462	Chr07:7137781-7138053	lincRNA	WT_p1kb	109	1044	9.45	SA_p1kb	58	735	7.31	WT	52	259	16.72	SA	25	201	11.06
TCONS_00026322	XLOC_019477	Chr07:7340525-7340901	lincRNA	WT_p1kb	3	1110	0.26	SA_p1kb	2	1323	0.15	WT	3	265	1.11	SA	0	221	0
TCONS_00026369	XLOC_019506	Chr07:7909944-7910305	lincRNA	WT_p1kb	1	716	0.13	SA_p1kb	0	820	0	WT	1	246	0.4	SA	0	338	0
TCONS_00026427	XLOC_019550	Chr07:8766720-8766988	lincRNA	WT_p1kb	7	1230	0.56	SA_p1kb	5	1303	0.38	WT	0	354	0	SA	0	218	0
TCONS_00026436	XLOC_019557	Chr07:8947578-8991490	lincRNA	WT_p1kb	3	563	0.53	SA_p1kb	3	754	0.39	WT	1	408	0.24	SA	0	615	0
TCONS_00026468	XLOC_019576	Chr07:9560033-9560407	lincRNA	WT_p1kb	7	815	0.85	SA_p1kb	2	837	0.23	WT	2	232	0.85	SA	1	326	0.3
TCONS_00026570	XLOC_019647	Chr07:12539289-12539539	lincRNA	WT_p1kb	48	762	5.92	SA_p1kb	29	563	4.89	WT	21	155	11.93	SA	19	210	8.29
TCONS_00026588	XLOC_019657	Chr07:13403664-13403874	lincRNA	WT_p1kb	53	608	8.01	SA_p1kb	62	833	6.92	WT	11	135	7.53	SA	4	50	7.4
TCONS_00026594	XLOC_019663	Chr07:13631922-13632167	lincRNA	WT_p1kb	87	1064	7.55	SA_p1kb	55	633	7.99	WT	17	343	4.72	SA	7	219	3.09
TCONS_00026621	XLOC_019682	Chr07:14447625-14447878	lincRNA	WT_p1kb	102	1570	6.1	SA_p1kb	42	897	4.47	WT	16	238	6.29	SA	7	199	3.39
TCONS_00026623	XLOC_019684	Chr07:14515354-14515703	lincRNA	WT_p1kb	5	1195	0.41	SA_p1kb	4	807	0.49	WT	1	235	0.42	SA	1	254	0.39
TCONS_00026660	XLOC_019710	Chr07:15067537-15067777	lincRNA	WT_p1kb	5	450	1.09	SA_p1kb	2	591	0.33	WT	0	349	0	SA	0	140	0
TCONS_00026685	XLOC_019726	Chr07:15391414-15392335	lincRNA	WT_p1kb	2	753	0.26	SA_p1kb	6	535	1.1	WT	5	784	0.63	SA	1	605	0.16
TCONS_00026686	XLOC_019727	Chr07:15392885-15393301	lincRNA	WT_p1kb	6	517	1.14	SA_p1kb	3	568	0.52	WT	1	342	0.29	SA	4	356	1.11
TCONS_00026687	XLOC_019728	Chr07:15394238-15394808	lincRNA	WT_p1kb	40	570	6.55	SA_p1kb	39	639	5.75	WT	134	410	24.63	SA	63	439	12.54
TCONS_00026688	XLOC_019729	Chr07:15395012-15395535	lincRNA	WT_p1kb	0	453	0	SA_p1kb	0	305	0	WT	6	402	1.47	SA	2	461	0.43
TCONS_00026739	XLOC_019771	Chr07:16388199-16388493	lincRNA	WT_p1kb	76	793	8.74	SA_p1kb	79	801	8.97	WT	3	104	2.8	SA	0	106	0
TCONS_00026746	XLOC_019778	Chr07:16546018-16546449	lincRNA	WT_p1kb	7	603	1.14	SA_p1kb	11	719	1.5	WT	4	330	1.19	SA	4	520	0.76
TCONS_00026753	XLOC_019785	Chr07:16825775-16826050	lincRNA	WT_p1kb	80	1008	7.35	SA_p1kb	66	1155	5.4	WT	15	231	6.09	SA	44	498	8.11
TCONS_00026791	XLOC_019815	Chr07:17918205-17937759	lincRNA	WT_p1kb	8	883	0.89	SA_p1kb	2	797	0.25	WT	0	209	0	SA	1	453	0.22
TCONS_00026809	XLOC_019828	Chr07:18204617-18204827	lincRNA	WT_p1kb	117	1332	8.07	SA_p1kb	78	842	8.47	WT	5	153	3.16	SA	12	279	4.12
TCONS_00026837	XLOC_019847	Chr07:18961423-18961713	lincRNA	WT_p1kb	111	1185	8.56	SA_p1kb	73	1184	5.8	WT	18	136	11.68	SA	25	316	7.33
TCONS_00026844	XLOC_019853	Chr07:19115817-19116425	lincRNA	WT_p1kb	3	806	0.37	SA_p1kb	1	356	0.28	WT	0	342	0	SA	0	120	0
TCONS_00026851	XLOC_019860	Chr07:19412543-19412802	lincRNA	WT_p1kb	2	939	0.21	SA_p1kb	2	747	0.26	WT	0	255	0	SA	0	137	0
TCONS_00026877	XLOC_019882	Chr07:21491856-21492097	lincRNA	WT_p1kb	141	1619	8.01	SA_p1kb	57	641	8.16	WT	14	261	5.09	SA	4	90	4.25
TCONS_00026879	XLOC_019884	Chr07:21643526-21644044	lincRNA	WT_p1kb	118	674	14.89	SA_p1kb	42	702	5.64	WT	35	471	6.91	SA	13	406	3.1
TCONS_00026880	XLOC_019885	Chr07:21644904-21645443	lincRNA	WT_p1kb	14	900	1.53	SA_p1kb	9	723	1.22	WT	19	182	9.45	SA	24	241	9.05
TCONS_00026887	XLOC_019891	Chr07:21860614-21860816	lincRNA	WT_p1kb	0	391	0	SA_p1kb	3	639	0.46	WT	12	435	2.68	SA	5	323	1.52
TCONS_00026888	XLOC_019892	Chr07:22011555-22011809	lincRNA	WT_p1kb	34	628	5.13	SA_p1kb	14	588	2.32	WT	8	194	3.96	SA	1	121	0.81
TCONS_00026890	XLOC_019894	Chr07:22922841-22923122	lincRNA	WT_p1kb	17	647	2.56	SA_p1kb	14	468	2.9	WT	7	179	3.76	SA	9	220	3.93
TCONS_00026897	XLOC_019900	Chr07:24345911-24368471	lincRNA	WT_p1kb	3	873	0.34	SA_p1kb	8	840	0.94	WT	2	162	1.21	SA	0	99	0
TCONS_00026904	XLOC_019907	Chr07:24697336-24697573	lincRNA	WT_p1kb	153	5888	2.53	SA_p1kb	52	2742	1.86	WT	121	5455	2.17	SA	84	3515	2.33
TCONS_00026914	XLOC_019916	Chr07:25401109-25401435	lincRNA	WT_p1kb	42	574	6.81	SA_p1kb	38	476	7.39	WT	2	100	1.96	SA	3	32	8.57
TCONS_00026919	XLOC_019920	Chr07:25618457-25618695	lincRNA	WT_p1kb	34	900	3.64	SA_p1kb	49	1188	3.96	WT	5	170	2.85	SA	12	267	4.3
TCONS_00026965	XLOC_019956	Chr07:31205948-31206209	lincRNA	WT_p1kb	33	1089	2.94	SA_p1kb	47	934	4.79	WT	1	121	0.81	SA	0	302	0
TCONS_00027063	XLOC_020024	Chr07:35855084-35855303	lincRNA	WT_p1kb	4	383	1.03	SA_p1kb	1	469	0.21	WT	2	98	2	SA	0	96	0
TCONS_00027115	XLOC_020061	Chr07:36707937-36708416	lincRNA	WT_p1kb	2	481	0.41	SA_p1kb	3	690	0.43	WT	1	319	0.31	SA	0	506	0
TCONS_00027129	XLOC_020071	Chr07:36904754-36905041	lincRNA	WT_p1kb	3	505	0.59	SA_p1kb	3	688	0.43	WT	1	271	0.36	SA	2	603	0.33
TCONS_00027153	XLOC_020088	Chr07:37367233-37367850	lincRNA	WT_p1kb	0	302	0	SA_p1kb	2	289	0.68	WT	1	573	0.17	SA	5	568	0.87
TCONS_00027197	XLOC_020113	Chr07:37888121-37888419	lincRNA	WT_p1kb	5	676	0.73	SA_p1kb	8	1033	0.76	WT	1	80	1.23	SA	2	241	0.82
TCONS_00027256	XLOC_020160	Chr07:39321646-39321895	lincRNA	WT_p1kb	0	185	0	SA_p1kb	0	178	0	WT	0	100	0	SA	0	152	0
TCONS_00027300	XLOC_020186	Chr07:40152714-40152976	lincRNA	WT_p1kb	2	693	0.28	SA_p1kb	0	643	0	WT	3	143	2.05	SA	0	238	0
TCONS_00027329	XLOC_020209	Chr07:40504671-40504943	lincRNA	WT_p1kb	7	893	0.77	SA_p1kb	8	757	1.04	WT	3	235	1.26	SA	2	92	2.12
TCONS_00027421	XLOC_020274	Chr07:41955692-41956242	lincRNA	WT_p1kb	0	325	0	SA_p1kb	1	310	0.32	WT	2	357	0.55	SA	1	507	0.19
TCONS_00027525	XLOC_020354	Chr07:43004091-43004313	lincRNA	WT_p1kb	2	650	0.3	SA_p1kb	2	763	0.26	WT	2	492	0.4	SA	0	280	0
TCONS_00027656	XLOC_020453	Chr07:44324595-44324860	lincRNA	WT_p1kb	1	724	0.13	SA_p1kb	3	785	0.38	WT	0	334	0	SA	0	188	0
TCONS_00027798	XLOC_020547	Chr08:1159483-1162435	lincRNA	WT_p1kb	1	443	0.22	SA_p1kb	11	927	1.17	WT	0	331	0	SA	0	81	0
TCONS_00027808	XLOC_020556	Chr08:1277378-1277620	lincRNA	WT_p1kb	34	595	5.4	SA_p1kb	22	624	3.4	WT	0	392	0	SA	0	340	0
TCONS_00027821	XLOC_020568	Chr08:1441444-1441692	lincRNA	WT_p1kb	1	664	0.15	SA_p1kb	0	707	0	WT	0	74	0	SA	1	105	0.94
TCONS_00027835	XLOC_020579	Chr08:1678400-1678658	lincRNA	WT_p1kb	3	629	0.47	SA_p1kb	1	673	0.14	WT	0	329	0	SA	1	220	0.45
TCONS_00027876	XLOC_020606	Chr08:1948232-1948445	lincRNA	WT_p1kb	0	822	0	SA_p1kb	6	670	0.88	WT	0	72	0	SA	0	140	0
TCONS_00027901	XLOC_020627	Chr08:2292299-2292538	lincRNA	WT_p1kb	4	757	0.52	SA_p1kb	2	779	0.25	WT	0	96	0	SA	1	162	0.61
TCONS_00027974	XLOC_020678	Chr08:3001546-3001815	lincRNA	WT_p1kb	2	498	0.4	SA_p1kb	0	696	0	WT	5	177	2.74	SA	15	32	31.91
TCONS_00028006	XLOC_020701	Chr08:3322253-3322561	lincRNA	WT_p1kb	1	635	0.15	SA_p1kb	0	267	0	WT	0	206	0	SA	0	232	0
TCONS_00028038	XLOC_020726	Chr08:3617939-3618332	lincRNA	WT_p1kb	1	281	0.35	SA_p1kb	3	338	0.87	WT	4	509	0.77	SA	1	95	1.04
TCONS_00028048	XLOC_020734	Chr08:3666142-3666427	lincRNA	WT_p1kb	1	507	0.19	SA_p1kb	2	539	0.36	WT	0	164	0	SA	1	82	1.2
TCONS_00028111	XLOC_020783	Chr08:4376382-4376629	lincRNA	WT_p1kb	0	479	0	SA_p1kb	5	604	0.82	WT	17	194	8.05	SA	5	97	4.9
TCONS_00028117	XLOC_020789	Chr08:4468494-4468879	lincRNA	WT_p1kb	3	562	0.53	SA_p1kb	1	374	0.26	WT	0	88	0	SA	1	186	0.53
TCONS_00028118	XLOC_020790	Chr08:4468997-4469411	lincRNA	WT_p1kb	3	497	0.6	SA_p1kb	3	450	0.66	WT	3	198	1.49	SA	0	345	0
TCONS_00028119	XLOC_020791	Chr08:4469507-4469733	lincRNA	WT_p1kb	3	469	0.63	SA_p1kb	4	706	0.56	WT	0	100	0	SA	0	116	0
TCONS_00028134	XLOC_020803	Chr08:4624903-4625142	lincRNA	WT_p1kb	3	429	0.69	SA_p1kb	0	460	0	WT	0	89	0	SA	1	244	0.4
TCONS_00028141	XLOC_020807	Chr08:4672665-4672870	lincRNA	WT_p1kb	41	728	5.33	SA_p1kb	22	348	5.94	WT	6	96	5.88	SA	6	101	5.6
TCONS_00028168	XLOC_020831	Chr08:5078072-5078336	lincRNA	WT_p1kb	5	656	0.75	SA_p1kb	1	715	0.13	WT	0	141	0	SA	0	66	0
TCONS_00028210	XLOC_020862	Chr08:5642658-5642934	lincRNA	WT_p1kb	2	912	0.21	SA_p1kb	4	989	0.4	WT	1	268	0.37	SA	0	220	0
TCONS_00028213	XLOC_020865	Chr08:5667265-5667627	lincRNA	WT_p1kb	1	493	0.2	SA_p1kb	6	711	0.83	WT	0	94	0	SA	0	278	0
TCONS_00028233	XLOC_020881	Chr08:5794552-5795043	lincRNA	WT_p1kb	2	941	0.21	SA_p1kb	1	609	0.16	WT	1	682	0.14	SA	1	408	0.24
TCONS_00028360	XLOC_020973	Chr08:7005105-7005348	lincRNA	WT_p1kb	1	773	0.12	SA_p1kb	3	1041	0.28	WT	0	151	0	SA	0	147	0
TCONS_00028385	XLOC_020995	Chr08:7522052-7522314	lincRNA	WT_p1kb	71	763	8.51	SA_p1kb	119	921	11.44	WT	0	209	0	SA	0	110	0
TCONS_00028487	XLOC_021070	Chr08:8428361-8428698	lincRNA	WT_p1kb	1	273	0.36	SA_p1kb	0	577	0	WT	0	113	0	SA	0	87	0
TCONS_00028536	XLOC_021105	Chr08:8934028-8934370	lincRNA	WT_p1kb	4	997	0.39	SA_p1kb	0	741	0	WT	0	107	0	SA	0	200	0
TCONS_00028637	XLOC_021174	Chr08:9989318-9990287	lincRNA	WT_p1kb	3	804	0.37	SA_p1kb	1	470	0.21	WT	7	548	1.26	SA	5	881	0.56
TCONS_00028638	XLOC_021174	Chr08:9989318-9990287	lincRNA	WT_p1kb	2	560	0.35	SA_p1kb	1	427	0.23	WT	7	548	1.26	SA	5	853	0.58
TCONS_00028765	XLOC_021270	Chr08:11425303-11439264	lincRNA	WT_p1kb	16	372	4.12	SA_p1kb	6	149	3.87	WT	2	210	0.94	SA	5	228	2.14
TCONS_00028766	XLOC_021271	Chr08:11425303-11439264	lincRNA	WT_p1kb	12	438	2.66	SA_p1kb	8	346	2.25	WT	2	219	0.9	SA	1	164	0.6
TCONS_00028768	XLOC_021269	Chr08:11425303-11439264	lincRNA	WT_p1kb	8	571	1.38	SA_p1kb	6	478	1.23	WT	98	6051	1.59	SA	66	5081	1.28
TCONS_00028772	XLOC_021275	Chr08:11425303-11439264	lincRNA	WT_p1kb	5	844	0.58	SA_p1kb	3	1065	0.28	WT	1	315	0.31	SA	0	398	0
TCONS_00028773	XLOC_021269	Chr08:11425303-11439264	lincRNA	WT_p1kb	5	1035	0.48	SA_p1kb	1	814	0.12	WT	1	519	0.19	SA	0	786	0
TCONS_00028777	XLOC_021278	Chr08:11479304-11479567	lincRNA	WT_p1kb	1	334	0.29	SA_p1kb	4	576	0.68	WT	1	312	0.31	SA	2	123	1.6
TCONS_00028824	XLOC_021314	Chr08:12072345-12072591	lincRNA	WT_p1kb	4	832	0.47	SA_p1kb	3	744	0.4	WT	2	270	0.73	SA	3	301	0.98
TCONS_00028857	XLOC_021329	Chr08:12264354-12269306	lincRNA	WT_p1kb	2	351	0.56	SA_p1kb	3	442	0.67	WT	0	107	0	SA	0	93	0
TCONS_00028858	XLOC_021328	Chr08:12264354-12269306	lincRNA	WT_p1kb	1	308	0.32	SA_p1kb	6	603	0.98	WT	8	1578	0.5	SA	3	2031	0.14
TCONS_00028952	XLOC_021397	Chr08:13719656-13721630	lincRNA	WT_p1kb	3	586	0.5	SA_p1kb	0	673	0	WT	4	1088	0.36	SA	5	1042	0.47
TCONS_00029009	XLOC_021438	Chr08:14355208-14355716	lincRNA	WT_p1kb	0	388	0	SA_p1kb	0	561	0	WT	1	399	0.25	SA	2	188	1.05
TCONS_00029111	XLOC_021511	Chr08:15426642-15429531	lincRNA	WT_p1kb	36	351	9.3	SA_p1kb	45	430	9.47	WT	7	1292	0.53	SA	9	1525	0.58
TCONS_00029113	XLOC_021512	Chr08:15426642-15429531	lincRNA	WT_p1kb	38	487	7.23	SA_p1kb	36	301	10.68	WT	1	141	0.7	SA	0	105	0
TCONS_00029121	XLOC_021519	Chr08:15469568-15469907	lincRNA	WT_p1kb	3	930	0.32	SA_p1kb	4	753	0.52	WT	1	154	0.64	SA	0	235	0
TCONS_00029123	XLOC_021521	Chr08:15474401-15474648	lincRNA	WT_p1kb	0	405	0	SA_p1kb	5	500	0.99	WT	3	109	2.67	SA	0	76	0
TCONS_00029217	XLOC_021580	Chr08:16489457-16489670	lincRNA	WT_p1kb	0	618	0	SA_p1kb	1	399	0.25	WT	0	138	0	SA	0	179	0
TCONS_00029231	XLOC_021589	Chr08:16581828-16582072	lincRNA	WT_p1kb	204	712	22.27	SA_p1kb	160	759	17.41	WT	1	106	0.93	SA	0	144	0
TCONS_00029342	XLOC_021661	Chr08:17801597-17801845	lincRNA	WT_p1kb	112	987	10.19	SA_p1kb	32	704	4.34	WT	52	428	10.83	SA	12	184	6.12
TCONS_00029461	XLOC_021744	Chr08:19245531-19245798	lincRNA	WT_p1kb	106	1447	6.82	SA_p1kb	45	695	6.08	WT	44	389	10.16	SA	17	251	6.34
TCONS_00029504	XLOC_021778	Chr08:20400247-20400522	lincRNA	WT_p1kb	7	791	0.87	SA_p1kb	6	566	1.04	WT	0	35	0	SA	0	75	0
TCONS_00029514	XLOC_021785	Chr08:20584494-20584814	lincRNA	WT_p1kb	7	778	0.89	SA_p1kb	7	784	0.88	WT	3	141	2.08	SA	1	421	0.23
TCONS_00029527	XLOC_021794	Chr08:20749218-20756287	lincRNA	WT_p1kb	7	822	0.84	SA_p1kb	3	771	0.38	WT	1	496	0.2	SA	1	338	0.29
TCONS_00029532	XLOC_021799	Chr08:21138848-21139055	lincRNA	WT_p1kb	40	550	6.77	SA_p1kb	63	692	8.34	WT	0	85	0	SA	3	117	2.5
TCONS_00029543	XLOC_021806	Chr08:21388611-21388884	lincRNA	WT_p1kb	172	1491	10.34	SA_p1kb	80	1128	6.62	WT	22	217	9.2	SA	19	287	6.2
TCONS_00029560	XLOC_021822	Chr08:22140172-22140439	lincRNA	WT_p1kb	84	1255	6.27	SA_p1kb	56	785	6.65	WT	25	415	5.68	SA	12	236	4.83
TCONS_00029572	XLOC_021832	Chr08:22217622-22218023	lincRNA	WT_p1kb	1	598	0.16	SA_p1kb	3	1048	0.28	WT	2	245	0.8	SA	3	159	1.85
TCONS_00029583	XLOC_021841	Chr08:22507354-22508280	lincRNA	WT_p1kb	0	477	0	SA_p1kb	1	428	0.23	WT	3	505	0.59	SA	3	686	0.43
TCONS_00029620	XLOC_021874	Chr08:23741218-23741460	lincRNA	WT_p1kb	2	474	0.42	SA_p1kb	0	647	0	WT	0	152	0	SA	2	170	1.16
TCONS_00029628	XLOC_021882	Chr08:24905325-24905590	lincRNA	WT_p1kb	60	1364	4.21	SA_p1kb	46	1014	4.33	WT	25	559	4.28	SA	9	365	2.4
TCONS_00029629	XLOC_021883	Chr08:25573381-25573669	lincRNA	WT_p1kb	59	952	5.83	SA_p1kb	38	774	4.67	WT	17	288	5.57	SA	11	171	6.04
TCONS_00029636	XLOC_021890	Chr08:28268731-28268991	lincRNA	WT_p1kb	40	570	6.55	SA_p1kb	10	326	2.97	WT	13	363	3.45	SA	24	492	4.65
TCONS_00029653	XLOC_021900	Chr08:29095138-29095501	lincRNA	WT_p1kb	75	1338	5.3	SA_p1kb	11	924	1.17	WT	36	1438	2.44	SA	20	946	2.07
TCONS_00029654	XLOC_021901	Chr08:29218581-29218855	lincRNA	WT_p1kb	20	1262	1.56	SA_p1kb	17	820	2.03	WT	13	636	2	SA	9	371	2.36
TCONS_00029656	XLOC_021903	Chr08:29379912-29380242	lincRNA	WT_p1kb	172	6148	2.72	SA_p1kb	50	3073	1.6	WT	69	3389	1.99	SA	34	2165	1.54
TCONS_00029683	XLOC_021923	Chr08:32397801-32399072	lincRNA	WT_p1kb	117	6221	1.84	SA_p1kb	90	8124	1.09	WT	73	12811	0.56	SA	89	19740	0.44
TCONS_00029684	XLOC_021924	Chr08:32400040-32400635	lincRNA	WT_p1kb	75	5051	1.46	SA_p1kb	72	7141	0.99	WT	46	6805	0.67	SA	33	8994	0.36
TCONS_00029685	XLOC_021925	Chr08:32400729-32401502	lincRNA	WT_p1kb	94	11566	0.8	SA_p1kb	96	15657	0.6	WT	126	10272	1.21	SA	104	15572	0.66
TCONS_00029689	XLOC_021929	Chr08:32673694-32673897	lincRNA	WT_p1kb	53	1235	4.11	SA_p1kb	29	797	3.51	WT	10	146	6.41	SA	6	167	3.46
TCONS_00029709	XLOC_021942	Chr08:33605442-33605670	lincRNA	WT_p1kb	59	810	6.78	SA_p1kb	43	620	6.48	WT	26	192	11.92	SA	6	75	7.4
TCONS_00029710	XLOC_021943	Chr08:33609324-33609656	lincRNA	WT_p1kb	60	1145	4.97	SA_p1kb	25	867	2.8	WT	14	421	3.21	SA	18	442	3.91
TCONS_00029711	XLOC_021944	Chr08:33639579-33639832	lincRNA	WT_p1kb	115	1501	7.11	SA_p1kb	72	894	7.45	WT	17	317	5.08	SA	9	133	6.33
TCONS_00029718	XLOC_021949	Chr08:34233031-34233300	lincRNA	WT_p1kb	3	515	0.57	SA_p1kb	4	516	0.76	WT	8	99	7.47	SA	21	312	6.3
TCONS_00029719	XLOC_021950	Chr08:34297599-34297847	lincRNA	WT_p1kb	113	1717	6.17	SA_p1kb	61	970	5.91	WT	16	374	4.1	SA	15	391	3.69
TCONS_00029785	XLOC_021996	Chr08:37693257-37693505	lincRNA	WT_p1kb	31	581	5.06	SA_p1kb	34	842	3.88	WT	38	303	11.14	SA	20	48	29.41
TCONS_00029801	XLOC_022012	Chr08:38219989-38220284	lincRNA	WT_p1kb	61	764	7.39	SA_p1kb	60	551	9.81	WT	17	243	6.53	SA	15	176	7.85
TCONS_00029810	XLOC_022020	Chr08:38750458-38750723	lincRNA	WT_p1kb	98	1129	7.98	SA_p1kb	48	819	5.53	WT	32	328	8.88	SA	29	263	9.93
TCONS_00029811	XLOC_022021	Chr08:38823146-38823387	lincRNA	WT_p1kb	90	1219	6.87	SA_p1kb	64	731	8.05	WT	21	343	5.76	SA	13	150	7.97
TCONS_00029815	XLOC_022024	Chr08:38878424-38878628	lincRNA	WT_p1kb	99	1793	5.23	SA_p1kb	64	1059	5.69	WT	21	306	6.42	SA	15	135	10
TCONS_00029830	XLOC_022036	Chr08:39120086-39120349	lincRNA	WT_p1kb	53	602	8.09	SA_p1kb	53	528	9.12	WT	36	307	10.49	SA	55	321	14.62
TCONS_00029837	XLOC_022041	Chr08:39279596-39279928	lincRNA	WT_p1kb	56	790	6.61	SA_p1kb	25	386	6.08	WT	7	178	3.78	SA	18	199	8.29
TCONS_00029839	XLOC_022043	Chr08:39310499-39310725	lincRNA	WT_p1kb	45	817	5.22	SA_p1kb	7	316	2.16	WT	10	1498	0.66	SA	15	2500	0.59
TCONS_00029889	XLOC_022080	Chr08:40383752-40384145	lincRNA	WT_p1kb	1	937	0.1	SA_p1kb	5	596	0.83	WT	0	270	0	SA	0	106	0
TCONS_00029936	XLOC_022117	Chr08:41686128-41686405	lincRNA	WT_p1kb	1	933	0.1	SA_p1kb	0	832	0	WT	0	156	0	SA	0	188	0
TCONS_00029939	XLOC_022120	Chr08:41717276-41717520	lincRNA	WT_p1kb	2	715	0.27	SA_p1kb	4	715	0.55	WT	0	98	0	SA	2	319	0.62
TCONS_00029946	XLOC_022125	Chr08:41851413-41851623	lincRNA	WT_p1kb	4	616	0.64	SA_p1kb	1	400	0.24	WT	15	160	8.57	SA	14	243	5.44
TCONS_00029963	XLOC_022138	Chr08:42041416-42041804	lincRNA	WT_p1kb	1	584	0.17	SA_p1kb	2	789	0.25	WT	0	429	0	SA	1	399	0.25
TCONS_00030021	XLOC_022174	Chr08:42803605-42803874	lincRNA	WT_p1kb	6	856	0.69	SA_p1kb	1	1297	0.07	WT	2	259	0.76	SA	0	351	0
TCONS_00030238	XLOC_022323	Chr08:45605128-45605403	lincRNA	WT_p1kb	2	1172	0.17	SA_p1kb	4	535	0.74	WT	1	235	0.42	SA	0	324	0
TCONS_00030448	XLOC_022490	Chr08:317758-318003	lincRNA	WT_p1kb	1	515	0.19	SA_p1kb	2	568	0.35	WT	0	103	0	SA	1	96	1.03
TCONS_00030536	XLOC_022557	Chr08:1134776-1135044	lincRNA	WT_p1kb	7	982	0.7	SA_p1kb	6	1438	0.41	WT	3	126	2.32	SA	6	237	2.46
TCONS_00030642	XLOC_022629	Chr08:2255337-2255575	lincRNA	WT_p1kb	2	469	0.42	SA_p1kb	8	653	1.21	WT	0	74	0	SA	0	15	0
TCONS_00030657	XLOC_022641	Chr08:2368719-2369129	lincRNA	WT_p1kb	4	905	0.44	SA_p1kb	2	704	0.28	WT	1	612	0.16	SA	3	287	1.03
TCONS_00030688	XLOC_022669	Chr08:2827952-2828293	lincRNA	WT_p1kb	0	652	0	SA_p1kb	6	895	0.66	WT	0	228	0	SA	0	217	0
TCONS_00030758	XLOC_022716	Chr08:3581351-3581569	lincRNA	WT_p1kb	1	1135	0.08	SA_p1kb	0	616	0	WT	0	209	0	SA	1	169	0.58
TCONS_00030781	XLOC_022731	Chr08:3762968-3763206	lincRNA	WT_p1kb	1	552	0.18	SA_p1kb	6	601	0.98	WT	2	167	1.18	SA	0	48	0
TCONS_00030861	XLOC_022793	Chr08:4644101-4644492	lincRNA	WT_p1kb	4	664	0.59	SA_p1kb	0	639	0	WT	0	117	0	SA	2	190	1.04
TCONS_00030914	XLOC_022836	Chr08:5290157-5290421	lincRNA	WT_p1kb	0	753	0	SA_p1kb	0	326	0	WT	0	331	0	SA	0	135	0
TCONS_00030953	XLOC_022866	Chr08:5852053-5852404	lincRNA	WT_p1kb	2	726	0.27	SA_p1kb	7	636	1.08	WT	0	477	0	SA	1	335	0.29
TCONS_00030967	XLOC_022875	Chr08:5977853-5978119	lincRNA	WT_p1kb	4	602	0.66	SA_p1kb	4	746	0.53	WT	0	34	0	SA	1	121	0.81
TCONS_00030976	XLOC_022881	Chr08:6150983-6151400	lincRNA	WT_p1kb	2	650	0.3	SA_p1kb	4	664	0.59	WT	0	250	0	SA	3	605	0.49
TCONS_00031097	XLOC_022964	Chr08:7486880-7494839	lincRNA	WT_p1kb	1	791	0.12	SA_p1kb	3	626	0.47	WT	1	203	0.49	SA	0	153	0
TCONS_00031098	XLOC_022965	Chr08:7486880-7494839	lincRNA	WT_p1kb	1	684	0.14	SA_p1kb	4	631	0.62	WT	0	214	0	SA	1	143	0.69
TCONS_00031222	XLOC_023056	Chr08:8929606-8929846	lincRNA	WT_p1kb	9	864	1.03	SA_p1kb	0	673	0	WT	3	275	1.07	SA	0	63	0
TCONS_00031295	XLOC_023113	Chr08:10007501-10007851	lincRNA	WT_p1kb	2	917	0.21	SA_p1kb	4	643	0.61	WT	0	183	0	SA	2	147	1.34
TCONS_00031495	XLOC_023265	Chr08:11871822-11872046	lincRNA	WT_p1kb	1	867	0.11	SA_p1kb	2	951	0.2	WT	1	125	0.79	SA	0	82	0
TCONS_00031511	XLOC_023279	Chr08:12115246-12115496	lincRNA	WT_p1kb	1	595	0.16	SA_p1kb	2	703	0.28	WT	0	166	0	SA	2	246	0.8
TCONS_00031545	XLOC_023312	Chr08:12621845-12622066	lincRNA	WT_p1kb	0	771	0	SA_p1kb	2	976	0.2	WT	0	320	0	SA	0	316	0
TCONS_00031564	XLOC_023328	Chr08:12909348-12909631	lincRNA	WT_p1kb	1	971	0.1	SA_p1kb	1	576	0.17	WT	0	157	0	SA	0	171	0
TCONS_00031566	XLOC_023330	Chr08:12916464-12916840	lincRNA	WT_p1kb	5	342	1.44	SA_p1kb	28	765	3.53	WT	30	412	6.78	SA	11	356	2.99
TCONS_00031571	XLOC_023335	Chr08:12968447-12968978	lincRNA	WT_p1kb	1	220	0.45	SA_p1kb	1	284	0.35	WT	7	493	1.4	SA	3	513	0.58
TCONS_00031685	XLOC_023423	Chr08:14485946-14486279	lincRNA	WT_p1kb	1	464	0.21	SA_p1kb	3	471	0.63	WT	3	334	0.89	SA	0	179	0
TCONS_00031740	XLOC_023460	Chr08:14971645-14971900	lincRNA	WT_p1kb	3	779	0.38	SA_p1kb	2	583	0.34	WT	0	227	0	SA	0	184	0
TCONS_00031771	XLOC_023483	Chr08:15432305-15445754	lincRNA	WT_p1kb	51	526	8.83	SA_p1kb	21	443	4.52	WT	7	144	4.63	SA	1	181	0.54
TCONS_00031781	XLOC_023492	Chr08:15603992-15604272	lincRNA	WT_p1kb	0	574	0	SA_p1kb	5	623	0.79	WT	2	155	1.27	SA	2	380	0.52
TCONS_00031804	XLOC_023507	Chr08:15862968-15863437	lincRNA	WT_p1kb	1	468	0.21	SA_p1kb	2	518	0.38	WT	1	200	0.49	SA	0	187	0
TCONS_00031873	XLOC_023565	Chr08:17119928-17120169	lincRNA	WT_p1kb	1	1011	0.09	SA_p1kb	0	623	0	WT	1	93	1.06	SA	5	174	2.79
TCONS_00031884	XLOC_023574	Chr08:17343170-17343500	lincRNA	WT_p1kb	1	898	0.11	SA_p1kb	0	528	0	WT	0	266	0	SA	3	298	0.99
TCONS_00031888	XLOC_023577	Chr08:17395279-17395488	lincRNA	WT_p1kb	0	749	0	SA_p1kb	1	770	0.12	WT	0	204	0	SA	0	151	0
TCONS_00031916	XLOC_023598	Chr08:17874356-17874925	lincRNA	WT_p1kb	3	662	0.45	SA_p1kb	2	679	0.29	WT	10	512	1.91	SA	1	399	0.25
TCONS_00031929	XLOC_023609	Chr08:17998926-17999169	lincRNA	WT_p1kb	1	356	0.28	SA_p1kb	4	351	1.12	WT	1	389	0.25	SA	2	531	0.37
TCONS_00031943	XLOC_023622	Chr08:18173352-18173583	lincRNA	WT_p1kb	26	668	3.74	SA_p1kb	10	991	0.99	WT	1	138	0.71	SA	0	124	0
TCONS_00032026	XLOC_023683	Chr08:19421405-19477484	lincRNA	WT_p1kb	105	1129	8.5	SA_p1kb	99	1141	7.98	WT	4	157	2.48	SA	5	133	3.62
TCONS_00032086	XLOC_023732	Chr08:20380799-20381049	lincRNA	WT_p1kb	12	584	2.01	SA_p1kb	19	711	2.6	WT	2	424	0.46	SA	0	150	0
TCONS_00032111	XLOC_023751	Chr08:20653043-20653294	lincRNA	WT_p1kb	10	1179	0.84	SA_p1kb	3	498	0.59	WT	8	134	5.63	SA	7	174	3.86
TCONS_00032112	XLOC_023752	Chr08:20660841-20661085	lincRNA	WT_p1kb	1	594	0.16	SA_p1kb	0	430	0	WT	1	137	0.72	SA	2	286	0.69
TCONS_00032149	XLOC_023784	Chr08:21343736-21359469	lincRNA	WT_p1kb	8	929	0.85	SA_p1kb	4	430	0.92	WT	1	176	0.56	SA	0	545	0
TCONS_00032166	XLOC_023799	Chr08:21752258-21752490	lincRNA	WT_p1kb	66	1137	5.48	SA_p1kb	47	793	5.59	WT	22	232	8.66	SA	30	296	9.2
TCONS_00032177	XLOC_023807	Chr08:22005271-22005659	lincRNA	WT_p1kb	3	339	0.87	SA_p1kb	1	508	0.19	WT	0	106	0	SA	0	198	0
TCONS_00032192	XLOC_023816	Chr08:22338828-22339035	lincRNA	WT_p1kb	56	886	5.94	SA_p1kb	80	920	8	WT	2	119	1.65	SA	6	128	4.47
TCONS_00032257	XLOC_023868	Chr08:25361193-25361433	lincRNA	WT_p1kb	40	478	7.72	SA_p1kb	20	528	3.64	WT	8	115	6.5	SA	3	102	2.85
TCONS_00032258	XLOC_023869	Chr08:25609200-25609448	lincRNA	WT_p1kb	58	1230	4.5	SA_p1kb	31	624	4.73	WT	9	217	3.98	SA	4	129	3
TCONS_00032262	XLOC_023873	Chr08:27149629-27149880	lincRNA	WT_p1kb	58	1442	3.86	SA_p1kb	20	620	3.12	WT	11	384	2.78	SA	5	216	2.26
TCONS_00032269	XLOC_023879	Chr08:27823185-27823426	lincRNA	WT_p1kb	42	968	4.15	SA_p1kb	29	664	4.18	WT	2	190	1.04	SA	1	200	0.49
TCONS_00032273	XLOC_023883	Chr08:28411397-28411640	lincRNA	WT_p1kb	64	967	6.2	SA_p1kb	25	667	3.61	WT	17	143	10.62	SA	3	51	5.55
TCONS_00032276	XLOC_023885	Chr08:28756709-28757125	lincRNA	WT_p1kb	4	443	0.89	SA_p1kb	2	739	0.26	WT	0	286	0	SA	1	232	0.42
TCONS_00032280	XLOC_023888	Chr08:29168878-29169103	lincRNA	WT_p1kb	19	1434	1.3	SA_p1kb	18	950	1.85	WT	8	349	2.24	SA	5	310	1.58
TCONS_00032282	XLOC_023890	Chr08:29650010-29650282	lincRNA	WT_p1kb	50	1294	3.72	SA_p1kb	20	764	2.55	WT	18	297	5.71	SA	23	301	7.09
TCONS_00032287	XLOC_023895	Chr08:29983837-29984192	lincRNA	WT_p1kb	0	0	0	SA_p1kb	0	0	0	WT	0	27	0	SA	0	0	0
TCONS_00032288	XLOC_023896	Chr08:30051148-30051490	lincRNA	WT_p1kb	7	110	5.98	SA_p1kb	0	3	0	WT	0	0	0	SA	4	197	1.99
TCONS_00032299	XLOC_023905	Chr08:32397801-32399072	lincRNA	WT_p1kb	132	20637	0.63	SA_p1kb	194	35849	0.53	WT	146	24534	0.59	SA	175	34991	0.49
TCONS_00032300	XLOC_023906	Chr08:32399526-32399857	lincRNA	WT_p1kb	153	23327	0.65	SA_p1kb	211	40670	0.51	WT	33	7444	0.44	SA	54	13369	0.4
TCONS_00032301	XLOC_023907	Chr08:32400040-32400635	lincRNA	WT_p1kb	88	11551	0.75	SA_p1kb	108	18262	0.58	WT	103	15781	0.64	SA	143	29796	0.47
TCONS_00032302	XLOC_023908	Chr08:32400729-32401502	lincRNA	WT_p1kb	73	1412	4.91	SA_p1kb	21	634	3.2	WT	73	10233	0.7	SA	88	17075	0.51
TCONS_00032322	XLOC_023925	Chr08:35691095-35691349	lincRNA	WT_p1kb	5	629	0.78	SA_p1kb	9	548	1.61	WT	20	144	12.19	SA	48	64	42.85
TCONS_00032329	XLOC_023931	Chr08:35773957-35774622	lincRNA	WT_p1kb	71	561	11.23	SA_p1kb	32	231	12.16	WT	51	622	7.57	SA	60	551	9.81
TCONS_00032334	XLOC_023934	Chr08:35780767-35784846	lincRNA	WT_p1kb	12	703	1.67	SA_p1kb	6	535	1.1	WT	8	375	2.08	SA	0	261	0
TCONS_00032354	XLOC_023949	Chr08:36345501-36345761	lincRNA	WT_p1kb	105	1485	6.6	SA_p1kb	51	990	4.89	WT	23	340	6.33	SA	19	132	12.58
TCONS_00032387	XLOC_023977	Chr08:38666084-38666401	lincRNA	WT_p1kb	2	405	0.49	SA_p1kb	3	473	0.63	WT	1	317	0.31	SA	1	111	0.89
TCONS_00032418	XLOC_023996	Chr08:39336795-39337049	lincRNA	WT_p1kb	53	1307	3.89	SA_p1kb	7	488	1.41	WT	2	68	2.85	SA	0	77	0
TCONS_00032459	XLOC_024019	Chr08:40094374-40094791	lincRNA	WT_p1kb	37	352	9.51	SA_p1kb	29	344	7.77	WT	57	551	9.37	SA	35	452	7.18
TCONS_00032530	XLOC_024064	Chr08:41667076-41667324	lincRNA	WT_p1kb	1	635	0.15	SA_p1kb	0	355	0	WT	1	203	0.49	SA	0	226	0
TCONS_00032531	XLOC_024065	Chr08:41722415-41722770	lincRNA	WT_p1kb	16	1399	1.13	SA_p1kb	3	914	0.32	WT	0	170	0	SA	0	155	0
TCONS_00032549	XLOC_024077	Chr08:41918043-41918383	lincRNA	WT_p1kb	1	639	0.15	SA_p1kb	1	586	0.17	WT	2	210	0.94	SA	2	168	1.17
TCONS_00032550	XLOC_024078	Chr08:41918755-41918994	lincRNA	WT_p1kb	2	647	0.3	SA_p1kb	4	1070	0.37	WT	1	201	0.49	SA	0	215	0
TCONS_00032558	XLOC_024086	Chr08:41971751-41974508	lincRNA	WT_p1kb	8	1256	0.63	SA_p1kb	1	620	0.16	WT	1	93	1.06	SA	0	142	0
TCONS_00032649	XLOC_024147	Chr08:43113154-43113408	lincRNA	WT_p1kb	11	1077	1.01	SA_p1kb	10	981	1	WT	4	2084	0.19	SA	17	5033	0.33
TCONS_00032725	XLOC_024202	Chr08:44209044-44209454	lincRNA	WT_p1kb	5	539	0.91	SA_p1kb	5	510	0.97	WT	2	440	0.45	SA	1	289	0.34
TCONS_00032763	XLOC_024233	Chr08:44721792-44741435	lincRNA	WT_p1kb	0	304	0	SA_p1kb	0	419	0	WT	7	527	1.31	SA	0	396	0
TCONS_00032783	XLOC_024247	Chr08:44962930-44963210	lincRNA	WT_p1kb	3	928	0.32	SA_p1kb	2	742	0.26	WT	2	255	0.77	SA	0	101	0
TCONS_00032843	XLOC_024281	Chr08:45466130-45466522	lincRNA	WT_p1kb	2	425	0.46	SA_p1kb	0	494	0	WT	2	186	1.06	SA	1	251	0.39
TCONS_00033045	XLOC_024423	Chr08:47792727-47799004	lincRNA	WT_p1kb	74	1136	6.11	SA_p1kb	85	1038	7.56	WT	70	685	9.27	SA	26	380	6.4
TCONS_00033046	XLOC_024424	Chr08:47799092-47799376	lincRNA	WT_p1kb	36	770	4.46	SA_p1kb	44	941	4.46	WT	35	311	10.11	SA	19	173	9.89
TCONS_00033047	XLOC_024425	Chr08:5184047-5188406	lincRNA	WT_p1kb	36	770	4.46	SA_p1kb	44	941	4.46	WT	0	0	0	SA	0	0	0
TCONS_00033099	XLOC_024461	Chr09:387760-388009	lincRNA	WT_p1kb	9	873	1.02	SA_p1kb	7	848	0.81	WT	2	255	0.77	SA	0	374	0
TCONS_00033120	XLOC_024478	Chr09:747355-747770	lincRNA	WT_p1kb	4	736	0.54	SA_p1kb	1	899	0.11	WT	2	486	0.4	SA	0	293	0
TCONS_00033133	XLOC_024489	Chr09:878920-879142	lincRNA	WT_p1kb	1	666	0.14	SA_p1kb	0	627	0	WT	0	169	0	SA	0	115	0
TCONS_00033190	XLOC_024525	Chr09:1360890-1361285	lincRNA	WT_p1kb	4	885	0.44	SA_p1kb	2	736	0.27	WT	1	327	0.3	SA	0	365	0
TCONS_00033242	XLOC_024558	Chr09:1902087-1902294	lincRNA	WT_p1kb	103	1597	6.05	SA_p1kb	31	799	3.73	WT	14	250	5.3	SA	13	255	4.85
TCONS_00033298	XLOC_024594	Chr09:2511211-2511578	lincRNA	WT_p1kb	2	673	0.29	SA_p1kb	2	688	0.28	WT	0	455	0	SA	1	426	0.23
TCONS_00033332	XLOC_024620	Chr09:3071329-3071594	lincRNA	WT_p1kb	1	669	0.14	SA_p1kb	3	487	0.61	WT	1	361	0.27	SA	3	199	1.48
TCONS_00033336	XLOC_024624	Chr09:3091898-3092203	lincRNA	WT_p1kb	10	458	2.13	SA_p1kb	14	459	2.95	WT	3	209	1.41	SA	0	236	0
TCONS_00033378	XLOC_024656	Chr09:3627086-3627469	lincRNA	WT_p1kb	5	682	0.72	SA_p1kb	0	809	0	WT	0	158	0	SA	1	154	0.64
TCONS_00033391	XLOC_024667	Chr09:3792587-3792857	lincRNA	WT_p1kb	3	471	0.63	SA_p1kb	2	295	0.67	WT	4	169	2.31	SA	6	397	1.48
TCONS_00033450	XLOC_024709	Chr09:4559386-4560364	lincRNA	WT_p1kb	3	868	0.34	SA_p1kb	3	614	0.48	WT	3	444	0.67	SA	4	572	0.69
TCONS_00033461	XLOC_024716	Chr09:4917820-4918074	lincRNA	WT_p1kb	68	845	7.44	SA_p1kb	10	389	2.5	WT	0	597	0	SA	0	184	0
TCONS_00033468	XLOC_024722	Chr09:5091556-5092501	lincRNA	WT_p1kb	6	780	0.76	SA_p1kb	2	738	0.27	WT	28	975	2.79	SA	52	677	7.13
TCONS_00033540	XLOC_024776	Chr09:6615155-6615403	lincRNA	WT_p1kb	70	1007	6.49	SA_p1kb	17	649	2.55	WT	0	142	0	SA	2	113	1.73
TCONS_00033559	XLOC_024790	Chr09:6962614-6962860	lincRNA	WT_p1kb	2	431	0.46	SA_p1kb	8	960	0.82	WT	2	206	0.96	SA	2	98	2
TCONS_00033591	XLOC_024816	Chr09:8543086-8543341	lincRNA	WT_p1kb	86	979	8.07	SA_p1kb	97	1323	6.83	WT	30	422	6.63	SA	44	260	14.47
TCONS_00033593	XLOC_024818	Chr09:8563305-8563665	lincRNA	WT_p1kb	63	1086	5.48	SA_p1kb	77	754	9.26	WT	13	311	4.01	SA	3	253	1.17
TCONS_00033631	XLOC_024847	Chr09:10518562-10518792	lincRNA	WT_p1kb	40	1238	3.12	SA_p1kb	35	1159	2.93	WT	6	189	3.07	SA	5	323	1.52
TCONS_00033638	XLOC_024854	Chr09:11596574-11596832	lincRNA	WT_p1kb	136	1002	11.95	SA_p1kb	80	939	7.85	WT	38	418	8.33	SA	19	306	5.84
TCONS_00033642	XLOC_024858	Chr09:11876800-11877068	lincRNA	WT_p1kb	74	790	8.56	SA_p1kb	79	1088	6.76	WT	3	173	1.7	SA	13	157	7.64
TCONS_00033647	XLOC_024861	Chr09:12034463-12034854	lincRNA	WT_p1kb	7	631	1.09	SA_p1kb	14	739	1.85	WT	1	394	0.25	SA	1	233	0.42
TCONS_00033661	XLOC_024872	Chr09:12790113-12790359	lincRNA	WT_p1kb	90	1570	5.42	SA_p1kb	50	1059	4.5	WT	35	388	8.27	SA	21	304	6.46
TCONS_00033663	XLOC_024874	Chr09:12937983-12938303	lincRNA	WT_p1kb	11	486	2.21	SA_p1kb	41	717	5.4	WT	3	326	0.91	SA	0	343	0
TCONS_00033672	XLOC_024880	Chr09:13197467-13250045	lincRNA	WT_p1kb	49	970	4.8	SA_p1kb	28	631	4.24	WT	5	123	3.9	SA	4	128	3.03
TCONS_00033677	XLOC_024884	Chr09:13892107-13892354	lincRNA	WT_p1kb	19	953	1.95	SA_p1kb	14	1078	1.28	WT	5	179	2.71	SA	3	143	2.05
TCONS_00033702	XLOC_024905	Chr09:15949563-15949804	lincRNA	WT_p1kb	52	993	4.97	SA_p1kb	23	399	5.45	WT	6	148	3.89	SA	3	99	2.94
TCONS_00033703	XLOC_024906	Chr09:15956297-15956550	lincRNA	WT_p1kb	78	1122	6.5	SA_p1kb	38	608	5.88	WT	16	256	5.88	SA	10	235	4.08
TCONS_00033704	XLOC_024907	Chr09:15966935-15967280	lincRNA	WT_p1kb	42	966	4.16	SA_p1kb	25	952	2.55	WT	14	280	4.76	SA	28	270	9.39
TCONS_00033754	XLOC_024946	Chr09:20157228-20157480	lincRNA	WT_p1kb	3	1198	0.24	SA_p1kb	3	429	0.69	WT	2	254	0.78	SA	0	124	0
TCONS_00033766	XLOC_024956	Chr09:20696817-20697175	lincRNA	WT_p1kb	11	1060	1.02	SA_p1kb	1	602	0.16	WT	6	421	1.4	SA	2	306	0.64
TCONS_00033773	XLOC_024963	Chr09:21310018-21310255	lincRNA	WT_p1kb	104	1526	6.38	SA_p1kb	109	1312	7.67	WT	16	247	6.08	SA	11	313	3.39
TCONS_00033774	XLOC_024964	Chr09:21311658-21312039	lincRNA	WT_p1kb	87	821	9.58	SA_p1kb	65	654	9.04	WT	22	350	5.91	SA	10	344	2.82
TCONS_00033793	XLOC_024981	Chr09:22342331-22351432	lincRNA	WT_p1kb	1	576	0.17	SA_p1kb	0	709	0	WT	2	536	0.37	SA	6	927	0.64
TCONS_00033799	XLOC_024987	Chr09:22715237-22715463	lincRNA	WT_p1kb	48	816	5.55	SA_p1kb	13	345	3.63	WT	12	164	6.81	SA	3	34	8.1
TCONS_00033800	XLOC_024988	Chr09:22716093-22716299	lincRNA	WT_p1kb	35	673	4.94	SA_p1kb	15	239	5.9	WT	12	364	3.19	SA	11	150	6.83
TCONS_00033802	XLOC_024990	Chr09:23112771-23113053	lincRNA	WT_p1kb	44	1246	3.41	SA_p1kb	32	1001	3.09	WT	11	384	2.78	SA	15	236	5.97
TCONS_00033805	XLOC_024993	Chr09:23299775-23300017	lincRNA	WT_p1kb	26	506	4.88	SA_p1kb	17	344	4.7	WT	7	257	2.65	SA	12	249	4.59
TCONS_00033809	XLOC_024997	Chr09:24339403-24339682	lincRNA	WT_p1kb	10	1225	0.8	SA_p1kb	4	904	0.44	WT	2	287	0.69	SA	2	163	1.21
TCONS_00033815	XLOC_025003	Chr09:24707209-24708094	lincRNA	WT_p1kb	4	556	0.71	SA_p1kb	3	701	0.42	WT	0	726	0	SA	1	701	0.14
TCONS_00033826	XLOC_025014	Chr09:24747514-24747932	lincRNA	WT_p1kb	39	702	5.26	SA_p1kb	58	915	5.96	WT	54	394	12.05	SA	41	447	8.4
TCONS_00033832	XLOC_025019	Chr09:25879015-25879259	lincRNA	WT_p1kb	90	1028	8.05	SA_p1kb	59	648	8.34	WT	31	372	7.69	SA	28	240	10.44
TCONS_00033833	XLOC_025020	Chr09:25880606-25880822	lincRNA	WT_p1kb	80	1670	4.57	SA_p1kb	37	961	3.7	WT	28	450	5.85	SA	9	172	4.97
TCONS_00033834	XLOC_025021	Chr09:26173982-26174196	lincRNA	WT_p1kb	4	109	3.53	SA_p1kb	26	202	11.4	WT	70	897	7.23	SA	8	207	3.72
TCONS_00033838	XLOC_025025	Chr09:26980365-26980613	lincRNA	WT_p1kb	57	831	6.41	SA_p1kb	49	647	7.04	WT	6	271	2.16	SA	3	137	2.14
TCONS_00033842	XLOC_025029	Chr09:27091355-27091606	lincRNA	WT_p1kb	57	1236	4.4	SA_p1kb	23	799	2.79	WT	23	236	8.88	SA	26	274	8.66
TCONS_00033847	XLOC_025033	Chr09:27310660-27310964	lincRNA	WT_p1kb	33	308	9.67	SA_p1kb	2	221	0.89	WT	1	184	0.54	SA	0	205	0
TCONS_00033854	XLOC_025036	Chr09:27622319-27622549	lincRNA	WT_p1kb	83	1613	4.89	SA_p1kb	31	470	6.18	WT	13	274	4.52	SA	6	222	2.63
TCONS_00033877	XLOC_025055	Chr09:28985411-28985680	lincRNA	WT_p1kb	72	988	6.79	SA_p1kb	52	809	6.03	WT	14	350	3.84	SA	20	403	4.72
TCONS_00033892	XLOC_025068	Chr09:30529033-30529258	lincRNA	WT_p1kb	130	2369	5.2	SA_p1kb	123	1711	6.7	WT	28	1005	2.71	SA	25	911	2.67
TCONS_00033906	XLOC_025079	Chr09:31295435-31296530	lincRNA	WT_p1kb	79	859	8.42	SA_p1kb	55	791	6.5	WT	4	1150	0.34	SA	0	689	0
TCONS_00033908	XLOC_025081	Chr09:31298645-31312796	lincRNA	WT_p1kb	31	1240	2.43	SA_p1kb	34	1597	2.08	WT	746	14861	4.77	SA	456	13348	3.3
TCONS_00033909	XLOC_025082	Chr09:31298645-31312796	lincRNA	WT_p1kb	31	1063	2.83	SA_p1kb	27	1314	2.01	WT	0	213	0	SA	1	236	0.42
TCONS_00033911	XLOC_025083	Chr09:31298645-31312796	lincRNA	WT_p1kb	4	949	0.41	SA_p1kb	1	1163	0.08	WT	0	172	0	SA	3	267	1.11
TCONS_00033912	XLOC_025084	Chr09:31298645-31312796	lincRNA	WT_p1kb	4	996	0.4	SA_p1kb	3	1231	0.24	WT	3	587	0.5	SA	0	253	0
TCONS_00033914	XLOC_025086	Chr09:31298645-31312796	lincRNA	WT_p1kb	17	1111	1.5	SA_p1kb	7	828	0.83	WT	17	391	4.16	SA	8	114	6.55
TCONS_00033920	XLOC_025092	Chr09:31579904-31580154	lincRNA	WT_p1kb	84	1330	5.94	SA_p1kb	64	932	6.42	WT	15	190	7.31	SA	12	208	5.45
TCONS_00033922	XLOC_025094	Chr09:31974991-31975759	lincRNA	WT_p1kb	44	942	4.46	SA_p1kb	22	845	2.53	WT	2	861	0.23	SA	4	769	0.51
TCONS_00033948	XLOC_025116	Chr09:33441989-33442298	lincRNA	WT_p1kb	83	971	7.87	SA_p1kb	52	883	5.56	WT	18	3687	0.48	SA	26	7192	0.36
TCONS_00033988	XLOC_025144	Chr09:34767613-34767837	lincRNA	WT_p1kb	47	776	5.71	SA_p1kb	49	547	8.22	WT	16	234	6.4	SA	13	200	6.1
TCONS_00034006	XLOC_025157	Chr09:35758373-35758975	lincRNA	WT_p1kb	5	642	0.77	SA_p1kb	4	670	0.59	WT	4	371	1.06	SA	0	567	0
TCONS_00034007	XLOC_025158	Chr09:35813908-35814111	lincRNA	WT_p1kb	73	1263	5.46	SA_p1kb	67	833	7.44	WT	5	70	6.66	SA	10	179	5.29
TCONS_00034156	XLOC_025269	Chr09:38942381-38945942	lincRNA	WT_p1kb	2	579	0.34	SA_p1kb	0	621	0	WT	0	299	0	SA	1	261	0.38
TCONS_00034192	XLOC_025291	Chr09:39620860-39621105	lincRNA	WT_p1kb	18	385	4.46	SA_p1kb	15	535	2.72	WT	16	314	4.84	SA	2	174	1.13
TCONS_00034203	XLOC_025300	Chr09:39706204-39706670	lincRNA	WT_p1kb	2	797	0.25	SA_p1kb	1	869	0.11	WT	1	444	0.22	SA	0	319	0
TCONS_00034212	XLOC_025308	Chr09:39775546-39775955	lincRNA	WT_p1kb	3	914	0.32	SA_p1kb	2	646	0.3	WT	5	434	1.13	SA	1	361	0.27
TCONS_00034245	XLOC_025334	Chr09:40206766-40207014	lincRNA	WT_p1kb	108	733	12.84	SA_p1kb	38	454	7.72	WT	20	224	8.19	SA	6	182	3.19
TCONS_00034256	XLOC_025341	Chr09:40266721-40268605	lincRNA	WT_p1kb	3	546	0.54	SA_p1kb	2	430	0.46	WT	2	864	0.23	SA	0	783	0
TCONS_00034316	XLOC_025387	Chr09:41150769-41151083	lincRNA	WT_p1kb	5	874	0.56	SA_p1kb	5	740	0.67	WT	1	194	0.51	SA	9	204	4.22
TCONS_00034345	XLOC_025404	Chr09:41469691-41470010	lincRNA	WT_p1kb	5	865	0.57	SA_p1kb	5	717	0.69	WT	0	194	0	SA	0	212	0
TCONS_00034354	XLOC_025409	Chr09:41594006-41594328	lincRNA	WT_p1kb	19	550	3.33	SA_p1kb	10	572	1.71	WT	7	152	4.4	SA	3	271	1.09
TCONS_00034368	XLOC_025418	Chr09:41690023-41690229	lincRNA	WT_p1kb	0	421	0	SA_p1kb	1	412	0.24	WT	1	19	5	SA	1	208	0.47
TCONS_00034383	XLOC_025429	Chr09:41844334-41844817	lincRNA	WT_p1kb	6	992	0.6	SA_p1kb	1	1018	0.09	WT	1	405	0.24	SA	3	338	0.87
TCONS_00034385	XLOC_025431	Chr09:41849521-41849935	lincRNA	WT_p1kb	3	703	0.42	SA_p1kb	5	1065	0.46	WT	2	401	0.49	SA	4	429	0.92
TCONS_00034463	XLOC_025481	Chr09:42715039-42715255	lincRNA	WT_p1kb	6	1193	0.5	SA_p1kb	1	1400	0.07	WT	0	154	0	SA	0	87	0
TCONS_00034470	XLOC_025485	Chr09:42795945-42796233	lincRNA	WT_p1kb	2	836	0.23	SA_p1kb	2	855	0.23	WT	0	165	0	SA	2	294	0.67
TCONS_00034499	XLOC_025508	Chr09:43186436-43187415	lincRNA	WT_p1kb	7	751	0.92	SA_p1kb	1	1286	0.07	WT	4	716	0.55	SA	4	645	0.61
TCONS_00034586	XLOC_025562	Chr09:43946842-43947190	lincRNA	WT_p1kb	4	769	0.51	SA_p1kb	1	746	0.13	WT	4	332	1.19	SA	0	207	0
TCONS_00034646	XLOC_025603	Chr09:45023400-45023664	lincRNA	WT_p1kb	94	745	11.2	SA_p1kb	77	1027	6.97	WT	27	187	12.61	SA	17	105	13.93
TCONS_00034746	XLOC_025668	Chr09:46318983-46323226	lincRNA	WT_p1kb	2	588	0.33	SA_p1kb	3	692	0.43	WT	14	183	7.1	SA	2	134	1.47
TCONS_00034793	XLOC_025703	Chr09:46850051-46850298	lincRNA	WT_p1kb	2	706	0.28	SA_p1kb	1	610	0.16	WT	2	293	0.67	SA	0	206	0
TCONS_00034819	XLOC_025722	Chr09:47020045-47020402	lincRNA	WT_p1kb	1	615	0.16	SA_p1kb	3	568	0.52	WT	0	346	0	SA	0	264	0
TCONS_00034831	XLOC_025731	Chr09:47177569-47177906	lincRNA	WT_p1kb	3	611	0.48	SA_p1kb	1	666	0.14	WT	1	309	0.32	SA	0	455	0
TCONS_00034865	XLOC_025757	Chr09:47521824-47522171	lincRNA	WT_p1kb	38	479	7.35	SA_p1kb	30	709	4.05	WT	0	269	0	SA	0	132	0
TCONS_00034993	XLOC_025850	Chr09:48725001-48725362	lincRNA	WT_p1kb	2	480	0.41	SA_p1kb	0	446	0	WT	3	313	0.94	SA	0	151	0
TCONS_00035025	XLOC_025877	Chr09:49250631-49250857	lincRNA	WT_p1kb	41	762	5.1	SA_p1kb	39	740	5	WT	1	265	0.37	SA	1	94	1.05
TCONS_00035114	XLOC_025945	Chr09:63687-84835	lincRNA	WT_p1kb	0	405	0	SA_p1kb	0	584	0	WT	4	272	1.44	SA	0	122	0
TCONS_00035163	XLOC_025982	Chr09:669181-669660	lincRNA	WT_p1kb	1	709	0.14	SA_p1kb	3	766	0.39	WT	1	179	0.55	SA	3	420	0.7
TCONS_00035225	XLOC_026030	Chr09:1450022-1450963	lincRNA	WT_p1kb	9	701	1.26	SA_p1kb	5	599	0.82	WT	2	949	0.21	SA	3	653	0.45
TCONS_00035237	XLOC_026037	Chr09:1577778-1578152	lincRNA	WT_p1kb	1	523	0.19	SA_p1kb	0	473	0	WT	2	330	0.6	SA	1	342	0.29
TCONS_00035468	XLOC_026204	Chr09:4507529-4507786	lincRNA	WT_p1kb	5	534	0.92	SA_p1kb	1	448	0.22	WT	0	142	0	SA	0	345	0
TCONS_00035469	XLOC_026205	Chr09:4508258-4508651	lincRNA	WT_p1kb	5	682	0.72	SA_p1kb	5	812	0.61	WT	0	153	0	SA	0	139	0
TCONS_00035521	XLOC_026244	Chr09:5213206-5219593	lincRNA	WT_p1kb	58	584	9.03	SA_p1kb	19	298	5.99	WT	0	413	0	SA	1	232	0.42
TCONS_00035526	XLOC_026249	Chr09:5373155-5377053	lincRNA	WT_p1kb	0	845	0	SA_p1kb	0	678	0	WT	0	113	0	SA	4	377	1.04
TCONS_00035546	XLOC_026264	Chr09:5818419-5818684	lincRNA	WT_p1kb	1	558	0.17	SA_p1kb	0	558	0	WT	0	92	0	SA	1	232	0.42
TCONS_00035651	XLOC_026342	Chr09:7992519-7993168	lincRNA	WT_p1kb	3	701	0.42	SA_p1kb	2	426	0.46	WT	3	376	0.79	SA	0	437	0
TCONS_00035662	XLOC_026350	Chr09:8562027-8562247	lincRNA	WT_p1kb	61	832	6.83	SA_p1kb	36	649	5.25	WT	40	322	11.04	SA	9	206	4.18
TCONS_00035688	XLOC_026370	Chr09:9551327-9551589	lincRNA	WT_p1kb	124	1050	10.56	SA_p1kb	58	739	7.27	WT	31	235	11.65	SA	18	215	7.72
TCONS_00035728	XLOC_026405	Chr09:10036583-10096168	lincRNA	WT_p1kb	17	1034	1.61	SA_p1kb	7	696	0.99	WT	4	331	1.19	SA	1	177	0.56
TCONS_00035729	XLOC_026406	Chr09:10036583-10096168	lincRNA	WT_p1kb	25	847	2.86	SA_p1kb	12	610	1.92	WT	12	516	2.27	SA	3	432	0.68
TCONS_00035766	XLOC_026435	Chr09:10933353-10933601	lincRNA	WT_p1kb	43	994	4.14	SA_p1kb	35	836	4.01	WT	9	248	3.5	SA	8	270	2.87
TCONS_00035767	XLOC_026436	Chr09:11129771-11129977	lincRNA	WT_p1kb	3	849	0.35	SA_p1kb	1	965	0.1	WT	0	116	0	SA	0	110	0
TCONS_00035768	XLOC_026437	Chr09:11257584-11257832	lincRNA	WT_p1kb	68	1264	5.1	SA_p1kb	27	1010	2.6	WT	8	177	4.32	SA	12	108	10
TCONS_00035807	XLOC_026468	Chr09:12160446-12160706	lincRNA	WT_p1kb	51	915	5.27	SA_p1kb	34	520	6.13	WT	21	119	15	SA	15	51	22.72
TCONS_00035813	XLOC_026473	Chr09:12382074-12382333	lincRNA	WT_p1kb	38	1223	3.01	SA_p1kb	45	1228	3.53	WT	19	323	5.55	SA	17	247	6.43
TCONS_00035816	XLOC_026476	Chr09:12480867-12481341	lincRNA	WT_p1kb	263	1552	14.49	SA_p1kb	39	884	4.22	WT	37	630	5.54	SA	8	361	2.16
TCONS_00035817	XLOC_026477	Chr09:12481837-12482254	lincRNA	WT_p1kb	12	997	1.18	SA_p1kb	9	985	0.9	WT	138	821	14.38	SA	20	387	4.91
TCONS_00035822	XLOC_026482	Chr09:12538382-12538640	lincRNA	WT_p1kb	47	706	6.24	SA_p1kb	19	312	5.74	WT	21	180	10.44	SA	9	182	4.71
TCONS_00035833	XLOC_026490	Chr09:12982501-12982751	lincRNA	WT_p1kb	4	1011	0.39	SA_p1kb	4	866	0.45	WT	3	604	0.49	SA	0	152	0
TCONS_00035860	XLOC_026510	Chr09:16174757-16175028	lincRNA	WT_p1kb	62	1110	5.29	SA_p1kb	24	273	8.08	WT	184	2650	6.49	SA	107	2140	4.76
TCONS_00035901	XLOC_026532	Chr09:19096084-19096347	lincRNA	WT_p1kb	54	807	6.27	SA_p1kb	57	453	11.17	WT	29	425	6.38	SA	16	183	8.04
TCONS_00035906	XLOC_026535	Chr09:19207804-19208012	lincRNA	WT_p1kb	2	553	0.36	SA_p1kb	4	650	0.61	WT	2	184	1.07	SA	2	140	1.4
TCONS_00035907	XLOC_026536	Chr09:19302804-19303049	lincRNA	WT_p1kb	84	1013	7.65	SA_p1kb	48	917	4.97	WT	50	359	12.22	SA	14	108	11.47
TCONS_00035917	XLOC_026544	Chr09:19670837-19671089	lincRNA	WT_p1kb	62	1085	5.4	SA_p1kb	45	820	5.2	WT	18	173	9.42	SA	10	194	4.9
TCONS_00035922	XLOC_026549	Chr09:20136326-20136638	lincRNA	WT_p1kb	5	515	0.96	SA_p1kb	0	533	0	WT	0	292	0	SA	5	185	2.63
TCONS_00035930	XLOC_026554	Chr09:21205851-21206215	lincRNA	WT_p1kb	134	1152	10.41	SA_p1kb	33	630	4.97	WT	36	282	11.32	SA	30	386	7.21
TCONS_00035946	XLOC_026567	Chr09:22259835-22260082	lincRNA	WT_p1kb	17	432	3.78	SA_p1kb	37	690	5.08	WT	11	181	5.72	SA	5	131	3.67
TCONS_00035959	XLOC_026573	Chr09:23893995-23894203	lincRNA	WT_p1kb	84	1322	5.97	SA_p1kb	46	734	5.89	WT	17	191	8.17	SA	11	187	5.55
TCONS_00035960	XLOC_026574	Chr09:23926896-23927103	lincRNA	WT_p1kb	54	1263	4.1	SA_p1kb	25	613	3.91	WT	14	239	5.53	SA	0	68	0
TCONS_00036021	XLOC_026621	Chr09:30029766-30030014	lincRNA	WT_p1kb	4	478	0.82	SA_p1kb	0	575	0	WT	0	9	0	SA	0	45	0
TCONS_00036028	XLOC_026625	Chr09:30832606-30832854	lincRNA	WT_p1kb	42	575	6.8	SA_p1kb	58	765	7.04	WT	3	200	1.47	SA	8	105	7.07
TCONS_00036053	XLOC_026650	Chr09:31886078-31918006	lincRNA	WT_p1kb	25	730	3.31	SA_p1kb	26	537	4.61	WT	22	331	6.23	SA	12	277	4.15
TCONS_00036079	XLOC_026664	Chr09:32637477-32637712	lincRNA	WT_p1kb	50	1096	4.36	SA_p1kb	37	1046	3.41	WT	7	175	3.84	SA	7	122	5.42
TCONS_00036082	XLOC_026667	Chr09:32680002-32680316	lincRNA	WT_p1kb	23	649	3.42	SA_p1kb	3	706	0.42	WT	13	381	3.29	SA	5	141	3.42
TCONS_00036100	XLOC_026684	Chr09:33826096-33826406	lincRNA	WT_p1kb	1	444	0.22	SA_p1kb	0	161	0	WT	1	215	0.46	SA	0	156	0
TCONS_00036127	XLOC_026700	Chr09:34822779-34823024	lincRNA	WT_p1kb	33	917	3.47	SA_p1kb	33	573	5.44	WT	0	68	0	SA	2	170	1.16
TCONS_00036130	XLOC_026703	Chr09:34989747-34989961	lincRNA	WT_p1kb	22	510	4.13	SA_p1kb	5	440	1.12	WT	13	676	1.88	SA	3	908	0.32
TCONS_00036177	XLOC_026740	Chr09:37264763-37265001	lincRNA	WT_p1kb	320	1328	19.41	SA_p1kb	77	813	8.65	WT	60	299	16.71	SA	23	124	15.64
TCONS_00036287	XLOC_026821	Chr09:39355808-39356381	lincRNA	WT_p1kb	8	1232	0.64	SA_p1kb	1	1000	0.09	WT	1	344	0.28	SA	4	596	0.66
TCONS_00036305	XLOC_026834	Chr09:39629823-39630055	lincRNA	WT_p1kb	68	1569	4.15	SA_p1kb	34	1909	1.74	WT	14	2277	0.61	SA	27	4090	0.65
TCONS_00036306	XLOC_026835	Chr09:39643094-39643386	lincRNA	WT_p1kb	81	665	10.85	SA_p1kb	68	408	14.28	WT	13	87	13	SA	38	308	10.98
TCONS_00036314	XLOC_026840	Chr09:39737979-39738236	lincRNA	WT_p1kb	3	328	0.9	SA_p1kb	0	415	0	WT	1	474	0.21	SA	0	162	0
TCONS_00036364	XLOC_026880	Chr09:40493548-40493937	lincRNA	WT_p1kb	115	552	17.24	SA_p1kb	96	492	16.32	WT	6	324	1.81	SA	8	480	1.63
TCONS_00036372	XLOC_026888	Chr09:40581352-40582179	lincRNA	WT_p1kb	3	625	0.47	SA_p1kb	0	490	0	WT	4	395	1	SA	5	618	0.8
TCONS_00036449	XLOC_026945	Chr09:41457234-41457514	lincRNA	WT_p1kb	1	576	0.17	SA_p1kb	3	922	0.32	WT	3	170	1.73	SA	0	151	0
TCONS_00036453	XLOC_026948	Chr09:41534015-41534378	lincRNA	WT_p1kb	5	677	0.73	SA_p1kb	2	673	0.29	WT	0	89	0	SA	0	163	0
TCONS_00036557	XLOC_027019	Chr09:42799834-42800046	lincRNA	WT_p1kb	4	912	0.43	SA_p1kb	0	564	0	WT	0	118	0	SA	0	36	0
TCONS_00036624	XLOC_027063	Chr09:43763023-43763373	lincRNA	WT_p1kb	5	767	0.64	SA_p1kb	0	846	0	WT	0	90	0	SA	1	131	0.75
TCONS_00036637	XLOC_027072	Chr09:43848797-43862875	lincRNA	WT_p1kb	0	641	0	SA_p1kb	4	657	0.6	WT	1	394	0.25	SA	1	125	0.79
TCONS_00036674	XLOC_027100	Chr09:44709213-44709442	lincRNA	WT_p1kb	57	559	9.25	SA_p1kb	40	567	6.58	WT	12	273	4.21	SA	12	198	5.71
TCONS_00036675	XLOC_027101	Chr09:44799652-44799898	lincRNA	WT_p1kb	66	1163	5.37	SA_p1kb	57	918	5.84	WT	35	426	7.59	SA	13	254	4.86
TCONS_00036676	XLOC_027102	Chr09:44814830-44815069	lincRNA	WT_p1kb	4	885	0.44	SA_p1kb	7	764	0.9	WT	0	65	0	SA	0	129	0
TCONS_00036772	XLOC_027162	Chr09:45615067-45620702	lincRNA	WT_p1kb	2	640	0.31	SA_p1kb	0	780	0	WT	1	218	0.45	SA	2	371	0.53
TCONS_00036798	XLOC_027178	Chr09:45974518-45986347	lincRNA	WT_p1kb	3	494	0.6	SA_p1kb	2	651	0.3	WT	0	372	0	SA	4	379	1.04
TCONS_00036806	XLOC_027184	Chr09:46229496-46237297	lincRNA	WT_p1kb	4	974	0.4	SA_p1kb	2	735	0.27	WT	0	482	0	SA	0	274	0
TCONS_00036831	XLOC_027201	Chr09:46512780-46512995	lincRNA	WT_p1kb	5	728	0.68	SA_p1kb	10	737	1.33	WT	0	236	0	SA	0	209	0
TCONS_00036870	XLOC_027231	Chr09:47127861-47128077	lincRNA	WT_p1kb	3	764	0.39	SA_p1kb	3	551	0.54	WT	0	186	0	SA	1	177	0.56
TCONS_00036901	XLOC_027251	Chr09:47354923-47355535	lincRNA	WT_p1kb	4	1105	0.36	SA_p1kb	2	745	0.26	WT	5	584	0.84	SA	2	643	0.31
TCONS_00037014	XLOC_027324	Chr09:48756121-48756371	lincRNA	WT_p1kb	4	686	0.57	SA_p1kb	9	1056	0.84	WT	1	119	0.83	SA	2	148	1.33
TCONS_00037029	XLOC_027335	Chr09:48902646-48902889	lincRNA	WT_p1kb	4	809	0.49	SA_p1kb	4	937	0.42	WT	2	201	0.98	SA	0	142	0
TCONS_00037071	XLOC_027360	Chr09:49192797-49196955	lincRNA	WT_p1kb	34	570	5.62	SA_p1kb	38	511	6.92	WT	5	601	0.82	SA	0	405	0
TCONS_00037093	XLOC_027377	Chr09:49575611-49575830	lincRNA	WT_p1kb	48	826	5.49	SA_p1kb	37	902	3.94	WT	1	164	0.6	SA	1	124	0.8
TCONS_00037133	XLOC_027403	Chr09:49828440-49828793	lincRNA	WT_p1kb	0	828	0	SA_p1kb	0	870	0	WT	1	463	0.21	SA	3	313	0.94
TCONS_00037134	XLOC_027404	Chr09:49829816-49830110	lincRNA	WT_p1kb	0	528	0	SA_p1kb	2	647	0.3	WT	1	387	0.25	SA	4	288	1.36
TCONS_00037165	XLOC_027425	Chr09:12767108-12767319	lincRNA	WT_p1kb	2	523	0.38	SA_p1kb	1	998	0.1	WT	0	0	0	SA	0	0	0
TCONS_00037168	XLOC_027427	Chr10:51226-61073	lincRNA	WT_p1kb	10	462	2.11	SA_p1kb	3	289	1.02	WT	4	659	0.6	SA	0	450	0
TCONS_00037209	XLOC_027456	Chr10:439196-439569	lincRNA	WT_p1kb	7	636	1.08	SA_p1kb	36	595	5.7	WT	11	340	3.13	SA	8	225	3.43
TCONS_00037211	XLOC_027458	Chr10:518561-519636	lincRNA	WT_p1kb	1	732	0.13	SA_p1kb	3	626	0.47	WT	0	878	0	SA	5	1194	0.41
TCONS_00037229	XLOC_027472	Chr10:763055-763533	lincRNA	WT_p1kb	2	571	0.34	SA_p1kb	1	170	0.58	WT	2	473	0.42	SA	0	473	0
TCONS_00037305	XLOC_027527	Chr10:1529088-1529301	lincRNA	WT_p1kb	3	457	0.65	SA_p1kb	0	174	0	WT	0	279	0	SA	1	42	2.32
TCONS_00037328	XLOC_027542	Chr10:1807854-1810443	lincRNA	WT_p1kb	3	687	0.43	SA_p1kb	2	574	0.34	WT	3	521	0.57	SA	6	720	0.82
TCONS_00037337	XLOC_027550	Chr10:1999720-1999963	lincRNA	WT_p1kb	2	878	0.22	SA_p1kb	3	651	0.45	WT	2	281	0.7	SA	0	329	0
TCONS_00037370	XLOC_027577	Chr10:2377473-2378080	lincRNA	WT_p1kb	1	683	0.14	SA_p1kb	0	507	0	WT	6	462	1.28	SA	3	401	0.74
TCONS_00037374	XLOC_027581	Chr10:2428210-2428629	lincRNA	WT_p1kb	2	518	0.38	SA_p1kb	3	620	0.48	WT	1	167	0.59	SA	2	279	0.71
TCONS_00037378	XLOC_027584	Chr10:2498369-2498729	lincRNA	WT_p1kb	5	915	0.54	SA_p1kb	0	517	0	WT	1	305	0.32	SA	0	272	0
TCONS_00037436	XLOC_027626	Chr10:2966232-2966701	lincRNA	WT_p1kb	2	612	0.32	SA_p1kb	0	392	0	WT	6	480	1.23	SA	4	741	0.53
TCONS_00037536	XLOC_027702	Chr10:4187566-4188325	lincRNA	WT_p1kb	0	482	0	SA_p1kb	1	629	0.15	WT	3	795	0.37	SA	0	332	0
TCONS_00037569	XLOC_027721	Chr10:4439347-4439630	lincRNA	WT_p1kb	3	512	0.58	SA_p1kb	1	372	0.26	WT	2	164	1.2	SA	0	59	0
TCONS_00037605	XLOC_027750	Chr10:5060307-5061002	lincRNA	WT_p1kb	3	379	0.78	SA_p1kb	0	463	0	WT	6	950	0.62	SA	2	472	0.42
TCONS_00037609	XLOC_027754	Chr10:5190749-5191286	lincRNA	WT_p1kb	1	644	0.15	SA_p1kb	3	714	0.41	WT	0	414	0	SA	0	272	0
TCONS_00037638	XLOC_027776	Chr10:5981183-5981595	lincRNA	WT_p1kb	1	434	0.22	SA_p1kb	1	455	0.21	WT	32	289	9.96	SA	13	197	6.19
TCONS_00037643	XLOC_027781	Chr10:6058855-6059092	lincRNA	WT_p1kb	29	677	4.1	SA_p1kb	2	104	1.88	WT	2	18	10	SA	1	47	2.08
TCONS_00037676	XLOC_027803	Chr10:6787770-6788304	lincRNA	WT_p1kb	4	1085	0.36	SA_p1kb	8	784	1.01	WT	2	185	1.06	SA	0	194	0
TCONS_00037704	XLOC_027822	Chr10:7310315-7311000	lincRNA	WT_p1kb	3	638	0.46	SA_p1kb	0	533	0	WT	1	262	0.38	SA	5	192	2.53
TCONS_00037706	XLOC_027824	Chr10:7401917-7402131	lincRNA	WT_p1kb	49	895	5.19	SA_p1kb	57	725	7.28	WT	11	268	3.94	SA	2	231	0.85
TCONS_00037793	XLOC_027888	Chr10:12155456-12155699	lincRNA	WT_p1kb	101	1076	8.58	SA_p1kb	100	786	11.28	WT	33	322	9.29	SA	12	164	6.81
TCONS_00037804	XLOC_027894	Chr10:12488214-12488479	lincRNA	WT_p1kb	40	1017	3.78	SA_p1kb	18	996	1.77	WT	21	469	4.28	SA	22	423	4.94
TCONS_00037812	XLOC_027901	Chr10:13013847-13014100	lincRNA	WT_p1kb	90	1224	6.84	SA_p1kb	53	973	5.16	WT	21	236	8.17	SA	7	107	6.14
TCONS_00037820	XLOC_027908	Chr10:13412414-13412684	lincRNA	WT_p1kb	24	1196	1.96	SA_p1kb	33	1412	2.28	WT	8	403	1.94	SA	7	423	1.62
TCONS_00037841	XLOC_027925	Chr10:16911966-16912182	lincRNA	WT_p1kb	1	549	0.18	SA_p1kb	4	790	0.5	WT	1	120	0.82	SA	0	194	0
TCONS_00037852	XLOC_027936	Chr10:17224311-17224587	lincRNA	WT_p1kb	97	15800	0.61	SA_p1kb	110	24931	0.43	WT	45	5476	0.81	SA	28	7402	0.37
TCONS_00037861	XLOC_027944	Chr10:17756558-17756806	lincRNA	WT_p1kb	104	1782	5.51	SA_p1kb	53	1299	3.92	WT	13	232	5.3	SA	1	175	0.56
TCONS_00037873	XLOC_027954	Chr10:18935567-18935870	lincRNA	WT_p1kb	89	2271	3.77	SA_p1kb	62	1959	3.06	WT	23	779	2.86	SA	26	808	3.11
TCONS_00037875	XLOC_027956	Chr10:18955855-18956125	lincRNA	WT_p1kb	126	3673	3.31	SA_p1kb	60	1978	2.94	WT	58	1159	4.76	SA	24	476	4.8
TCONS_00037882	XLOC_027960	Chr10:20553598-20553838	lincRNA	WT_p1kb	51	1065	4.56	SA_p1kb	20	821	2.37	WT	10	161	5.84	SA	2	36	5.26
TCONS_00037893	XLOC_027969	Chr10:21481649-21519930	lincRNA	WT_p1kb	58	703	7.62	SA_p1kb	50	839	5.62	WT	13	232	5.3	SA	10	301	3.21
TCONS_00037904	XLOC_027978	Chr10:22722584-22722904	lincRNA	WT_p1kb	1	809	0.12	SA_p1kb	2	807	0.24	WT	0	133	0	SA	1	137	0.72
TCONS_00037906	XLOC_027980	Chr10:23068656-23068912	lincRNA	WT_p1kb	79	1145	6.45	SA_p1kb	32	740	4.14	WT	12	230	4.95	SA	4	97	3.96
TCONS_00037947	XLOC_028018	Chr10:26706774-26707018	lincRNA	WT_p1kb	65	1039	5.88	SA_p1kb	24	580	3.97	WT	29	331	8.05	SA	14	251	5.28
TCONS_00037961	XLOC_028028	Chr10:27499357-27500333	lincRNA	WT_p1kb	24	530	4.33	SA_p1kb	26	640	3.9	WT	2	510	0.39	SA	2	453	0.43
TCONS_00037962	XLOC_028029	Chr10:27873954-27874164	lincRNA	WT_p1kb	75	971	7.17	SA_p1kb	9	263	3.3	WT	6	125	4.58	SA	7	90	7.21
TCONS_00037963	XLOC_028030	Chr10:28032258-28032527	lincRNA	WT_p1kb	147	1679	8.05	SA_p1kb	54	1117	4.61	WT	17	248	6.41	SA	7	160	4.19
TCONS_00037967	XLOC_028032	Chr10:28415823-28416066	lincRNA	WT_p1kb	63	1079	5.51	SA_p1kb	39	949	3.94	WT	12	241	4.74	SA	3	74	3.89
TCONS_00037971	XLOC_028036	Chr10:29425212-29425578	lincRNA	WT_p1kb	8	885	0.89	SA_p1kb	0	497	0	WT	1	402	0.24	SA	1	162	0.61
TCONS_00037977	XLOC_028041	Chr10:29710831-29711081	lincRNA	WT_p1kb	21	553	3.65	SA_p1kb	5	113	4.23	WT	39	278	12.3	SA	13	164	7.34
TCONS_00038021	XLOC_028069	Chr10:31776590-31776841	lincRNA	WT_p1kb	1	328	0.3	SA_p1kb	0	372	0	WT	0	83	0	SA	1	142	0.69
TCONS_00038032	XLOC_028077	Chr10:32428442-32482411	lincRNA	WT_p1kb	112	1340	7.71	SA_p1kb	69	1026	6.3	WT	21	487	4.13	SA	10	265	3.63
TCONS_00038043	XLOC_028085	Chr10:33534215-33534463	lincRNA	WT_p1kb	35	764	4.38	SA_p1kb	30	815	3.55	WT	17	267	5.98	SA	16	313	4.86
TCONS_00038057	XLOC_028095	Chr10:34088961-34089264	lincRNA	WT_p1kb	2	838	0.23	SA_p1kb	0	546	0	WT	0	49	0	SA	0	360	0
TCONS_00038069	XLOC_028104	Chr10:34524936-34526605	lincRNA	WT_p1kb	167	15771	1.04	SA_p1kb	87	19091	0.45	WT	127	14122	0.89	SA	112	19542	0.56
TCONS_00038071	XLOC_028106	Chr10:34526675-34527331	lincRNA	WT_p1kb	191	13657	1.37	SA_p1kb	133	19013	0.69	WT	122	5468	2.18	SA	87	7249	1.18
TCONS_00038078	XLOC_028111	Chr10:34992724-34993437	lincRNA	WT_p1kb	26	664	3.76	SA_p1kb	29	476	5.74	WT	48	986	4.64	SA	7	620	1.11
TCONS_00038104	XLOC_028133	Chr10:35731744-35732017	lincRNA	WT_p1kb	1	690	0.14	SA_p1kb	3	1183	0.25	WT	1	162	0.61	SA	3	250	1.18
TCONS_00038124	XLOC_028148	Chr10:36902936-36903215	lincRNA	WT_p1kb	116	1244	8.52	SA_p1kb	24	392	5.76	WT	16	372	4.12	SA	10	124	7.46
TCONS_00038164	XLOC_028177	Chr10:37808883-37811890	lincRNA	WT_p1kb	1	324	0.3	SA_p1kb	2	555	0.35	WT	6	1599	0.37	SA	4	2151	0.18
TCONS_00038173	XLOC_028180	Chr10:37816953-37825174	lincRNA	WT_p1kb	21	471	4.26	SA_p1kb	34	565	5.67	WT	0	326	0	SA	0	262	0
TCONS_00038345	XLOC_028296	Chr10:39909002-39948912	lincRNA	WT_p1kb	2	584	0.34	SA_p1kb	3	665	0.44	WT	1	93	1.06	SA	0	91	0
TCONS_00038346	XLOC_028297	Chr10:39909002-39948912	lincRNA	WT_p1kb	2	281	0.7	SA_p1kb	0	586	0	WT	0	307	0	SA	1	292	0.34
TCONS_00038358	XLOC_028306	Chr10:40030262-40030653	lincRNA	WT_p1kb	8	523	1.5	SA_p1kb	2	738	0.27	WT	0	175	0	SA	2	374	0.53
TCONS_00038429	XLOC_028360	Chr10:40866623-40866870	lincRNA	WT_p1kb	4	603	0.65	SA_p1kb	4	781	0.5	WT	0	183	0	SA	4	254	1.55
TCONS_00038446	XLOC_028376	Chr10:41172165-41172411	lincRNA	WT_p1kb	3	908	0.32	SA_p1kb	3	720	0.41	WT	3	147	2	SA	0	89	0
TCONS_00038517	XLOC_028422	Chr10:41669727-41670129	lincRNA	WT_p1kb	3	453	0.65	SA_p1kb	1	467	0.21	WT	0	100	0	SA	0	210	0
TCONS_00038551	XLOC_028447	Chr10:42126065-42126498	lincRNA	WT_p1kb	2	526	0.37	SA_p1kb	1	463	0.21	WT	0	283	0	SA	0	293	0
TCONS_00038565	XLOC_028457	Chr10:42205571-42205794	lincRNA	WT_p1kb	7	1184	0.58	SA_p1kb	1	430	0.23	WT	1	245	0.4	SA	0	111	0
TCONS_00038670	XLOC_028540	Chr10:43576968-43577542	lincRNA	WT_p1kb	0	1163	0	SA_p1kb	6	952	0.62	WT	5	413	1.19	SA	1	630	0.15
TCONS_00038700	XLOC_028558	Chr10:43887418-43887655	lincRNA	WT_p1kb	5	1081	0.46	SA_p1kb	3	744	0.4	WT	0	58	0	SA	0	4	0
TCONS_00038724	XLOC_028572	Chr10:44213597-44218475	lincRNA	WT_p1kb	0	122	0	SA_p1kb	0	111	0	WT	1	156	0.63	SA	2	52	3.7
TCONS_00038739	XLOC_028581	Chr10:44368445-44368653	lincRNA	WT_p1kb	2	576	0.34	SA_p1kb	2	547	0.36	WT	1	407	0.24	SA	0	373	0
TCONS_00038801	XLOC_028626	Chr10:44984106-44984347	lincRNA	WT_p1kb	3	653	0.45	SA_p1kb	6	441	1.34	WT	1	154	0.64	SA	0	48	0
TCONS_00038845	XLOC_028657	Chr10:45407044-45407776	lincRNA	WT_p1kb	2	645	0.3	SA_p1kb	20	615	3.14	WT	0	768	0	SA	1	537	0.18
TCONS_00038906	XLOC_028705	Chr10:45951944-45964624	lincRNA	WT_p1kb	53	931	5.38	SA_p1kb	22	679	3.13	WT	165	839	16.43	SA	66	567	10.42
TCONS_00039006	XLOC_028784	Chr10:47212168-47212492	lincRNA	WT_p1kb	1	685	0.14	SA_p1kb	2	908	0.21	WT	0	92	0	SA	0	99	0
TCONS_00039014	XLOC_028791	Chr10:47377336-47377592	lincRNA	WT_p1kb	0	568	0	SA_p1kb	6	1729	0.34	WT	0	298	0	SA	0	306	0
TCONS_00039042	XLOC_028817	Chr10:47834756-47835124	lincRNA	WT_p1kb	1	387	0.25	SA_p1kb	1	383	0.26	WT	0	193	0	SA	0	266	0
TCONS_00039056	XLOC_028827	Chr10:47975620-47975893	lincRNA	WT_p1kb	3	467	0.63	SA_p1kb	2	453	0.43	WT	0	277	0	SA	1	329	0.3
TCONS_00039066	XLOC_028835	Chr10:48058137-48058740	lincRNA	WT_p1kb	2	664	0.3	SA_p1kb	2	543	0.36	WT	0	285	0	SA	3	445	0.66
TCONS_00039101	XLOC_028856	Chr10:48320947-48327012	lincRNA	WT_p1kb	2	568	0.35	SA_p1kb	3	418	0.71	WT	3	475	0.62	SA	0	315	0
TCONS_00039116	XLOC_028868	Chr10:48493286-48493675	lincRNA	WT_p1kb	2	518	0.38	SA_p1kb	3	483	0.61	WT	0	239	0	SA	1	101	0.98
TCONS_00039206	XLOC_028929	Chr10:49326981-49327740	lincRNA	WT_p1kb	10	555	1.76	SA_p1kb	0	337	0	WT	1	886	0.11	SA	2	694	0.28
TCONS_00039252	XLOC_028961	Chr10:49662623-49662891	lincRNA	WT_p1kb	113	1103	9.29	SA_p1kb	71	591	10.72	WT	58	290	16.66	SA	37	256	12.62
TCONS_00039263	XLOC_028970	Chr10:49804808-49805197	lincRNA	WT_p1kb	1	480	0.2	SA_p1kb	0	516	0	WT	1	214	0.46	SA	1	359	0.27
TCONS_00039294	XLOC_028997	Chr10:50020971-50021181	lincRNA	WT_p1kb	2	580	0.34	SA_p1kb	2	488	0.4	WT	0	204	0	SA	0	257	0
TCONS_00039407	XLOC_029071	Chr10:50847074-50847334	lincRNA	WT_p1kb	2	950	0.21	SA_p1kb	0	574	0	WT	0	253	0	SA	1	210	0.47
TCONS_00039408	XLOC_029072	Chr10:50858861-50859108	lincRNA	WT_p1kb	2	1015	0.19	SA_p1kb	6	716	0.83	WT	1	203	0.49	SA	0	99	0
TCONS_00039459	XLOC_029105	Chr10:51391401-51391982	lincRNA	WT_p1kb	5	538	0.92	SA_p1kb	2	724	0.27	WT	0	536	0	SA	0	414	0
TCONS_00039469	XLOC_029112	Chr10:860-1163	lincRNA	WT_p1kb	17	830	2	SA_p1kb	24	1166	2.01	WT	0	0	0	SA	0	0	0
TCONS_00039600	XLOC_029203	Chr10:1421909-1422121	lincRNA	WT_p1kb	11	563	1.91	SA_p1kb	2	463	0.43	WT	7	993	0.7	SA	6	1859	0.32
TCONS_00039607	XLOC_029207	Chr10:1470726-1471181	lincRNA	WT_p1kb	4	721	0.55	SA_p1kb	3	756	0.39	WT	1	536	0.18	SA	0	409	0
TCONS_00039714	XLOC_029284	Chr10:2467251-2467530	lincRNA	WT_p1kb	4	620	0.64	SA_p1kb	4	701	0.56	WT	0	226	0	SA	0	131	0
TCONS_00039736	XLOC_029299	Chr10:2832349-2832683	lincRNA	WT_p1kb	2	766	0.26	SA_p1kb	1	295	0.33	WT	1	284	0.35	SA	0	405	0
TCONS_00039762	XLOC_029317	Chr10:3174960-3177328	lincRNA	WT_p1kb	9	788	1.12	SA_p1kb	4	869	0.45	WT	2	1203	0.16	SA	2	1051	0.18
TCONS_00039763	XLOC_029317	Chr10:3174960-3177328	lincRNA	WT_p1kb	9	788	1.12	SA_p1kb	4	869	0.45	WT	0	522	0	SA	2	404	0.49
TCONS_00039780	XLOC_029332	Chr10:3459375-3459625	lincRNA	WT_p1kb	4	646	0.61	SA_p1kb	4	577	0.68	WT	2	218	0.9	SA	0	149	0
TCONS_00039801	XLOC_029346	Chr10:3853217-3853448	lincRNA	WT_p1kb	1	779	0.12	SA_p1kb	1	804	0.12	WT	0	290	0	SA	1	94	1.05
TCONS_00039806	XLOC_029351	Chr10:3948884-3949102	lincRNA	WT_p1kb	7	1185	0.58	SA_p1kb	7	829	0.83	WT	1	187	0.53	SA	0	189	0
TCONS_00039816	XLOC_029360	Chr10:4030844-4031077	lincRNA	WT_p1kb	2	1119	0.17	SA_p1kb	1	858	0.11	WT	0	26	0	SA	0	24	0
TCONS_00039895	XLOC_029414	Chr10:5259462-5259817	lincRNA	WT_p1kb	5	1256	0.39	SA_p1kb	4	1269	0.31	WT	1	273	0.36	SA	6	368	1.6
TCONS_00039898	XLOC_029415	Chr10:5259918-5264278	lincRNA	WT_p1kb	1	312	0.31	SA_p1kb	1	433	0.23	WT	0	319	0	SA	3	299	0.99
TCONS_00039899	XLOC_029416	Chr10:5310743-5310955	lincRNA	WT_p1kb	2	340	0.58	SA_p1kb	4	718	0.55	WT	2	202	0.98	SA	0	230	0
TCONS_00039977	XLOC_029472	Chr10:6667991-6668369	lincRNA	WT_p1kb	3	385	0.77	SA_p1kb	1	807	0.12	WT	0	137	0	SA	0	160	0
TCONS_00039993	XLOC_029485	Chr10:7140287-7140540	lincRNA	WT_p1kb	109	997	9.85	SA_p1kb	69	801	7.93	WT	18	276	6.12	SA	11	131	7.74
TCONS_00040004	XLOC_029494	Chr10:7500119-7500356	lincRNA	WT_p1kb	97	1045	8.49	SA_p1kb	103	680	13.15	WT	1	170	0.58	SA	0	203	0
TCONS_00040026	XLOC_029514	Chr10:9257799-9258160	lincRNA	WT_p1kb	1	833	0.11	SA_p1kb	1	583	0.17	WT	0	202	0	SA	4	260	1.51
TCONS_00040052	XLOC_029533	Chr10:10440271-10440559	lincRNA	WT_p1kb	44	1323	3.21	SA_p1kb	26	972	2.6	WT	17	454	3.6	SA	6	225	2.59
TCONS_00040070	XLOC_029549	Chr10:11797109-11797451	lincRNA	WT_p1kb	61	842	6.75	SA_p1kb	48	800	5.66	WT	14	370	3.64	SA	18	230	7.25
TCONS_00040071	XLOC_029550	Chr10:11818915-11819780	lincRNA	WT_p1kb	1	404	0.24	SA_p1kb	1	312	0.31	WT	3	680	0.43	SA	4	421	0.94
TCONS_00040085	XLOC_029561	Chr10:12069791-12071080	lincRNA	WT_p1kb	0	402	0	SA_p1kb	3	499	0.59	WT	1	172	0.57	SA	2	130	1.51
TCONS_00040107	XLOC_029578	Chr10:14171656-14171916	lincRNA	WT_p1kb	49	606	7.48	SA_p1kb	4	213	1.84	WT	4	88	4.34	SA	1	100	0.99
TCONS_00040113	XLOC_029583	Chr10:16351002-16351295	lincRNA	WT_p1kb	23	923	2.43	SA_p1kb	37	963	3.7	WT	18	271	6.22	SA	15	347	4.14
TCONS_00040120	XLOC_029589	Chr10:17160815-17161084	lincRNA	WT_p1kb	36	520	6.47	SA_p1kb	25	488	4.87	WT	1	144	0.68	SA	20	243	7.6
TCONS_00040124	XLOC_029593	Chr10:17200453-17202005	lincRNA	WT_p1kb	53	5730	0.91	SA_p1kb	55	9453	0.57	WT	92	8315	1.09	SA	86	9765	0.87
TCONS_00040127	XLOC_029596	Chr10:17215939-17216276	lincRNA	WT_p1kb	109	16792	0.64	SA_p1kb	117	27721	0.42	WT	31	4681	0.65	SA	21	5996	0.34
TCONS_00040131	XLOC_029600	Chr10:18291632-18291832	lincRNA	WT_p1kb	49	872	5.32	SA_p1kb	20	739	2.63	WT	0	115	0	SA	1	504	0.19
TCONS_00040142	XLOC_029609	Chr10:19926001-19926270	lincRNA	WT_p1kb	73	1309	5.28	SA_p1kb	63	953	6.2	WT	20	383	4.96	SA	27	415	6.1
TCONS_00040204	XLOC_029656	Chr10:24728432-24728666	lincRNA	WT_p1kb	3	673	0.44	SA_p1kb	2	642	0.31	WT	0	108	0	SA	0	207	0
TCONS_00040236	XLOC_029682	Chr10:29355473-29355920	lincRNA	WT_p1kb	2	546	0.36	SA_p1kb	3	617	0.48	WT	2	687	0.29	SA	3	491	0.6
TCONS_00040260	XLOC_029700	Chr10:30564983-30565234	lincRNA	WT_p1kb	52	884	5.55	SA_p1kb	37	492	6.99	WT	17	310	5.19	SA	6	170	3.4
TCONS_00040266	XLOC_029704	Chr10:30696307-30696897	lincRNA	WT_p1kb	41	761	5.11	SA_p1kb	27	611	4.23	WT	0	301	0	SA	4	560	0.7
TCONS_00040274	XLOC_029711	Chr10:31995905-31996146	lincRNA	WT_p1kb	5	637	0.77	SA_p1kb	13	1000	1.28	WT	0	155	0	SA	0	206	0
TCONS_00040288	XLOC_029723	Chr10:32205946-32206187	lincRNA	WT_p1kb	35	720	4.63	SA_p1kb	12	457	2.55	WT	21	289	6.77	SA	40	117	25.47
TCONS_00040299	XLOC_029733	Chr10:33698929-33699190	lincRNA	WT_p1kb	65	1289	4.8	SA_p1kb	75	1278	5.54	WT	14	246	5.38	SA	0	51	0
TCONS_00040306	XLOC_029740	Chr10:34275982-34276670	lincRNA	WT_p1kb	1	630	0.15	SA_p1kb	3	653	0.45	WT	0	397	0	SA	0	182	0
TCONS_00040309	XLOC_029743	Chr10:34526675-34527331	lincRNA	WT_p1kb	50	677	6.87	SA_p1kb	28	554	4.81	WT	113	8922	1.25	SA	78	10956	0.7
TCONS_00040310	XLOC_029744	Chr10:34743838-34744109	lincRNA	WT_p1kb	104	1464	6.63	SA_p1kb	52	1033	4.79	WT	40	552	6.75	SA	24	389	5.81
TCONS_00040311	XLOC_029745	Chr10:34808506-34808928	lincRNA	WT_p1kb	1	413	0.24	SA_p1kb	3	374	0.79	WT	1	226	0.44	SA	1	164	0.6
TCONS_00040324	XLOC_029754	Chr10:35485252-35485509	lincRNA	WT_p1kb	51	902	5.35	SA_p1kb	23	648	3.42	WT	36	490	6.84	SA	14	342	3.93
TCONS_00040332	XLOC_029762	Chr10:35992057-35992324	lincRNA	WT_p1kb	59	1193	4.71	SA_p1kb	47	701	6.28	WT	10	128	7.24	SA	30	334	8.24
TCONS_00040337	XLOC_029766	Chr10:36689629-36689834	lincRNA	WT_p1kb	47	822	5.4	SA_p1kb	19	374	4.83	WT	27	422	6.01	SA	24	225	9.63
TCONS_00040339	XLOC_029768	Chr10:36833738-36833981	lincRNA	WT_p1kb	76	899	7.79	SA_p1kb	75	1114	6.3	WT	14	271	4.91	SA	13	155	7.73
TCONS_00040416	XLOC_029815	Chr10:38121689-38122333	lincRNA	WT_p1kb	2	452	0.44	SA_p1kb	0	352	0	WT	2	361	0.55	SA	0	518	0
TCONS_00040446	XLOC_029841	Chr10:38566179-38566508	lincRNA	WT_p1kb	2	691	0.28	SA_p1kb	5	1109	0.44	WT	0	355	0	SA	0	221	0
TCONS_00040448	XLOC_029843	Chr10:38596271-38596619	lincRNA	WT_p1kb	10	670	1.47	SA_p1kb	5	481	1.02	WT	3	81	3.57	SA	1	170	0.58
TCONS_00040473	XLOC_029863	Chr10:38786055-38786325	lincRNA	WT_p1kb	5	763	0.65	SA_p1kb	6	694	0.85	WT	1	288	0.34	SA	1	323	0.3
TCONS_00040511	XLOC_029887	Chr10:39041756-39042176	lincRNA	WT_p1kb	6	761	0.78	SA_p1kb	3	565	0.52	WT	4	276	1.42	SA	3	100	2.91
TCONS_00040543	XLOC_029907	Chr10:39402720-39416717	lincRNA	WT_p1kb	2	565	0.35	SA_p1kb	8	986	0.8	WT	2	519	0.38	SA	4	363	1.08
TCONS_00040548	XLOC_029910	Chr10:39427992-39428402	lincRNA	WT_p1kb	2	280	0.7	SA_p1kb	10	198	4.8	WT	2	193	1.02	SA	0	31	0
TCONS_00040549	XLOC_029910	Chr10:39427992-39428402	lincRNA	WT_p1kb	2	280	0.7	SA_p1kb	10	198	4.8	WT	2	193	1.02	SA	0	31	0
TCONS_00040597	XLOC_029942	Chr10:40375201-40375405	lincRNA	WT_p1kb	53	850	5.86	SA_p1kb	56	917	5.75	WT	26	234	10	SA	39	69	36.11
TCONS_00040638	XLOC_029968	Chr10:40750565-40765446	lincRNA	WT_p1kb	26	639	3.9	SA_p1kb	23	537	4.1	WT	65	356	15.43	SA	30	217	12.14
TCONS_00040706	XLOC_030019	Chr10:41648500-41649309	lincRNA	WT_p1kb	4	553	0.71	SA_p1kb	3	668	0.44	WT	6	645	0.92	SA	3	434	0.68
TCONS_00040765	XLOC_030070	Chr10:42518604-42519047	lincRNA	WT_p1kb	33	247	11.78	SA_p1kb	61	314	16.26	WT	1	195	0.51	SA	0	451	0
TCONS_00040836	XLOC_030117	Chr10:43335898-43347599	lincRNA	WT_p1kb	4	758	0.52	SA_p1kb	2	637	0.31	WT	2	304	0.65	SA	2	231	0.85
TCONS_00040837	XLOC_030115	Chr10:43335898-43347599	lincRNA	WT_p1kb	4	569	0.69	SA_p1kb	3	874	0.34	WT	2	519	0.38	SA	1	308	0.32
TCONS_00040872	XLOC_030138	Chr10:43688438-43688732	lincRNA	WT_p1kb	2	522	0.38	SA_p1kb	1	669	0.14	WT	0	0	0	SA	0	48	0
TCONS_00040913	XLOC_030161	Chr10:44218774-44218976	lincRNA	WT_p1kb	6	735	0.8	SA_p1kb	0	453	0	WT	0	151	0	SA	0	150	0
TCONS_00040916	XLOC_030163	Chr10:44253043-44253289	lincRNA	WT_p1kb	10	667	1.47	SA_p1kb	9	638	1.39	WT	1	243	0.4	SA	0	301	0
TCONS_00041067	XLOC_030270	Chr10:45525849-45526114	lincRNA	WT_p1kb	5	581	0.85	SA_p1kb	1	740	0.13	WT	1	460	0.21	SA	5	277	1.77
TCONS_00041152	XLOC_030329	Chr10:46534018-46534257	lincRNA	WT_p1kb	3	473	0.63	SA_p1kb	1	741	0.13	WT	38	193	16.45	SA	39	192	16.88
TCONS_00041159	XLOC_030335	Chr10:46648961-46649262	lincRNA	WT_p1kb	0	264	0	SA_p1kb	2	248	0.8	WT	0	179	0	SA	0	219	0
TCONS_00041165	XLOC_030339	Chr10:46695398-46695622	lincRNA	WT_p1kb	5	574	0.86	SA_p1kb	0	554	0	WT	0	147	0	SA	0	175	0
TCONS_00041187	XLOC_030356	Chr10:47044524-47044775	lincRNA	WT_p1kb	1	583	0.17	SA_p1kb	3	597	0.5	WT	2	221	0.89	SA	3	375	0.79
TCONS_00041233	XLOC_030390	Chr10:47593165-47593407	lincRNA	WT_p1kb	5	844	0.58	SA_p1kb	1	747	0.13	WT	48	277	14.76	SA	33	192	14.66
TCONS_00041290	XLOC_030427	Chr10:48339745-48340016	lincRNA	WT_p1kb	7	845	0.82	SA_p1kb	6	736	0.8	WT	0	132	0	SA	1	89	1.11
TCONS_00041343	XLOC_030465	Chr10:48864551-48864885	lincRNA	WT_p1kb	1	706	0.14	SA_p1kb	3	713	0.41	WT	0	246	0	SA	1	230	0.43
TCONS_00041385	XLOC_030496	Chr10:49166323-49166675	lincRNA	WT_p1kb	1	648	0.15	SA_p1kb	5	853	0.58	WT	0	296	0	SA	0	254	0
TCONS_00041420	XLOC_030519	Chr10:49408835-49409083	lincRNA	WT_p1kb	0	694	0	SA_p1kb	4	901	0.44	WT	0	355	0	SA	3	182	1.62
TCONS_00041426	XLOC_030524	Chr10:49632516-49632763	lincRNA	WT_p1kb	3	532	0.56	SA_p1kb	3	644	0.46	WT	0	294	0	SA	2	174	1.13
TCONS_00041428	XLOC_030526	Chr10:49733934-49734187	lincRNA	WT_p1kb	0	416	0	SA_p1kb	0	239	0	WT	1	50	1.96	SA	0	90	0
TCONS_00041448	XLOC_030541	Chr10:50030841-50031181	lincRNA	WT_p1kb	3	534	0.55	SA_p1kb	4	466	0.85	WT	0	245	0	SA	0	97	0
TCONS_00041505	XLOC_030579	Chr10:50698050-50698299	lincRNA	WT_p1kb	1	672	0.14	SA_p1kb	2	890	0.22	WT	1	78	1.26	SA	2	210	0.94
TCONS_00041519	XLOC_030590	Chr10:50776054-50776275	lincRNA	WT_p1kb	6	749	0.79	SA_p1kb	0	289	0	WT	0	241	0	SA	1	224	0.44
TCONS_00041528	XLOC_030596	Chr10:50848834-50851326	lincRNA	WT_p1kb	4	556	0.71	SA_p1kb	4	590	0.67	WT	1	173	0.57	SA	0	104	0
TCONS_00041529	XLOC_030595	Chr10:50848834-50851326	lincRNA	WT_p1kb	0	275	0	SA_p1kb	2	455	0.43	WT	1	199	0.5	SA	2	211	0.93
TCONS_00041823	XLOC_030782	Chr11:1394463-1394701	lincRNA	WT_p1kb	2	610	0.32	SA_p1kb	4	774	0.51	WT	0	39	0	SA	4	134	2.89
TCONS_00041976	XLOC_030901	Chr11:3024641-3025166	lincRNA	WT_p1kb	5	591	0.83	SA_p1kb	2	770	0.25	WT	1	176	0.56	SA	2	240	0.82
TCONS_00041997	XLOC_030917	Chr11:3264922-3265125	lincRNA	WT_p1kb	7	869	0.79	SA_p1kb	2	606	0.32	WT	4	263	1.49	SA	0	170	0
TCONS_00042020	XLOC_030936	Chr11:3595448-3596387	lincRNA	WT_p1kb	2	516	0.38	SA_p1kb	3	712	0.41	WT	2	388	0.51	SA	2	440	0.45
TCONS_00042194	XLOC_031067	Chr11:5292242-5292612	lincRNA	WT_p1kb	2	861	0.23	SA_p1kb	2	655	0.3	WT	1	144	0.68	SA	0	73	0
TCONS_00042241	XLOC_031104	Chr11:5731786-5739745	lincRNA	WT_p1kb	69	569	10.81	SA_p1kb	40	415	8.79	WT	0	275	0	SA	0	228	0
TCONS_00042266	XLOC_031124	Chr11:5894847-5895326	lincRNA	WT_p1kb	2	529	0.37	SA_p1kb	3	448	0.66	WT	0	330	0	SA	0	234	0
TCONS_00042267	XLOC_031125	Chr11:5895398-5896073	lincRNA	WT_p1kb	1	661	0.15	SA_p1kb	2	509	0.39	WT	1	375	0.26	SA	1	803	0.12
TCONS_00042268	XLOC_031126	Chr11:5896933-5897508	lincRNA	WT_p1kb	4	415	0.95	SA_p1kb	4	948	0.42	WT	3	568	0.52	SA	0	524	0
TCONS_00042310	XLOC_031152	Chr11:6203040-6203253	lincRNA	WT_p1kb	2	569	0.35	SA_p1kb	6	598	0.99	WT	4	198	1.98	SA	0	116	0
TCONS_00042374	XLOC_031198	Chr11:6866222-6866497	lincRNA	WT_p1kb	1	425	0.23	SA_p1kb	2	474	0.42	WT	0	72	0	SA	1	218	0.45
TCONS_00042378	XLOC_031201	Chr11:6898665-6898922	lincRNA	WT_p1kb	2	676	0.29	SA_p1kb	7	364	1.88	WT	8	149	5.09	SA	22	110	16.66
TCONS_00042564	XLOC_031348	Chr11:8925635-8925874	lincRNA	WT_p1kb	6	986	0.6	SA_p1kb	6	671	0.88	WT	1	113	0.87	SA	0	168	0
TCONS_00042586	XLOC_031367	Chr11:9183213-9183593	lincRNA	WT_p1kb	0	623	0	SA_p1kb	2	837	0.23	WT	0	101	0	SA	3	310	0.95
TCONS_00042632	XLOC_031402	Chr11:9605063-9616329	lincRNA	WT_p1kb	4	888	0.44	SA_p1kb	3	1226	0.24	WT	0	132	0	SA	1	167	0.59
TCONS_00042709	XLOC_031452	Chr11:10242841-10243073	lincRNA	WT_p1kb	6	539	1.1	SA_p1kb	0	682	0	WT	0	114	0	SA	0	75	0
TCONS_00042794	XLOC_031511	Chr11:11303254-11303484	lincRNA	WT_p1kb	3	1024	0.29	SA_p1kb	2	577	0.34	WT	1	137	0.72	SA	1	204	0.48
TCONS_00042805	XLOC_031522	Chr11:11500259-11500529	lincRNA	WT_p1kb	5	579	0.85	SA_p1kb	4	560	0.7	WT	3	618	0.48	SA	0	273	0
TCONS_00042807	XLOC_031524	Chr11:11617106-11617358	lincRNA	WT_p1kb	4	812	0.49	SA_p1kb	1	700	0.14	WT	1	158	0.62	SA	0	17	0
TCONS_00042819	XLOC_031536	Chr11:11829910-11830850	lincRNA	WT_p1kb	5	566	0.87	SA_p1kb	1	470	0.21	WT	0	236	0	SA	1	193	0.51
TCONS_00042831	XLOC_031548	Chr11:12257881-12258159	lincRNA	WT_p1kb	17	710	2.33	SA_p1kb	9	281	3.1	WT	31	533	5.49	SA	30	359	7.71
TCONS_00042856	XLOC_031566	Chr11:12720612-12721025	lincRNA	WT_p1kb	2	1134	0.17	SA_p1kb	8	841	0.94	WT	0	134	0	SA	0	121	0
TCONS_00042857	XLOC_031567	Chr11:12722278-12722704	lincRNA	WT_p1kb	0	328	0	SA_p1kb	5	235	2.08	WT	26	599	4.16	SA	12	364	3.19
TCONS_00042859	XLOC_031569	Chr11:12756179-12756434	lincRNA	WT_p1kb	66	955	6.46	SA_p1kb	30	517	5.48	WT	15	107	12.29	SA	19	36	34.54
TCONS_00042860	XLOC_031570	Chr11:12807128-12807395	lincRNA	WT_p1kb	2	554	0.35	SA_p1kb	1	456	0.21	WT	0	136	0	SA	0	67	0
TCONS_00042883	XLOC_031588	Chr11:14852333-14852604	lincRNA	WT_p1kb	2	776	0.25	SA_p1kb	7	870	0.79	WT	5	275	1.78	SA	0	209	0
TCONS_00042907	XLOC_031609	Chr11:15818622-15818866	lincRNA	WT_p1kb	0	630	0	SA_p1kb	1	922	0.1	WT	2	196	1.01	SA	1	214	0.46
TCONS_00042908	XLOC_031610	Chr11:15848986-15849240	lincRNA	WT_p1kb	124	1366	8.32	SA_p1kb	38	683	5.27	WT	10	108	8.47	SA	6	140	4.1
TCONS_00042918	XLOC_031619	Chr11:16040057-16040330	lincRNA	WT_p1kb	145	1474	8.95	SA_p1kb	44	573	7.13	WT	42	333	11.2	SA	36	195	15.58
TCONS_00042931	XLOC_031629	Chr11:18176751-18185444	lincRNA	WT_p1kb	0	593	0	SA_p1kb	1	674	0.14	WT	5	725	0.68	SA	1	421	0.23
TCONS_00042934	XLOC_031630	Chr11:18176751-18185444	lincRNA	WT_p1kb	0	620	0	SA_p1kb	1	621	0.16	WT	0	27	0	SA	0	23	0
TCONS_00042939	XLOC_031632	Chr11:18195499-18199124	lincRNA	WT_p1kb	4	850	0.46	SA_p1kb	1	809	0.12	WT	4	1190	0.33	SA	1	822	0.12
TCONS_00042957	XLOC_031646	Chr11:19236264-19236524	lincRNA	WT_p1kb	156	613	20.28	SA_p1kb	33	442	6.94	WT	15	174	7.93	SA	28	171	14.07
TCONS_00042978	XLOC_031665	Chr11:20035360-20035617	lincRNA	WT_p1kb	57	1618	3.4	SA_p1kb	37	613	5.69	WT	20	254	7.29	SA	13	399	3.15
TCONS_00042979	XLOC_031666	Chr11:20050898-20051153	lincRNA	WT_p1kb	51	1160	4.21	SA_p1kb	10	496	1.97	WT	8	215	3.58	SA	13	140	8.49
TCONS_00042988	XLOC_031673	Chr11:21722146-21722391	lincRNA	WT_p1kb	30	611	4.68	SA_p1kb	26	642	3.89	WT	1	189	0.52	SA	1	54	1.81
TCONS_00042991	XLOC_031676	Chr11:21878108-21878379	lincRNA	WT_p1kb	32	928	3.33	SA_p1kb	50	1212	3.96	WT	7	177	3.8	SA	11	304	3.49
TCONS_00043008	XLOC_031693	Chr11:24418585-24419151	lincRNA	WT_p1kb	0	694	0	SA_p1kb	1	911	0.1	WT	6	427	1.38	SA	0	573	0
TCONS_00043069	XLOC_031737	Chr11:25986557-25986852	lincRNA	WT_p1kb	3	575	0.51	SA_p1kb	7	648	1.06	WT	2	380	0.52	SA	1	218	0.45
TCONS_00043144	XLOC_031791	Chr11:26951911-26952150	lincRNA	WT_p1kb	25	290	7.93	SA_p1kb	41	480	7.86	WT	6	65	8.45	SA	21	249	7.77
TCONS_00043161	XLOC_031805	Chr11:27407429-27407747	lincRNA	WT_p1kb	3	512	0.58	SA_p1kb	5	955	0.52	WT	0	361	0	SA	2	387	0.51
TCONS_00043162	XLOC_031806	Chr11:27408262-27408742	lincRNA	WT_p1kb	1	1324	0.07	SA_p1kb	5	1233	0.4	WT	2	868	0.22	SA	0	652	0
TCONS_00043168	XLOC_031811	Chr11:27656981-27657188	lincRNA	WT_p1kb	93	830	10.07	SA_p1kb	33	376	8.06	WT	20	269	6.92	SA	2	76	2.56
TCONS_00043170	XLOC_031813	Chr11:27883111-27883389	lincRNA	WT_p1kb	1	602	0.16	SA_p1kb	1	634	0.15	WT	71	224	24.06	SA	56	265	17.44
TCONS_00043172	XLOC_031815	Chr11:28089093-28089314	lincRNA	WT_p1kb	5	1060	0.46	SA_p1kb	4	765	0.52	WT	0	302	0	SA	0	180	0
TCONS_00043179	XLOC_031819	Chr11:28263348-28263593	lincRNA	WT_p1kb	1	577	0.17	SA_p1kb	4	613	0.64	WT	1	133	0.74	SA	0	74	0
TCONS_00043211	XLOC_031839	Chr11:29377589-29496144	lincRNA	WT_p1kb	101	1607	5.91	SA_p1kb	46	592	7.21	WT	10	206	4.62	SA	5	150	3.22
TCONS_00043214	XLOC_031841	Chr11:29533639-29533885	lincRNA	WT_p1kb	41	1077	3.66	SA_p1kb	22	665	3.2	WT	8	269	2.88	SA	3	221	1.33
TCONS_00043225	XLOC_031849	Chr11:29761882-29784344	lincRNA	WT_p1kb	19	1150	1.62	SA_p1kb	8	810	0.97	WT	11	335	3.17	SA	5	218	2.24
TCONS_00043254	XLOC_031871	Chr11:30390441-30391213	lincRNA	WT_p1kb	3	14	17.64	SA_p1kb	0	5	0	WT	12	527	2.22	SA	16	563	2.76
TCONS_00043273	XLOC_031889	Chr11:30588584-30589329	lincRNA	WT_p1kb	0	26	0	SA_p1kb	0	13	0	WT	0	364	0	SA	0	296	0
TCONS_00043274	XLOC_031890	Chr11:30590225-30590534	lincRNA	WT_p1kb	2	112	1.75	SA_p1kb	0	284	0	WT	0	0	0	SA	1	18	5.26
TCONS_00043275	XLOC_031891	Chr11:30591294-30591890	lincRNA	WT_p1kb	0	418	0	SA_p1kb	1	426	0.23	WT	1	387	0.25	SA	6	564	1.05
TCONS_00043328	XLOC_031932	Chr11:31357721-31357987	lincRNA	WT_p1kb	7	741	0.93	SA_p1kb	7	700	0.99	WT	31	283	9.87	SA	28	270	9.39
TCONS_00043458	XLOC_032023	Chr11:33007540-33007828	lincRNA	WT_p1kb	3	556	0.53	SA_p1kb	2	512	0.38	WT	0	246	0	SA	0	259	0
TCONS_00043459	XLOC_032024	Chr11:33017769-33018027	lincRNA	WT_p1kb	137	1350	9.21	SA_p1kb	74	1063	6.5	WT	21	212	9.01	SA	14	210	6.25
TCONS_00043477	XLOC_032037	Chr11:33148821-33153264	lincRNA	WT_p1kb	2	108	1.81	SA_p1kb	0	197	0	WT	0	243	0	SA	0	148	0
TCONS_00043514	XLOC_032063	Chr11:33507459-33507804	lincRNA	WT_p1kb	1	670	0.14	SA_p1kb	6	558	1.06	WT	1	279	0.35	SA	1	402	0.24
TCONS_00043544	XLOC_032090	Chr11:34006246-34006615	lincRNA	WT_p1kb	1	427	0.23	SA_p1kb	0	347	0	WT	5	452	1.09	SA	0	188	0
TCONS_00043579	XLOC_032111	Chr11:34207929-34217878	lincRNA	WT_p1kb	5	1135	0.43	SA_p1kb	3	1163	0.25	WT	2	396	0.5	SA	1	239	0.41
TCONS_00043589	XLOC_032119	Chr11:34311077-34311505	lincRNA	WT_p1kb	4	895	0.44	SA_p1kb	5	894	0.55	WT	0	568	0	SA	2	547	0.36
TCONS_00043604	XLOC_032129	Chr11:34475415-34475803	lincRNA	WT_p1kb	2	212	0.93	SA_p1kb	0	444	0	WT	1	168	0.59	SA	1	99	1
TCONS_00043627	XLOC_032145	Chr11:37379-37633	lincRNA	WT_p1kb	4	533	0.74	SA_p1kb	8	603	1.3	WT	3	48	5.88	SA	3	107	2.72
TCONS_00043833	XLOC_032296	Chr11:2330122-2330596	lincRNA	WT_p1kb	0	728	0	SA_p1kb	3	948	0.31	WT	2	473	0.42	SA	7	663	1.04
TCONS_00043931	XLOC_032367	Chr11:3419683-3419945	lincRNA	WT_p1kb	10	815	1.21	SA_p1kb	3	412	0.72	WT	1	373	0.26	SA	1	284	0.35
TCONS_00044089	XLOC_032484	Chr11:5562865-5563367	lincRNA	WT_p1kb	4	626	0.63	SA_p1kb	2	557	0.35	WT	0	373	0	SA	0	347	0
TCONS_00044093	XLOC_032487	Chr11:5592386-5592653	lincRNA	WT_p1kb	1	292	0.34	SA_p1kb	0	321	0	WT	0	241	0	SA	6	218	2.67
TCONS_00044118	XLOC_032507	Chr11:6044501-6044919	lincRNA	WT_p1kb	0	403	0	SA_p1kb	4	590	0.67	WT	1	354	0.28	SA	0	725	0
TCONS_00044207	XLOC_032572	Chr11:6812935-6813236	lincRNA	WT_p1kb	0	348	0	SA_p1kb	4	578	0.68	WT	0	327	0	SA	0	188	0
TCONS_00044297	XLOC_032632	Chr11:7597598-7597916	lincRNA	WT_p1kb	1	626	0.15	SA_p1kb	0	460	0	WT	0	193	0	SA	1	190	0.52
TCONS_00044346	XLOC_032668	Chr11:8058601-8058853	lincRNA	WT_p1kb	81	575	12.34	SA_p1kb	43	461	8.53	WT	1	163	0.6	SA	5	182	2.67
TCONS_00044444	XLOC_032735	Chr11:8898634-8898880	lincRNA	WT_p1kb	1	517	0.19	SA_p1kb	2	348	0.57	WT	2	212	0.93	SA	0	166	0
TCONS_00044529	XLOC_032800	Chr11:10118735-10118998	lincRNA	WT_p1kb	5	1075	0.46	SA_p1kb	3	800	0.37	WT	0	160	0	SA	0	299	0
TCONS_00044531	XLOC_032802	Chr11:10131090-10131391	lincRNA	WT_p1kb	4	574	0.69	SA_p1kb	1	488	0.2	WT	1	124	0.8	SA	0	151	0
TCONS_00044532	XLOC_032803	Chr11:10131937-10132270	lincRNA	WT_p1kb	5	863	0.57	SA_p1kb	5	897	0.55	WT	2	111	1.76	SA	1	160	0.62
TCONS_00044572	XLOC_032828	Chr11:10438017-10438726	lincRNA	WT_p1kb	2	496	0.4	SA_p1kb	0	330	0	WT	115	546	17.39	SA	167	656	20.29
TCONS_00044573	XLOC_032829	Chr11:10497025-10497288	lincRNA	WT_p1kb	2	666	0.29	SA_p1kb	1	723	0.13	WT	1	93	1.06	SA	0	200	0
TCONS_00044661	XLOC_032899	Chr11:11969692-11969943	lincRNA	WT_p1kb	158	1642	8.77	SA_p1kb	31	502	5.81	WT	24	380	5.94	SA	2	106	1.85
TCONS_00044692	XLOC_032915	Chr11:12788582-12788838	lincRNA	WT_p1kb	1	1005	0.09	SA_p1kb	3	832	0.35	WT	2	340	0.58	SA	1	219	0.45
TCONS_00044727	XLOC_032939	Chr11:14867545-14867869	lincRNA	WT_p1kb	9	606	1.46	SA_p1kb	5	413	1.19	WT	0	321	0	SA	2	521	0.38
TCONS_00044773	XLOC_032980	Chr11:18508678-18523727	lincRNA	WT_p1kb	5	554	0.89	SA_p1kb	3	683	0.43	WT	8	319	2.44	SA	13	218	5.62
TCONS_00044780	XLOC_032985	Chr11:18941102-18941343	lincRNA	WT_p1kb	106	1482	6.67	SA_p1kb	70	1142	5.77	WT	19	193	8.96	SA	11	391	2.73
TCONS_00044792	XLOC_032994	Chr11:20022812-20023032	lincRNA	WT_p1kb	88	1492	5.56	SA_p1kb	39	844	4.41	WT	5	264	1.85	SA	4	117	3.3
TCONS_00044793	XLOC_032995	Chr11:20078194-20078434	lincRNA	WT_p1kb	65	1110	5.53	SA_p1kb	45	918	4.67	WT	5	135	3.57	SA	15	204	6.84
TCONS_00044795	XLOC_032997	Chr11:20734868-20735136	lincRNA	WT_p1kb	69	955	6.73	SA_p1kb	31	648	4.56	WT	17	317	5.08	SA	2	22	8.33
TCONS_00044797	XLOC_032999	Chr11:21100008-21100219	lincRNA	WT_p1kb	63	889	6.61	SA_p1kb	27	612	4.22	WT	7	240	2.83	SA	4	93	4.12
TCONS_00044798	XLOC_033000	Chr11:21189310-21189637	lincRNA	WT_p1kb	58	1052	5.22	SA_p1kb	39	669	5.5	WT	13	322	3.88	SA	13	386	3.25
TCONS_00044802	XLOC_033004	Chr11:21722146-21722391	lincRNA	WT_p1kb	15	323	4.43	SA_p1kb	4	97	3.96	WT	1	59	1.66	SA	1	55	1.78
TCONS_00044808	XLOC_033010	Chr11:22420239-22420463	lincRNA	WT_p1kb	96	1265	7.05	SA_p1kb	26	713	3.51	WT	37	477	7.19	SA	6	101	5.6
TCONS_00044813	XLOC_033015	Chr11:24491223-24491498	lincRNA	WT_p1kb	7	456	1.51	SA_p1kb	6	656	0.9	WT	46	124	27.05	SA	23	174	11.67
TCONS_00044910	XLOC_033086	Chr11:26885603-26888723	lincRNA	WT_p1kb	0	371	0	SA_p1kb	0	303	0	WT	0	199	0	SA	1	100	0.99
TCONS_00044929	XLOC_033099	Chr11:27755691-27755967	lincRNA	WT_p1kb	6	1165	0.51	SA_p1kb	2	663	0.3	WT	0	203	0	SA	0	349	0
TCONS_00044940	XLOC_033104	Chr11:27863606-27863929	lincRNA	WT_p1kb	54	658	7.58	SA_p1kb	38	627	5.71	WT	2	39	4.87	SA	1	62	1.58
TCONS_00044950	XLOC_033113	Chr11:27968937-27969161	lincRNA	WT_p1kb	0	559	0	SA_p1kb	4	562	0.7	WT	1	26	3.7	SA	0	20	0
TCONS_00044961	XLOC_033122	Chr11:28219153-28219374	lincRNA	WT_p1kb	128	1317	8.85	SA_p1kb	38	518	6.83	WT	2	89	2.19	SA	1	36	2.7
TCONS_00044987	XLOC_033144	Chr11:29299168-29299437	lincRNA	WT_p1kb	52	831	5.88	SA_p1kb	57	544	9.48	WT	23	190	10.79	SA	11	104	9.56
TCONS_00045047	XLOC_033190	Chr11:30670353-30670594	lincRNA	WT_p1kb	4	694	0.57	SA_p1kb	3	1241	0.24	WT	1	535	0.18	SA	0	251	0
TCONS_00045048	XLOC_033191	Chr11:30719989-30720262	lincRNA	WT_p1kb	10	184	5.15	SA_p1kb	4	226	1.73	WT	0	12	0	SA	0	8	0
TCONS_00045056	XLOC_033198	Chr11:30861695-30861899	lincRNA	WT_p1kb	2	752	0.26	SA_p1kb	4	613	0.64	WT	0	200	0	SA	0	277	0
TCONS_00045073	XLOC_033212	Chr11:31306031-31308768	lincRNA	WT_p1kb	1	671	0.14	SA_p1kb	8	919	0.86	WT	0	131	0	SA	3	97	3
TCONS_00045085	XLOC_033224	Chr11:31627886-31628112	lincRNA	WT_p1kb	2	337	0.58	SA_p1kb	1	296	0.33	WT	0	252	0	SA	3	287	1.03
TCONS_00045092	XLOC_033227	Chr11:31638234-31649340	lincRNA	WT_p1kb	0	446	0	SA_p1kb	8	483	1.62	WT	0	115	0	SA	1	179	0.55
TCONS_00045093	XLOC_033228	Chr11:31638234-31649340	lincRNA	WT_p1kb	4	783	0.5	SA_p1kb	7	552	1.25	WT	0	305	0	SA	3	256	1.15
TCONS_00045094	XLOC_033229	Chr11:31638234-31649340	lincRNA	WT_p1kb	44	472	8.52	SA_p1kb	67	579	10.37	WT	1	518	0.19	SA	1	370	0.26
TCONS_00045134	XLOC_033264	Chr11:32443779-32444260	lincRNA	WT_p1kb	1	312	0.31	SA_p1kb	0	335	0	WT	0	238	0	SA	3	436	0.68
TCONS_00045197	XLOC_033310	Chr11:33125408-33125609	lincRNA	WT_p1kb	6	724	0.82	SA_p1kb	6	634	0.93	WT	1	24	4	SA	2	161	1.22
TCONS_00045216	XLOC_033324	Chr11:33445364-33446009	lincRNA	WT_p1kb	0	275	0	SA_p1kb	1	455	0.21	WT	0	239	0	SA	1	177	0.56
TCONS_00045260	XLOC_033350	Chr11:33872339-33872839	lincRNA	WT_p1kb	3	777	0.38	SA_p1kb	4	597	0.66	WT	4	574	0.69	SA	0	240	0
TCONS_00045400	XLOC_033447	Chr12:270803-273138	lincRNA	WT_p1kb	16	748	2.09	SA_p1kb	7	621	1.11	WT	6	1333	0.44	SA	1	926	0.1
TCONS_00045423	XLOC_033463	Chr12:447308-447877	lincRNA	WT_p1kb	1	514	0.19	SA_p1kb	1	658	0.15	WT	1	443	0.22	SA	2	363	0.54
TCONS_00045493	XLOC_033508	Chr12:1060463-1061211	lincRNA	WT_p1kb	4	670	0.59	SA_p1kb	1	972	0.1	WT	2	344	0.57	SA	0	411	0
TCONS_00045532	XLOC_033531	Chr12:1251749-1252209	lincRNA	WT_p1kb	2	882	0.22	SA_p1kb	4	565	0.7	WT	0	134	0	SA	1	224	0.44
TCONS_00045642	XLOC_033608	Chr12:2367127-2367529	lincRNA	WT_p1kb	1	593	0.16	SA_p1kb	0	512	0	WT	1	106	0.93	SA	1	373	0.26
TCONS_00045645	XLOC_033611	Chr12:2419162-2419366	lincRNA	WT_p1kb	5	657	0.75	SA_p1kb	1	682	0.14	WT	2	341	0.58	SA	0	173	0
TCONS_00045669	XLOC_033625	Chr12:2565253-2565460	lincRNA	WT_p1kb	7	968	0.71	SA_p1kb	1	1244	0.08	WT	12	162	6.89	SA	23	299	7.14
TCONS_00045709	XLOC_033653	Chr12:2867107-2867680	lincRNA	WT_p1kb	0	828	0	SA_p1kb	1	553	0.18	WT	2	478	0.41	SA	2	568	0.35
TCONS_00045711	XLOC_033655	Chr12:2907722-2907974	lincRNA	WT_p1kb	7	756	0.91	SA_p1kb	1	892	0.11	WT	0	203	0	SA	0	243	0
TCONS_00045746	XLOC_033682	Chr12:3235482-3235872	lincRNA	WT_p1kb	4	806	0.49	SA_p1kb	2	657	0.3	WT	1	216	0.46	SA	0	345	0
TCONS_00045763	XLOC_033695	Chr12:3454403-3454641	lincRNA	WT_p1kb	5	921	0.53	SA_p1kb	1	305	0.32	WT	122	254	32.44	SA	36	69	34.28
TCONS_00045767	XLOC_033698	Chr12:3490598-3490965	lincRNA	WT_p1kb	6	770	0.77	SA_p1kb	0	782	0	WT	0	322	0	SA	0	414	0
TCONS_00045826	XLOC_033738	Chr12:3858131-3858558	lincRNA	WT_p1kb	3	760	0.39	SA_p1kb	2	524	0.38	WT	0	218	0	SA	0	374	0
TCONS_00045843	XLOC_033751	Chr12:4014756-4015029	lincRNA	WT_p1kb	2	636	0.31	SA_p1kb	1	406	0.24	WT	0	212	0	SA	1	285	0.34
TCONS_00045853	XLOC_033759	Chr12:4170463-4170905	lincRNA	WT_p1kb	4	620	0.64	SA_p1kb	0	246	0	WT	32	219	12.74	SA	25	179	12.25
TCONS_00045898	XLOC_033796	Chr12:4803506-4803917	lincRNA	WT_p1kb	0	429	0	SA_p1kb	0	361	0	WT	0	251	0	SA	0	313	0
TCONS_00045912	XLOC_033807	Chr12:4973069-4973335	lincRNA	WT_p1kb	2	471	0.42	SA_p1kb	5	346	1.42	WT	0	83	0	SA	0	176	0
TCONS_00045997	XLOC_033866	Chr12:6026501-6026844	lincRNA	WT_p1kb	0	824	0	SA_p1kb	3	1131	0.26	WT	2	584	0.34	SA	1	245	0.4
TCONS_00046006	XLOC_033874	Chr12:6123027-6123278	lincRNA	WT_p1kb	0	464	0	SA_p1kb	1	687	0.14	WT	1	132	0.75	SA	1	180	0.55
TCONS_00046036	XLOC_033895	Chr12:6501412-6501658	lincRNA	WT_p1kb	5	675	0.73	SA_p1kb	1	541	0.18	WT	1	162	0.61	SA	2	208	0.95
TCONS_00046067	XLOC_033923	Chr12:7169719-7169965	lincRNA	WT_p1kb	1	350	0.28	SA_p1kb	3	448	0.66	WT	0	0	0	SA	0	0	0
TCONS_00046117	XLOC_033957	Chr12:7718067-7718888	lincRNA	WT_p1kb	100	753	11.72	SA_p1kb	72	641	10.09	WT	136	1200	10.17	SA	41	441	8.5
TCONS_00046166	XLOC_033993	Chr12:8757374-8757629	lincRNA	WT_p1kb	4	507	0.78	SA_p1kb	2	465	0.42	WT	0	183	0	SA	1	64	1.53
TCONS_00046201	XLOC_034024	Chr12:10252505-10252770	lincRNA	WT_p1kb	32	391	7.56	SA_p1kb	12	260	4.41	WT	10	214	4.46	SA	2	192	1.03
TCONS_00046212	XLOC_034034	Chr12:10585936-10586178	lincRNA	WT_p1kb	24	680	3.4	SA_p1kb	4	338	1.16	WT	3	264	1.12	SA	0	213	0
TCONS_00046231	XLOC_034049	Chr12:11309674-11309920	lincRNA	WT_p1kb	10	480	2.04	SA_p1kb	8	536	1.47	WT	0	102	0	SA	0	149	0
TCONS_00046237	XLOC_034053	Chr12:11537070-11537724	lincRNA	WT_p1kb	1	609	0.16	SA_p1kb	1	385	0.25	WT	9	547	1.61	SA	0	495	0
TCONS_00046269	XLOC_034079	Chr12:12926979-12927325	lincRNA	WT_p1kb	101	1476	6.4	SA_p1kb	79	1395	5.35	WT	65	4688	1.36	SA	39	6102	0.63
TCONS_00046274	XLOC_034084	Chr12:13265847-13272653	lincRNA	WT_p1kb	4	519	0.76	SA_p1kb	0	544	0	WT	1	119	0.83	SA	2	163	1.21
TCONS_00046279	XLOC_034088	Chr12:13941356-13945347	lincRNA	WT_p1kb	1	429	0.23	SA_p1kb	2	438	0.45	WT	1	244	0.4	SA	3	353	0.84
TCONS_00046280	XLOC_034089	Chr12:13941356-13945347	lincRNA	WT_p1kb	1	288	0.34	SA_p1kb	3	427	0.69	WT	1	347	0.28	SA	4	461	0.86
TCONS_00046283	XLOC_034092	Chr12:13947306-13947647	lincRNA	WT_p1kb	91	858	9.58	SA_p1kb	67	580	10.35	WT	8	102	7.27	SA	11	151	6.79
TCONS_00046327	XLOC_034127	Chr12:17015694-17015944	lincRNA	WT_p1kb	75	1422	5.01	SA_p1kb	45	1010	4.26	WT	34	336	9.18	SA	33	392	7.76
TCONS_00046337	XLOC_034136	Chr12:18273484-18273748	lincRNA	WT_p1kb	74	2033	3.51	SA_p1kb	26	1072	2.36	WT	9	259	3.35	SA	13	292	4.26
TCONS_00046347	XLOC_034142	Chr12:19310908-19311540	lincRNA	WT_p1kb	5	507	0.97	SA_p1kb	13	442	2.85	WT	2	358	0.55	SA	1	309	0.32
TCONS_00046388	XLOC_034180	Chr12:21765020-21765519	lincRNA	WT_p1kb	3	1048	0.28	SA_p1kb	10	951	1.04	WT	2	481	0.41	SA	1	383	0.26
TCONS_00046393	XLOC_034183	Chr12:21960288-21960640	lincRNA	WT_p1kb	3	536	0.55	SA_p1kb	8	848	0.93	WT	21	289	6.77	SA	14	157	8.18
TCONS_00046398	XLOC_034188	Chr12:22212223-22212493	lincRNA	WT_p1kb	49	908	5.12	SA_p1kb	23	793	2.81	WT	14	240	5.51	SA	3	247	1.2
TCONS_00046407	XLOC_034196	Chr12:23379654-23379858	lincRNA	WT_p1kb	4	1009	0.39	SA_p1kb	2	866	0.23	WT	0	135	0	SA	0	92	0
TCONS_00046408	XLOC_034197	Chr12:23580548-23580786	lincRNA	WT_p1kb	6	461	1.28	SA_p1kb	3	353	0.84	WT	1	239	0.41	SA	6	80	6.97
TCONS_00046426	XLOC_034211	Chr12:25135053-25135307	lincRNA	WT_p1kb	95	1221	7.21	SA_p1kb	65	1120	5.48	WT	9	206	4.18	SA	11	226	4.64
TCONS_00046427	XLOC_034212	Chr12:25216556-25216813	lincRNA	WT_p1kb	8	222	3.47	SA_p1kb	25	373	6.28	WT	50	487	9.31	SA	10	251	3.83
TCONS_00046428	XLOC_034213	Chr12:25325725-25326114	lincRNA	WT_p1kb	156	1785	8.03	SA_p1kb	93	974	8.71	WT	43	817	5	SA	14	263	5.05
TCONS_00046434	XLOC_034219	Chr12:25717385-25717632	lincRNA	WT_p1kb	49	1024	4.56	SA_p1kb	27	733	3.55	WT	6	70	7.89	SA	2	60	3.22
TCONS_00046469	XLOC_034245	Chr12:28783315-28783600	lincRNA	WT_p1kb	53	1320	3.86	SA_p1kb	40	1263	3.06	WT	12	117	9.3	SA	17	280	5.72
TCONS_00046478	XLOC_034253	Chr12:30330907-30331136	lincRNA	WT_p1kb	124	1230	9.15	SA_p1kb	43	700	5.78	WT	7	81	7.95	SA	2	71	2.73
TCONS_00046484	XLOC_034259	Chr12:30931593-30931870	lincRNA	WT_p1kb	82	1285	5.99	SA_p1kb	24	817	2.85	WT	2	63	3.07	SA	1	40	2.43
TCONS_00046490	XLOC_034264	Chr12:31311743-31311986	lincRNA	WT_p1kb	53	1109	4.56	SA_p1kb	78	1300	5.66	WT	7	136	4.89	SA	18	313	5.43
TCONS_00046539	XLOC_034295	Chr12:32232791-32233061	lincRNA	WT_p1kb	37	758	4.65	SA_p1kb	73	1182	5.81	WT	20	256	7.24	SA	1	38	2.56
TCONS_00046567	XLOC_034317	Chr12:32718380-32718621	lincRNA	WT_p1kb	9	1221	0.73	SA_p1kb	10	1336	0.74	WT	2	248	0.8	SA	0	230	0
TCONS_00046576	XLOC_034326	Chr12:32888707-32889261	lincRNA	WT_p1kb	4	814	0.48	SA_p1kb	1	426	0.23	WT	0	294	0	SA	0	310	0
TCONS_00046587	XLOC_034337	Chr12:33275094-33275380	lincRNA	WT_p1kb	80	3687	2.12	SA_p1kb	87	5132	1.66	WT	50	5827	0.85	SA	48	8782	0.54
TCONS_00046589	XLOC_034339	Chr12:33277762-33278239	lincRNA	WT_p1kb	225	18311	1.21	SA_p1kb	231	34062	0.67	WT	64	4602	1.37	SA	53	6093	0.86
TCONS_00046604	XLOC_034349	Chr12:33725944-33726202	lincRNA	WT_p1kb	3	763	0.39	SA_p1kb	0	622	0	WT	1	184	0.54	SA	0	220	0
TCONS_00046610	XLOC_034355	Chr12:33838714-33839025	lincRNA	WT_p1kb	3	773	0.38	SA_p1kb	3	413	0.72	WT	0	262	0	SA	0	214	0
TCONS_00046639	XLOC_034374	Chr12:34293415-34293706	lincRNA	WT_p1kb	3	1146	0.26	SA_p1kb	5	677	0.73	WT	0	282	0	SA	1	245	0.4
TCONS_00046656	XLOC_034386	Chr12:34626552-34626887	lincRNA	WT_p1kb	279	1719	13.96	SA_p1kb	83	703	10.55	WT	36	572	5.92	SA	27	247	9.85
TCONS_00046704	XLOC_034425	Chr12:35309658-35309957	lincRNA	WT_p1kb	0	697	0	SA_p1kb	3	593	0.5	WT	0	81	0	SA	0	265	0
TCONS_00046722	XLOC_034439	Chr12:35678903-35679227	lincRNA	WT_p1kb	4	688	0.57	SA_p1kb	0	655	0	WT	1	233	0.42	SA	3	342	0.86
TCONS_00046803	XLOC_034506	Chr12:36671143-36671809	lincRNA	WT_p1kb	3	528	0.56	SA_p1kb	2	759	0.26	WT	35	741	4.51	SA	18	675	2.59
TCONS_00046813	XLOC_034513	Chr12:36769080-36769496	lincRNA	WT_p1kb	7	504	1.36	SA_p1kb	0	474	0	WT	0	251	0	SA	8	773	1.02
TCONS_00046817	XLOC_034517	Chr12:36804987-36805275	lincRNA	WT_p1kb	1	748	0.13	SA_p1kb	5	941	0.52	WT	0	8	0	SA	0	42	0
TCONS_00046842	XLOC_034537	Chr12:37150771-37161092	lincRNA	WT_p1kb	16	924	1.7	SA_p1kb	10	681	1.44	WT	2	566	0.35	SA	1	295	0.33
TCONS_00046857	XLOC_034551	Chr12:37515823-37516512	lincRNA	WT_p1kb	2	1049	0.19	SA_p1kb	3	1104	0.27	WT	5	559	0.88	SA	2	737	0.27
TCONS_00046886	XLOC_034568	Chr12:38008865-38009310	lincRNA	WT_p1kb	1	608	0.16	SA_p1kb	0	622	0	WT	4	573	0.69	SA	0	231	0
TCONS_00046918	XLOC_034594	Chr12:38549721-38550071	lincRNA	WT_p1kb	93	1454	6.01	SA_p1kb	58	771	6.99	WT	40	502	7.38	SA	40	445	8.24
TCONS_00046925	XLOC_034599	Chr12:38611154-38611758	lincRNA	WT_p1kb	11	889	1.22	SA_p1kb	4	925	0.43	WT	0	320	0	SA	1	777	0.12
TCONS_00046939	XLOC_034612	Chr12:38759471-38759749	lincRNA	WT_p1kb	10	834	1.18	SA_p1kb	0	279	0	WT	1	119	0.83	SA	0	67	0
TCONS_00047013	XLOC_034664	Chr12:39602346-39602695	lincRNA	WT_p1kb	4	1456	0.27	SA_p1kb	3	1072	0.27	WT	0	484	0	SA	0	148	0
TCONS_00047017	XLOC_034667	Chr12:39655612-39655964	lincRNA	WT_p1kb	7	642	1.07	SA_p1kb	6	502	1.18	WT	1	461	0.21	SA	0	324	0
TCONS_00047025	XLOC_034674	Chr12:39755079-39755348	lincRNA	WT_p1kb	3	729	0.4	SA_p1kb	5	984	0.5	WT	0	187	0	SA	2	162	1.21
TCONS_00047063	XLOC_034701	Chr12:1227-15598	lincRNA	WT_p1kb	8	453	1.73	SA_p1kb	6	279	2.1	WT	0	200	0	SA	0	269	0
TCONS_00047084	XLOC_034714	Chr12:135566-135834	lincRNA	WT_p1kb	0	862	0	SA_p1kb	1	819	0.12	WT	1	131	0.75	SA	0	71	0
TCONS_00047085	XLOC_034715	Chr12:140922-144639	lincRNA	WT_p1kb	0	231	0	SA_p1kb	0	23	0	WT	1	489	0.2	SA	3	319	0.93
TCONS_00047086	XLOC_034716	Chr12:149968-150606	lincRNA	WT_p1kb	0	608	0	SA_p1kb	2	613	0.32	WT	1	480	0.2	SA	0	415	0
TCONS_00047092	XLOC_034721	Chr12:223528-224277	lincRNA	WT_p1kb	2	705	0.28	SA_p1kb	3	700	0.42	WT	0	344	0	SA	5	594	0.83
TCONS_00047122	XLOC_034746	Chr12:546372-546942	lincRNA	WT_p1kb	3	633	0.47	SA_p1kb	3	667	0.44	WT	0	512	0	SA	0	406	0
TCONS_00047205	XLOC_034808	Chr12:1353050-1353712	lincRNA	WT_p1kb	1	387	0.25	SA_p1kb	1	249	0.4	WT	0	540	0	SA	4	678	0.58
TCONS_00047259	XLOC_034847	Chr12:1911375-1911639	lincRNA	WT_p1kb	48	500	8.75	SA_p1kb	20	389	4.88	WT	24	178	11.88	SA	6	60	9.09
TCONS_00047351	XLOC_034906	Chr12:2713534-2713784	lincRNA	WT_p1kb	4	530	0.74	SA_p1kb	0	1000	0	WT	1	207	0.48	SA	0	271	0
TCONS_00047502	XLOC_035023	Chr12:4519870-4520140	lincRNA	WT_p1kb	98	429	18.59	SA_p1kb	69	304	18.49	WT	1	215	0.46	SA	2	78	2.5
TCONS_00047527	XLOC_035042	Chr12:4817012-4817478	lincRNA	WT_p1kb	0	412	0	SA_p1kb	12	605	1.94	WT	0	495	0	SA	1	471	0.21
TCONS_00047577	XLOC_035079	Chr12:5424897-5425140	lincRNA	WT_p1kb	10	1426	0.69	SA_p1kb	14	882	1.56	WT	0	49	0	SA	0	107	0
TCONS_00047598	XLOC_035096	Chr12:5746057-5746358	lincRNA	WT_p1kb	1	903	0.11	SA_p1kb	2	806	0.24	WT	2	164	1.2	SA	2	201	0.98
TCONS_00047599	XLOC_035097	Chr12:5746620-5747028	lincRNA	WT_p1kb	0	688	0	SA_p1kb	0	568	0	WT	0	150	0	SA	1	424	0.23
TCONS_00047623	XLOC_035113	Chr12:5971520-5977058	lincRNA	WT_p1kb	0	417	0	SA_p1kb	2	1063	0.18	WT	3	263	1.12	SA	2	248	0.8
TCONS_00047624	XLOC_035114	Chr12:5971520-5977058	lincRNA	WT_p1kb	2	196	1.01	SA_p1kb	0	92	0	WT	0	203	0	SA	0	56	0
TCONS_00047660	XLOC_035138	Chr12:6427672-6427910	lincRNA	WT_p1kb	2	749	0.26	SA_p1kb	0	845	0	WT	1	152	0.65	SA	1	87	1.13
TCONS_00047685	XLOC_035154	Chr12:6667954-6668159	lincRNA	WT_p1kb	3	377	0.78	SA_p1kb	5	613	0.8	WT	0	138	0	SA	1	81	1.21
TCONS_00047700	XLOC_035166	Chr12:6973532-6973825	lincRNA	WT_p1kb	13	226	5.43	SA_p1kb	1	105	0.94	WT	54	404	11.79	SA	22	291	7.02
TCONS_00047703	XLOC_035169	Chr12:7000137-7000684	lincRNA	WT_p1kb	4	1251	0.31	SA_p1kb	4	914	0.43	WT	7	766	0.9	SA	1	577	0.17
TCONS_00047743	XLOC_035196	Chr12:7549091-7549334	lincRNA	WT_p1kb	7	587	1.17	SA_p1kb	4	696	0.57	WT	2	243	0.81	SA	0	203	0
TCONS_00047784	XLOC_035229	Chr12:8830413-8830735	lincRNA	WT_p1kb	1	561	0.17	SA_p1kb	1	560	0.17	WT	0	112	0	SA	0	48	0
TCONS_00047813	XLOC_035252	Chr12:9671616-9671905	lincRNA	WT_p1kb	1	462	0.21	SA_p1kb	0	499	0	WT	2	259	0.76	SA	0	219	0
TCONS_00047831	XLOC_035265	Chr12:9902725-9902965	lincRNA	WT_p1kb	1	657	0.15	SA_p1kb	5	1052	0.47	WT	1	215	0.46	SA	1	264	0.37
TCONS_00047839	XLOC_035271	Chr12:10105813-10106151	lincRNA	WT_p1kb	172	1008	14.57	SA_p1kb	88	991	8.15	WT	67	487	12.09	SA	58	475	10.88
TCONS_00047841	XLOC_035273	Chr12:10234679-10234984	lincRNA	WT_p1kb	10	656	1.5	SA_p1kb	8	654	1.2	WT	1	516	0.19	SA	1	308	0.32
TCONS_00047881	XLOC_035299	Chr12:11454791-11455040	lincRNA	WT_p1kb	114	1561	6.8	SA_p1kb	29	484	5.65	WT	24	331	6.76	SA	6	135	4.25
TCONS_00047896	XLOC_035311	Chr12:11739690-11740388	lincRNA	WT_p1kb	11	404	2.65	SA_p1kb	7	267	2.55	WT	3	212	1.39	SA	0	123	0
TCONS_00047897	XLOC_035312	Chr12:11740684-11741224	lincRNA	WT_p1kb	2	417	0.47	SA_p1kb	3	449	0.66	WT	8	295	2.64	SA	7	183	3.68
TCONS_00047921	XLOC_035332	Chr12:12926979-12927325	lincRNA	WT_p1kb	95	1278	6.91	SA_p1kb	30	660	4.34	WT	60	4883	1.21	SA	49	6045	0.8
TCONS_00047925	XLOC_035336	Chr12:13205533-13205790	lincRNA	WT_p1kb	71	1363	4.95	SA_p1kb	51	912	5.29	WT	55	444	11.02	SA	11	130	7.8
TCONS_00047935	XLOC_035346	Chr12:14087500-14087754	lincRNA	WT_p1kb	32	765	4.01	SA_p1kb	35	748	4.46	WT	8	205	3.75	SA	11	190	5.47
TCONS_00047959	XLOC_035360	Chr12:14990124-14990378	lincRNA	WT_p1kb	93	987	8.61	SA_p1kb	65	840	7.18	WT	34	417	7.53	SA	31	279	10
TCONS_00048000	XLOC_035388	Chr12:16370029-16370551	lincRNA	WT_p1kb	1	542	0.18	SA_p1kb	0	480	0	WT	0	467	0	SA	4	475	0.83
TCONS_00048028	XLOC_035411	Chr12:18168652-18168897	lincRNA	WT_p1kb	37	645	5.42	SA_p1kb	26	777	3.23	WT	15	232	6.07	SA	4	135	2.87
TCONS_00048046	XLOC_035427	Chr12:19111565-19111820	lincRNA	WT_p1kb	4	790	0.5	SA_p1kb	4	596	0.66	WT	0	293	0	SA	0	228	0
TCONS_00048067	XLOC_035444	Chr12:21609472-21609915	lincRNA	WT_p1kb	58	806	6.71	SA_p1kb	69	848	7.52	WT	54	850	5.97	SA	35	485	6.73
TCONS_00048068	XLOC_035445	Chr12:21610399-21611932	lincRNA	WT_p1kb	16	689	2.26	SA_p1kb	16	1127	1.39	WT	165	1725	8.73	SA	65	1476	4.21
TCONS_00048082	XLOC_035453	Chr12:21791314-21793176	lincRNA	WT_p1kb	2	436	0.45	SA_p1kb	7	355	1.93	WT	5	528	0.93	SA	6	717	0.82
TCONS_00048100	XLOC_035467	Chr12:23412920-23413163	lincRNA	WT_p1kb	1	851	0.11	SA_p1kb	2	931	0.21	WT	0	143	0	SA	20	353	5.36
TCONS_00048102	XLOC_035469	Chr12:23458725-23458975	lincRNA	WT_p1kb	27	846	3.09	SA_p1kb	14	822	1.67	WT	1	189	0.52	SA	0	6	0
TCONS_00048111	XLOC_035478	Chr12:24598383-24598644	lincRNA	WT_p1kb	65	1210	5.09	SA_p1kb	50	1088	4.39	WT	4	160	2.43	SA	1	26	3.7
TCONS_00048121	XLOC_035482	Chr12:24914327-24914596	lincRNA	WT_p1kb	76	1161	6.14	SA_p1kb	23	719	3.09	WT	13	298	4.18	SA	6	187	3.1
TCONS_00048128	XLOC_035486	Chr12:25274224-25274895	lincRNA	WT_p1kb	58	267	17.84	SA_p1kb	61	415	12.81	WT	47	664	6.61	SA	48	694	6.46
TCONS_00048130	XLOC_035488	Chr12:25276675-25277202	lincRNA	WT_p1kb	3	1004	0.29	SA_p1kb	1	596	0.16	WT	0	396	0	SA	1	216	0.46
TCONS_00048132	XLOC_035490	Chr12:25278453-25279005	lincRNA	WT_p1kb	2	1096	0.18	SA_p1kb	2	513	0.38	WT	1	263	0.37	SA	0	348	0
TCONS_00048173	XLOC_035518	Chr12:29144299-29144547	lincRNA	WT_p1kb	48	777	5.81	SA_p1kb	32	545	5.54	WT	1	95	1.04	SA	1	11	8.33
TCONS_00048206	XLOC_035543	Chr12:32025852-32026067	lincRNA	WT_p1kb	3	1502	0.19	SA_p1kb	2	1434	0.13	WT	0	80	0	SA	2	168	1.17
TCONS_00048220	XLOC_035557	Chr12:32319081-32319723	lincRNA	WT_p1kb	0	132	0	SA_p1kb	0	162	0	WT	0	827	0	SA	3	566	0.52
TCONS_00048267	XLOC_035593	Chr12:33275094-33275380	lincRNA	WT_p1kb	237	16255	1.43	SA_p1kb	185	27949	0.65	WT	35	6735	0.51	SA	65	11572	0.55
TCONS_00048268	XLOC_035594	Chr12:33275450-33275815	lincRNA	WT_p1kb	192	17100	1.11	SA_p1kb	154	30110	0.5	WT	115	4629	2.42	SA	88	8223	1.05
TCONS_00048272	XLOC_035598	Chr12:33291014-33295578	lincRNA	WT_p1kb	0	643	0	SA_p1kb	0	376	0	WT	2	483	0.41	SA	1	186	0.53
TCONS_00048278	XLOC_035604	Chr12:33443257-33443504	lincRNA	WT_p1kb	5	694	0.71	SA_p1kb	2	429	0.46	WT	4	374	1.05	SA	9	346	2.53
TCONS_00048279	XLOC_035605	Chr12:33444433-33444697	lincRNA	WT_p1kb	8	923	0.85	SA_p1kb	3	545	0.54	WT	0	217	0	SA	1	228	0.43
TCONS_00048309	XLOC_035624	Chr12:34247771-34248329	lincRNA	WT_p1kb	0	485	0	SA_p1kb	4	558	0.71	WT	2	551	0.36	SA	3	680	0.43
TCONS_00048323	XLOC_035632	Chr12:34418350-34418608	lincRNA	WT_p1kb	7	624	1.1	SA_p1kb	0	611	0	WT	0	175	0	SA	0	134	0
TCONS_00048341	XLOC_035644	Chr12:34817873-34818113	lincRNA	WT_p1kb	0	579	0	SA_p1kb	2	709	0.28	WT	16	212	7.01	SA	5	171	2.84
TCONS_00048342	XLOC_035645	Chr12:34823374-34823782	lincRNA	WT_p1kb	4	577	0.68	SA_p1kb	1	606	0.16	WT	3	409	0.72	SA	1	182	0.54
TCONS_00048353	XLOC_035654	Chr12:34985756-34985960	lincRNA	WT_p1kb	3	951	0.31	SA_p1kb	2	441	0.45	WT	3	388	0.76	SA	0	589	0
TCONS_00048368	XLOC_035663	Chr12:35132007-35134985	lincRNA	WT_p1kb	2	914	0.21	SA_p1kb	2	664	0.3	WT	2	257	0.77	SA	0	132	0
TCONS_00048411	XLOC_035692	Chr12:35665218-35665649	lincRNA	WT_p1kb	4	662	0.6	SA_p1kb	0	530	0	WT	1	295	0.33	SA	2	470	0.42
TCONS_00048652	XLOC_035871	Chr12:39436249-39436532	lincRNA	WT_p1kb	1	815	0.12	SA_p1kb	7	1068	0.65	WT	2	277	0.71	SA	1	361	0.27
TCONS_00048670	XLOC_035882	Chr12:39601475-39602264	lincRNA	WT_p1kb	0	635	0	SA_p1kb	0	723	0	WT	0	83	0	SA	0	273	0
TCONS_00048706	XLOC_035907	Chr12:40041706-40041951	lincRNA	WT_p1kb	42	564	6.93	SA_p1kb	25	600	4	WT	11	74	12.94	SA	3	8	27.27
TCONS_00048717	XLOC_035915	Chr13:146236-155734	lincRNA	WT_p1kb	24	520	4.41	SA_p1kb	8	591	1.33	WT	3	218	1.35	SA	2	506	0.39
TCONS_00048718	XLOC_035916	Chr13:146236-155734	lincRNA	WT_p1kb	3	383	0.77	SA_p1kb	5	653	0.75	WT	0	334	0	SA	2	291	0.68
TCONS_00048751	XLOC_035940	Chr13:1630762-1631109	lincRNA	WT_p1kb	7	1142	0.6	SA_p1kb	2	589	0.33	WT	1	338	0.29	SA	1	170	0.58
TCONS_00048756	XLOC_035945	Chr13:1677973-1678218	lincRNA	WT_p1kb	72	943	7.09	SA_p1kb	18	430	4.01	WT	22	176	11.11	SA	20	129	13.42
TCONS_00048762	XLOC_035949	Chr13:1863279-1863536	lincRNA	WT_p1kb	2	431	0.46	SA_p1kb	1	421	0.23	WT	2	240	0.82	SA	4	90	4.25
TCONS_00048771	XLOC_035958	Chr13:2272594-2272812	lincRNA	WT_p1kb	179	2094	7.87	SA_p1kb	40	483	7.64	WT	16	270	5.59	SA	0	297	0
TCONS_00048817	XLOC_035994	Chr13:6040057-6040552	lincRNA	WT_p1kb	5	1078	0.46	SA_p1kb	1	769	0.12	WT	2	143	1.37	SA	2	206	0.96
TCONS_00048838	XLOC_036013	Chr13:6116077-6189065	lincRNA	WT_p1kb	28	499	5.31	SA_p1kb	53	840	5.93	WT	17	358	4.53	SA	31	560	5.24
TCONS_00048880	XLOC_036048	Chr13:8431652-8432110	lincRNA	WT_p1kb	109	9884	1.09	SA_p1kb	86	12698	0.67	WT	51	4663	1.08	SA	42	6495	0.64
TCONS_00048885	XLOC_036053	Chr13:8440048-8440360	lincRNA	WT_p1kb	113	14275	0.78	SA_p1kb	102	17398	0.58	WT	17	3812	0.44	SA	21	5821	0.35
TCONS_00048888	XLOC_036056	Chr13:8714446-8714674	lincRNA	WT_p1kb	72	1219	5.57	SA_p1kb	34	798	4.08	WT	17	208	7.55	SA	3	34	8.1
TCONS_00048920	XLOC_036081	Chr13:10572164-10572424	lincRNA	WT_p1kb	2	820	0.24	SA_p1kb	14	1032	1.33	WT	0	184	0	SA	0	155	0
TCONS_00048933	XLOC_036090	Chr13:10898952-10901180	lincRNA	WT_p1kb	2	677	0.29	SA_p1kb	8	914	0.86	WT	9	1525	0.58	SA	7	1449	0.48
TCONS_00048942	XLOC_036099	Chr13:11141780-11142014	lincRNA	WT_p1kb	108	1269	7.84	SA_p1kb	50	674	6.9	WT	31	275	10.13	SA	18	149	10.77
TCONS_00048946	XLOC_036103	Chr13:11249503-11249773	lincRNA	WT_p1kb	63	796	7.33	SA_p1kb	59	824	6.68	WT	38	560	6.35	SA	10	263	3.66
TCONS_00048968	XLOC_036118	Chr13:12122715-12124096	lincRNA	WT_p1kb	2	1050	0.19	SA_p1kb	12	697	1.69	WT	1	734	0.13	SA	6	1101	0.54
TCONS_00048972	XLOC_036121	Chr13:12317280-12321700	lincRNA	WT_p1kb	0	544	0	SA_p1kb	2	526	0.37	WT	0	210	0	SA	1	198	0.5
TCONS_00049003	XLOC_036147	Chr13:13837615-13838502	lincRNA	WT_p1kb	1	681	0.14	SA_p1kb	4	409	0.96	WT	2	488	0.4	SA	0	327	0
TCONS_00049080	XLOC_036206	Chr13:15386057-15386697	lincRNA	WT_p1kb	1	404	0.24	SA_p1kb	0	421	0	WT	3	595	0.5	SA	3	574	0.51
TCONS_00049126	XLOC_036234	Chr13:15784601-15784844	lincRNA	WT_p1kb	3	981	0.3	SA_p1kb	1	545	0.18	WT	0	156	0	SA	0	119	0
TCONS_00049185	XLOC_036280	Chr13:16839990-16840504	lincRNA	WT_p1kb	2	254	0.78	SA_p1kb	3	434	0.68	WT	2	105	1.86	SA	1	104	0.95
TCONS_00049191	XLOC_036286	Chr13:16877139-16877521	lincRNA	WT_p1kb	1	407	0.24	SA_p1kb	1	414	0.24	WT	1	299	0.33	SA	0	86	0
TCONS_00049199	XLOC_036291	Chr13:17014076-17015744	lincRNA	WT_p1kb	59	461	11.34	SA_p1kb	20	497	3.86	WT	2	907	0.22	SA	3	1142	0.26
TCONS_00049200	XLOC_036291	Chr13:17014076-17015744	lincRNA	WT_p1kb	59	461	11.34	SA_p1kb	20	497	3.86	WT	2	907	0.22	SA	3	1142	0.26
TCONS_00049204	XLOC_036295	Chr13:17095846-17096155	lincRNA	WT_p1kb	6	695	0.85	SA_p1kb	1	599	0.16	WT	0	135	0	SA	2	186	1.06
TCONS_00049213	XLOC_036304	Chr13:17389020-17396812	lincRNA	WT_p1kb	2	257	0.77	SA_p1kb	0	113	0	WT	7	589	1.17	SA	1	308	0.32
TCONS_00049218	XLOC_036308	Chr13:17456395-17456652	lincRNA	WT_p1kb	50	880	5.37	SA_p1kb	61	980	5.85	WT	31	353	8.07	SA	16	276	5.47
TCONS_00049224	XLOC_036314	Chr13:17641571-17641920	lincRNA	WT_p1kb	2	616	0.32	SA_p1kb	2	491	0.4	WT	2	425	0.46	SA	0	266	0
TCONS_00049235	XLOC_036320	Chr13:17767362-17767941	lincRNA	WT_p1kb	3	787	0.37	SA_p1kb	1	652	0.15	WT	3	441	0.67	SA	3	448	0.66
TCONS_00049236	XLOC_036321	Chr13:17768090-17768347	lincRNA	WT_p1kb	3	517	0.57	SA_p1kb	3	570	0.52	WT	2	327	0.6	SA	0	37	0
TCONS_00049244	XLOC_036327	Chr13:17868850-17869142	lincRNA	WT_p1kb	67	1006	6.24	SA_p1kb	33	673	4.67	WT	18	303	5.6	SA	15	149	9.14
TCONS_00049285	XLOC_036364	Chr13:19269396-19269955	lincRNA	WT_p1kb	0	682	0	SA_p1kb	0	297	0	WT	7	230	2.95	SA	0	177	0
TCONS_00049296	XLOC_036371	Chr13:19457585-19457843	lincRNA	WT_p1kb	109	997	9.85	SA_p1kb	58	563	9.33	WT	12	212	5.35	SA	27	250	9.74
TCONS_00049305	XLOC_036377	Chr13:19613499-19613851	lincRNA	WT_p1kb	1	558	0.17	SA_p1kb	1	533	0.18	WT	0	226	0	SA	0	277	0
TCONS_00049338	XLOC_036399	Chr13:20592779-20593435	lincRNA	WT_p1kb	7	830	0.83	SA_p1kb	3	880	0.33	WT	2	275	0.72	SA	0	142	0
TCONS_00049339	XLOC_036400	Chr13:20593596-20594927	lincRNA	WT_p1kb	2	457	0.43	SA_p1kb	0	321	0	WT	4	1034	0.38	SA	3	1201	0.24
TCONS_00049359	XLOC_036417	Chr13:20748360-20748895	lincRNA	WT_p1kb	0	494	0	SA_p1kb	1	823	0.12	WT	3	248	1.19	SA	0	310	0
TCONS_00049368	XLOC_036423	Chr13:20854825-20855328	lincRNA	WT_p1kb	2	508	0.39	SA_p1kb	1	463	0.21	WT	0	345	0	SA	6	437	1.35
TCONS_00049369	XLOC_036424	Chr13:20857309-20857837	lincRNA	WT_p1kb	0	334	0	SA_p1kb	0	644	0	WT	0	451	0	SA	0	371	0
TCONS_00049401	XLOC_036443	Chr13:21199404-21199633	lincRNA	WT_p1kb	2	660	0.3	SA_p1kb	4	716	0.55	WT	0	147	0	SA	0	138	0
TCONS_00049404	XLOC_036446	Chr13:21232504-21232810	lincRNA	WT_p1kb	7	775	0.89	SA_p1kb	5	834	0.59	WT	1	361	0.27	SA	1	253	0.39
TCONS_00049440	XLOC_036467	Chr13:21529875-21530148	lincRNA	WT_p1kb	1	511	0.19	SA_p1kb	5	779	0.63	WT	0	266	0	SA	0	224	0
TCONS_00049566	XLOC_036550	Chr13:23011145-23011549	lincRNA	WT_p1kb	1	762	0.13	SA_p1kb	1	423	0.23	WT	1	364	0.27	SA	4	290	1.36
TCONS_00049597	XLOC_036573	Chr13:23250500-23250850	lincRNA	WT_p1kb	0	687	0	SA_p1kb	1	519	0.19	WT	0	385	0	SA	2	296	0.67
TCONS_00049631	XLOC_036599	Chr13:23724517-23724766	lincRNA	WT_p1kb	4	580	0.68	SA_p1kb	1	520	0.19	WT	0	149	0	SA	1	208	0.47
TCONS_00049635	XLOC_036603	Chr13:23770951-23771197	lincRNA	WT_p1kb	130	934	12.21	SA_p1kb	103	567	15.37	WT	60	389	13.36	SA	59	269	17.98
TCONS_00049649	XLOC_036612	Chr13:23890366-23890675	lincRNA	WT_p1kb	0	583	0	SA_p1kb	4	610	0.65	WT	0	136	0	SA	1	181	0.54
TCONS_00049778	XLOC_036705	Chr13:25223689-25223943	lincRNA	WT_p1kb	0	619	0	SA_p1kb	1	705	0.14	WT	0	75	0	SA	0	184	0
TCONS_00049842	XLOC_036756	Chr13:26326107-26326347	lincRNA	WT_p1kb	4	877	0.45	SA_p1kb	1	624	0.16	WT	0	44	0	SA	1	88	1.12
TCONS_00049843	XLOC_036757	Chr13:26327887-26328121	lincRNA	WT_p1kb	4	941	0.42	SA_p1kb	2	986	0.2	WT	0	100	0	SA	0	52	0
TCONS_00049862	XLOC_036769	Chr13:26659849-26660117	lincRNA	WT_p1kb	6	652	0.91	SA_p1kb	14	611	2.24	WT	4	208	1.88	SA	0	96	0
TCONS_00049880	XLOC_036784	Chr13:26925805-26926078	lincRNA	WT_p1kb	7	260	2.62	SA_p1kb	6	300	1.96	WT	33	318	9.4	SA	15	219	6.41
TCONS_00049899	XLOC_036801	Chr13:27243329-27243548	lincRNA	WT_p1kb	16	374	4.1	SA_p1kb	60	488	10.94	WT	1	211	0.47	SA	0	176	0
TCONS_00049913	XLOC_036810	Chr13:27509320-27509602	lincRNA	WT_p1kb	5	652	0.76	SA_p1kb	1	456	0.21	WT	2	197	1	SA	4	239	1.64
TCONS_00049998	XLOC_036872	Chr13:28864071-28872239	lincRNA	WT_p1kb	3	813	0.36	SA_p1kb	1	621	0.16	WT	5	824	0.6	SA	3	694	0.43
TCONS_00050019	XLOC_036889	Chr13:29083681-29084104	lincRNA	WT_p1kb	51	713	6.67	SA_p1kb	12	283	4.06	WT	1	305	0.32	SA	0	536	0
TCONS_00050049	XLOC_036914	Chr13:29563030-29563489	lincRNA	WT_p1kb	1	565	0.17	SA_p1kb	0	773	0	WT	0	138	0	SA	2	119	1.65
TCONS_00050106	XLOC_036959	Chr13:30176255-30429461	lincRNA	WT_p1kb	3	835	0.35	SA_p1kb	3	816	0.36	WT	0	187	0	SA	2	244	0.81
TCONS_00050204	XLOC_037028	Chr13:31826623-31826994	lincRNA	WT_p1kb	7	424	1.62	SA_p1kb	1	325	0.3	WT	20	518	3.71	SA	3	141	2.08
TCONS_00050227	XLOC_037049	Chr13:32309671-32310287	lincRNA	WT_p1kb	0	380	0	SA_p1kb	2	493	0.4	WT	2	128	1.53	SA	0	19	0
TCONS_00050254	XLOC_037068	Chr13:32502322-32502763	lincRNA	WT_p1kb	1	501	0.19	SA_p1kb	0	418	0	WT	0	457	0	SA	0	497	0
TCONS_00050263	XLOC_037074	Chr13:32591645-32591886	lincRNA	WT_p1kb	2	599	0.33	SA_p1kb	2	748	0.26	WT	3	331	0.89	SA	0	171	0
TCONS_00050323	XLOC_037126	Chr13:33439170-33439417	lincRNA	WT_p1kb	0	884	0	SA_p1kb	4	374	1.05	WT	3	232	1.27	SA	0	90	0
TCONS_00050359	XLOC_037153	Chr13:33982190-33982650	lincRNA	WT_p1kb	0	1	0	SA_p1kb	0	0	0	WT	0	218	0	SA	0	156	0
TCONS_00050426	XLOC_037203	Chr13:34605879-34606180	lincRNA	WT_p1kb	5	813	0.61	SA_p1kb	3	841	0.35	WT	1	272	0.36	SA	2	281	0.7
TCONS_00050427	XLOC_037204	Chr13:34607052-34607304	lincRNA	WT_p1kb	3	854	0.35	SA_p1kb	11	971	1.12	WT	0	288	0	SA	0	179	0
TCONS_00050445	XLOC_037217	Chr13:34689086-34689483	lincRNA	WT_p1kb	0	509	0	SA_p1kb	4	670	0.59	WT	1	278	0.35	SA	0	122	0
TCONS_00050483	XLOC_037241	Chr13:35060380-35060766	lincRNA	WT_p1kb	2	816	0.24	SA_p1kb	1	384	0.25	WT	1	508	0.19	SA	0	223	0
TCONS_00050529	XLOC_037271	Chr13:35476442-35476898	lincRNA	WT_p1kb	3	1078	0.27	SA_p1kb	4	959	0.41	WT	2	325	0.61	SA	0	75	0
TCONS_00050557	XLOC_037291	Chr13:35691016-35696998	lincRNA	WT_p1kb	20	894	2.18	SA_p1kb	15	665	2.2	WT	2	400	0.49	SA	2	585	0.34
TCONS_00050564	XLOC_037296	Chr13:35725389-35725634	lincRNA	WT_p1kb	4	901	0.44	SA_p1kb	0	625	0	WT	1	183	0.54	SA	1	408	0.24
TCONS_00050581	XLOC_037308	Chr13:35858313-35886692	lincRNA	WT_p1kb	3	641	0.46	SA_p1kb	1	898	0.11	WT	0	213	0	SA	2	269	0.73
TCONS_00050741	XLOC_037434	Chr13:37723260-37723470	lincRNA	WT_p1kb	0	457	0	SA_p1kb	4	481	0.82	WT	0	182	0	SA	0	141	0
TCONS_00050888	XLOC_037533	Chr13:39165041-39165465	lincRNA	WT_p1kb	3	742	0.4	SA_p1kb	1	977	0.1	WT	2	248	0.8	SA	2	156	1.26
TCONS_00050893	XLOC_037537	Chr13:39177862-39178106	lincRNA	WT_p1kb	3	627	0.47	SA_p1kb	2	768	0.25	WT	1	266	0.37	SA	4	344	1.14
TCONS_00050946	XLOC_037579	Chr13:39987425-39987648	lincRNA	WT_p1kb	0	710	0	SA_p1kb	1	720	0.13	WT	0	180	0	SA	2	398	0.5
TCONS_00051055	XLOC_037650	Chr13:41315730-41316030	lincRNA	WT_p1kb	1	687	0.14	SA_p1kb	0	337	0	WT	1	206	0.48	SA	1	379	0.26
TCONS_00051104	XLOC_037687	Chr13:42069250-42069547	lincRNA	WT_p1kb	2	613	0.32	SA_p1kb	3	725	0.41	WT	1	134	0.74	SA	0	261	0
TCONS_00051105	XLOC_037688	Chr13:42106683-42107200	lincRNA	WT_p1kb	61	837	6.79	SA_p1kb	88	811	9.78	WT	2	355	0.56	SA	6	490	1.2
TCONS_00051182	XLOC_037741	Chr13:42998264-42998608	lincRNA	WT_p1kb	2	782	0.25	SA_p1kb	7	888	0.78	WT	1	529	0.18	SA	2	231	0.85
TCONS_00051206	XLOC_037761	Chr13:43184393-43184656	lincRNA	WT_p1kb	0	282	0	SA_p1kb	1	516	0.19	WT	19	354	5.09	SA	25	198	11.21
TCONS_00051220	XLOC_037771	Chr13:43322100-43322358	lincRNA	WT_p1kb	3	965	0.3	SA_p1kb	1	825	0.12	WT	2	91	2.15	SA	1	117	0.84
TCONS_00051293	XLOC_037821	Chr13:44047065-44047315	lincRNA	WT_p1kb	1	447	0.22	SA_p1kb	0	370	0	WT	1	108	0.91	SA	0	193	0
TCONS_00051294	XLOC_037822	Chr13:44063785-44064040	lincRNA	WT_p1kb	3	628	0.47	SA_p1kb	1	504	0.19	WT	0	70	0	SA	2	168	1.17
TCONS_00051304	XLOC_037830	Chr13:44116301-44116587	lincRNA	WT_p1kb	3	922	0.32	SA_p1kb	1	676	0.14	WT	0	278	0	SA	1	351	0.28
TCONS_00051390	XLOC_037887	Chr13:45058629-45062504	lincRNA	WT_p1kb	23	215	9.66	SA_p1kb	38	304	11.11	WT	1	343	0.29	SA	0	173	0
TCONS_00051391	XLOC_037888	Chr13:45062635-45063064	lincRNA	WT_p1kb	4	985	0.4	SA_p1kb	0	1060	0	WT	2	358	0.55	SA	0	190	0
TCONS_00051423	XLOC_037914	Chr13:45282739-45283399	lincRNA	WT_p1kb	4	843	0.47	SA_p1kb	4	360	1.09	WT	1	696	0.14	SA	1	623	0.16
TCONS_00051437	XLOC_037927	Chr13:45604118-45606526	lincRNA	WT_p1kb	1	270	0.36	SA_p1kb	0	510	0	WT	0	224	0	SA	0	494	0
TCONS_00051509	XLOC_037977	Chr13:1905187-1905457	lincRNA	WT_p1kb	67	1186	5.34	SA_p1kb	63	697	8.28	WT	100	522	16.07	SA	42	303	12.17
TCONS_00051510	XLOC_037978	Chr13:1927059-1929146	lincRNA	WT_p1kb	4	949	0.41	SA_p1kb	4	590	0.67	WT	0	1484	0	SA	7	1586	0.43
TCONS_00051551	XLOC_038012	Chr13:5188004-5188316	lincRNA	WT_p1kb	2	380	0.52	SA_p1kb	8	494	1.59	WT	2	170	1.16	SA	0	119	0
TCONS_00051555	XLOC_038016	Chr13:5365037-5365329	lincRNA	WT_p1kb	6	523	1.13	SA_p1kb	2	802	0.24	WT	1	171	0.58	SA	0	100	0
TCONS_00051556	XLOC_038017	Chr13:5477655-5477912	lincRNA	WT_p1kb	1	658	0.15	SA_p1kb	1	478	0.2	WT	0	86	0	SA	1	353	0.28
TCONS_00051559	XLOC_038020	Chr13:5655793-5656074	lincRNA	WT_p1kb	69	1241	5.26	SA_p1kb	46	1090	4.04	WT	14	231	5.71	SA	12	272	4.22
TCONS_00051567	XLOC_038026	Chr13:6502034-6502290	lincRNA	WT_p1kb	23	351	6.14	SA_p1kb	7	174	3.86	WT	7	91	7.14	SA	0	17	0
TCONS_00051573	XLOC_038029	Chr13:7202872-7203125	lincRNA	WT_p1kb	29	488	5.6	SA_p1kb	43	755	5.38	WT	6	135	4.25	SA	8	145	5.22
TCONS_00051577	XLOC_038033	Chr13:7872092-7872371	lincRNA	WT_p1kb	24	793	2.93	SA_p1kb	19	784	2.36	WT	9	235	3.68	SA	11	146	7
TCONS_00051578	XLOC_038034	Chr13:8430602-8431602	lincRNA	WT_p1kb	104	12928	0.79	SA_p1kb	108	17180	0.62	WT	40	6777	0.58	SA	48	12908	0.37
TCONS_00051579	XLOC_038035	Chr13:8431652-8432110	lincRNA	WT_p1kb	105	12135	0.85	SA_p1kb	106	19389	0.54	WT	43	6786	0.62	SA	50	7859	0.63
TCONS_00051581	XLOC_038037	Chr13:8433915-8434353	lincRNA	WT_p1kb	143	15594	0.9	SA_p1kb	159	25504	0.61	WT	85	6929	1.21	SA	58	9426	0.61
TCONS_00051583	XLOC_038039	Chr13:8437102-8437721	lincRNA	WT_p1kb	49	1316	3.58	SA_p1kb	17	694	2.39	WT	10	205	4.65	SA	10	220	4.34
TCONS_00051584	XLOC_038040	Chr13:8439519-8439802	lincRNA	WT_p1kb	44	7559	0.57	SA_p1kb	71	13654	0.51	WT	41	5833	0.69	SA	29	10500	0.27
TCONS_00051585	XLOC_038041	Chr13:8440048-8440360	lincRNA	WT_p1kb	30	1285	2.28	SA_p1kb	24	2080	1.14	WT	19	3079	0.61	SA	33	5935	0.55
TCONS_00051587	XLOC_038043	Chr13:9328964-9329197	lincRNA	WT_p1kb	79	1021	7.18	SA_p1kb	29	469	5.82	WT	4	188	2.08	SA	3	112	2.6
TCONS_00051612	XLOC_038062	Chr13:10424947-10425351	lincRNA	WT_p1kb	74	1107	6.26	SA_p1kb	46	621	6.89	WT	38	354	9.69	SA	12	159	7.01
TCONS_00051616	XLOC_038066	Chr13:10441257-10442406	lincRNA	WT_p1kb	3	995	0.3	SA_p1kb	7	925	0.75	WT	72	791	8.34	SA	49	677	6.74
TCONS_00051646	XLOC_038086	Chr13:11337669-11337930	lincRNA	WT_p1kb	6	1303	0.45	SA_p1kb	6	868	0.68	WT	0	225	0	SA	0	218	0
TCONS_00051649	XLOC_038088	Chr13:11442241-11442500	lincRNA	WT_p1kb	108	954	10.16	SA_p1kb	56	483	10.38	WT	16	300	5.06	SA	8	105	7.07
TCONS_00051683	XLOC_038116	Chr13:13532435-13532902	lincRNA	WT_p1kb	162	1010	13.82	SA_p1kb	94	782	10.73	WT	13	366	3.43	SA	66	472	12.26
TCONS_00051758	XLOC_038180	Chr13:14692491-14692807	lincRNA	WT_p1kb	3	819	0.36	SA_p1kb	1	714	0.13	WT	1	260	0.38	SA	0	248	0
TCONS_00051761	XLOC_038183	Chr13:14717356-14717845	lincRNA	WT_p1kb	2	990	0.2	SA_p1kb	1	459	0.21	WT	0	430	0	SA	0	396	0
TCONS_00051788	XLOC_038204	Chr13:15336107-15336606	lincRNA	WT_p1kb	27	555	4.63	SA_p1kb	91	385	19.11	WT	0	542	0	SA	1	640	0.15
TCONS_00051790	XLOC_038206	Chr13:15372606-15373059	lincRNA	WT_p1kb	4	858	0.46	SA_p1kb	0	716	0	WT	3	253	1.17	SA	0	98	0
TCONS_00051846	XLOC_038247	Chr13:16441447-16441919	lincRNA	WT_p1kb	1	774	0.12	SA_p1kb	0	508	0	WT	4	524	0.75	SA	2	357	0.55
TCONS_00051886	XLOC_038272	Chr13:17070784-17073069	lincRNA	WT_p1kb	1	539	0.18	SA_p1kb	1	564	0.17	WT	6	2855	0.2	SA	7	1810	0.38
TCONS_00051888	XLOC_038272	Chr13:17070784-17073069	lincRNA	WT_p1kb	1	589	0.16	SA_p1kb	1	584	0.17	WT	5	1728	0.28	SA	1	788	0.12
TCONS_00051941	XLOC_038314	Chr13:18581641-18581988	lincRNA	WT_p1kb	17	940	1.77	SA_p1kb	34	586	5.48	WT	2	351	0.56	SA	0	77	0
TCONS_00051968	XLOC_038335	Chr13:19463921-19464162	lincRNA	WT_p1kb	8	238	3.25	SA_p1kb	35	261	11.82	WT	4	260	1.51	SA	1	47	2.08
TCONS_00052075	XLOC_038419	Chr13:21621913-21622490	lincRNA	WT_p1kb	4	665	0.59	SA_p1kb	3	694	0.43	WT	0	102	0	SA	1	159	0.62
TCONS_00052090	XLOC_038429	Chr13:21846555-21846863	lincRNA	WT_p1kb	0	314	0	SA_p1kb	1	491	0.2	WT	1	252	0.39	SA	0	209	0
TCONS_00052111	XLOC_038441	Chr13:22036451-22036875	lincRNA	WT_p1kb	3	687	0.43	SA_p1kb	7	585	1.18	WT	0	246	0	SA	0	332	0
TCONS_00052241	XLOC_038529	Chr13:23408407-23408652	lincRNA	WT_p1kb	6	502	1.18	SA_p1kb	0	617	0	WT	1	237	0.42	SA	1	379	0.26
TCONS_00052251	XLOC_038537	Chr13:23523443-23523710	lincRNA	WT_p1kb	3	511	0.58	SA_p1kb	3	585	0.51	WT	1	308	0.32	SA	0	210	0
TCONS_00052255	XLOC_038541	Chr13:23557677-23568280	lincRNA	WT_p1kb	0	660	0	SA_p1kb	0	592	0	WT	3	157	1.87	SA	1	201	0.49
TCONS_00052257	XLOC_038540	Chr13:23557677-23568280	lincRNA	WT_p1kb	3	673	0.44	SA_p1kb	6	633	0.93	WT	1	429	0.23	SA	0	410	0
TCONS_00052261	XLOC_038546	Chr13:23577275-23580230	lincRNA	WT_p1kb	5	761	0.65	SA_p1kb	13	376	3.34	WT	100	3181	3.04	SA	141	2926	4.59
TCONS_00052275	XLOC_038555	Chr13:23904304-23904535	lincRNA	WT_p1kb	18	639	2.73	SA_p1kb	116	617	15.82	WT	14	2028	0.68	SA	25	4769	0.52
TCONS_00052317	XLOC_038587	Chr13:24466638-24467455	lincRNA	WT_p1kb	4	687	0.57	SA_p1kb	3	524	0.56	WT	3	787	0.37	SA	4	562	0.7
TCONS_00052367	XLOC_038629	Chr13:25084468-25084695	lincRNA	WT_p1kb	0	502	0	SA_p1kb	0	658	0	WT	1	99	1	SA	0	365	0
TCONS_00052438	XLOC_038681	Chr13:26066240-26066620	lincRNA	WT_p1kb	84	772	9.81	SA_p1kb	88	785	10.08	WT	18	342	5	SA	4	119	3.25
TCONS_00052480	XLOC_038705	Chr13:26550847-26551351	lincRNA	WT_p1kb	0	712	0	SA_p1kb	4	724	0.54	WT	1	193	0.51	SA	0	267	0
TCONS_00052570	XLOC_038775	Chr13:27932222-27932465	lincRNA	WT_p1kb	211	279	43.06	SA_p1kb	206	527	28.1	WT	18	40	31.03	SA	5	162	2.99
TCONS_00052571	XLOC_038776	Chr13:27932754-27933218	lincRNA	WT_p1kb	37	85	30.32	SA_p1kb	40	266	13.07	WT	131	151	46.45	SA	109	298	26.78
TCONS_00052575	XLOC_038778	Chr13:27938412-27939465	lincRNA	WT_p1kb	6	728	0.81	SA_p1kb	3	869	0.34	WT	2	928	0.21	SA	3	630	0.47
TCONS_00052614	XLOC_038811	Chr13:28569580-28570062	lincRNA	WT_p1kb	1	582	0.17	SA_p1kb	3	735	0.4	WT	0	484	0	SA	5	549	0.9
TCONS_00052631	XLOC_038822	Chr13:28679909-28680118	lincRNA	WT_p1kb	6	917	0.65	SA_p1kb	2	802	0.24	WT	2	234	0.84	SA	0	157	0
TCONS_00052667	XLOC_038849	Chr13:29314070-29314296	lincRNA	WT_p1kb	8	1144	0.69	SA_p1kb	6	1295	0.46	WT	2	150	1.31	SA	0	109	0
TCONS_00052722	XLOC_038889	Chr13:30118973-30119213	lincRNA	WT_p1kb	1	592	0.16	SA_p1kb	9	607	1.46	WT	1	309	0.32	SA	0	246	0
TCONS_00052753	XLOC_038910	Chr13:30438745-30736522	lincRNA	WT_p1kb	1	181	0.54	SA_p1kb	1	140	0.7	WT	0	123	0	SA	0	178	0
TCONS_00052828	XLOC_038964	Chr13:32096732-32096956	lincRNA	WT_p1kb	2	929	0.21	SA_p1kb	1	553	0.18	WT	1	176	0.56	SA	1	93	1.06
TCONS_00052953	XLOC_039049	Chr13:33479484-33492474	lincRNA	WT_p1kb	3	667	0.44	SA_p1kb	3	1092	0.27	WT	0	251	0	SA	0	210	0
TCONS_00052968	XLOC_039058	Chr13:33641767-33642100	lincRNA	WT_p1kb	4	709	0.56	SA_p1kb	0	989	0	WT	2	326	0.6	SA	0	284	0
TCONS_00053033	XLOC_039105	Chr13:34656700-34657000	lincRNA	WT_p1kb	6	823	0.72	SA_p1kb	1	462	0.21	WT	1	103	0.96	SA	0	33	0
TCONS_00053036	XLOC_039108	Chr13:34674605-34675260	lincRNA	WT_p1kb	0	731	0	SA_p1kb	1	397	0.25	WT	0	175	0	SA	1	113	0.87
TCONS_00053037	XLOC_039109	Chr13:34692745-34693127	lincRNA	WT_p1kb	0	671	0	SA_p1kb	0	693	0	WT	1	362	0.27	SA	0	283	0
TCONS_00053038	XLOC_039110	Chr13:34693223-34694532	lincRNA	WT_p1kb	3	335	0.88	SA_p1kb	0	422	0	WT	0	999	0	SA	0	773	0
TCONS_00053042	XLOC_039114	Chr13:34797582-34797806	lincRNA	WT_p1kb	3	417	0.71	SA_p1kb	0	787	0	WT	0	33	0	SA	0	28	0
TCONS_00053265	XLOC_039285	Chr13:37071893-37073920	lincRNA	WT_p1kb	0	463	0	SA_p1kb	2	684	0.29	WT	1	295	0.33	SA	3	267	1.11
TCONS_00053270	XLOC_039289	Chr13:37127325-37127685	lincRNA	WT_p1kb	2	417	0.47	SA_p1kb	0	555	0	WT	4	315	1.25	SA	2	215	0.92
TCONS_00053282	XLOC_039296	Chr13:37282650-37282986	lincRNA	WT_p1kb	5	697	0.71	SA_p1kb	3	589	0.5	WT	0	340	0	SA	2	305	0.65
TCONS_00053303	XLOC_039310	Chr13:37418394-37425834	lincRNA	WT_p1kb	5	516	0.95	SA_p1kb	0	457	0	WT	3	258	1.14	SA	1	136	0.72
TCONS_00053335	XLOC_039334	Chr13:37755386-37755630	lincRNA	WT_p1kb	2	207	0.95	SA_p1kb	1	435	0.22	WT	1	146	0.68	SA	5	166	2.92
TCONS_00053546	XLOC_039488	Chr13:40500729-40500978	lincRNA	WT_p1kb	4	601	0.66	SA_p1kb	1	663	0.15	WT	2	164	1.2	SA	2	282	0.7
TCONS_00053605	XLOC_039530	Chr13:41113282-41113536	lincRNA	WT_p1kb	3	792	0.37	SA_p1kb	1	603	0.16	WT	1	430	0.23	SA	1	144	0.68
TCONS_00053606	XLOC_039531	Chr13:41189695-41190267	lincRNA	WT_p1kb	0	0	0	SA_p1kb	0	3	0	WT	1	294	0.33	SA	2	339	0.58
TCONS_00053619	XLOC_039539	Chr13:41315730-41316030	lincRNA	WT_p1kb	4	812	0.49	SA_p1kb	1	625	0.15	WT	4	222	1.76	SA	0	204	0
TCONS_00053621	XLOC_039541	Chr13:41396581-41396830	lincRNA	WT_p1kb	2	854	0.23	SA_p1kb	0	578	0	WT	0	404	0	SA	0	205	0
TCONS_00053752	XLOC_039635	Chr13:43051056-43051317	lincRNA	WT_p1kb	107	771	12.18	SA_p1kb	34	444	7.11	WT	0	251	0	SA	0	271	0
TCONS_00053912	XLOC_039748	Chr13:44600729-44615924	lincRNA	WT_p1kb	14	1115	1.24	SA_p1kb	2	343	0.57	WT	5	27	15.62	SA	17	124	12.05
TCONS_00053937	XLOC_039761	Chr13:44863088-44863335	lincRNA	WT_p1kb	0	785	0	SA_p1kb	8	1259	0.63	WT	1	210	0.47	SA	1	265	0.37
TCONS_00053973	XLOC_039788	Chr13:45316072-45316589	lincRNA	WT_p1kb	0	806	0	SA_p1kb	2	1089	0.18	WT	1	440	0.22	SA	2	493	0.4
TCONS_00054008	XLOC_039814	Chr13:45671694-45672029	lincRNA	WT_p1kb	1	750	0.13	SA_p1kb	0	721	0	WT	0	145	0	SA	0	175	0
TCONS_00054033	XLOC_039834	Chr14:144547-145374	lincRNA	WT_p1kb	5	592	0.83	SA_p1kb	1	266	0.37	WT	0	235	0	SA	0	253	0
TCONS_00054086	XLOC_039876	Chr14:632131-632378	lincRNA	WT_p1kb	5	1423	0.35	SA_p1kb	2	1494	0.13	WT	1	165	0.6	SA	0	46	0
TCONS_00054132	XLOC_039911	Chr14:1169684-1169941	lincRNA	WT_p1kb	2	432	0.46	SA_p1kb	4	539	0.73	WT	0	191	0	SA	0	251	0
TCONS_00054166	XLOC_039938	Chr14:1688918-1689156	lincRNA	WT_p1kb	33	856	3.71	SA_p1kb	22	774	2.76	WT	14	251	5.28	SA	9	483	1.82
TCONS_00054271	XLOC_040006	Chr14:2541271-2541612	lincRNA	WT_p1kb	0	677	0	SA_p1kb	0	257	0	WT	2	246	0.8	SA	1	391	0.25
TCONS_00054274	XLOC_040009	Chr14:2573330-2573929	lincRNA	WT_p1kb	1	533	0.18	SA_p1kb	2	628	0.31	WT	3	366	0.81	SA	0	451	0
TCONS_00054355	XLOC_040068	Chr14:3571650-3571905	lincRNA	WT_p1kb	28	614	4.36	SA_p1kb	27	516	4.97	WT	0	100	0	SA	1	134	0.74
TCONS_00054387	XLOC_040091	Chr14:4311989-4312235	lincRNA	WT_p1kb	52	815	5.99	SA_p1kb	45	683	6.18	WT	25	210	10.63	SA	10	242	3.96
TCONS_00054412	XLOC_040112	Chr14:4639275-4640479	lincRNA	WT_p1kb	5	638	0.77	SA_p1kb	0	518	0	WT	0	952	0	SA	0	457	0
TCONS_00054438	XLOC_040134	Chr14:4948441-4948656	lincRNA	WT_p1kb	2	576	0.34	SA_p1kb	3	502	0.59	WT	0	269	0	SA	0	25	0
TCONS_00054460	XLOC_040150	Chr14:5124106-5124361	lincRNA	WT_p1kb	1	800	0.12	SA_p1kb	1	482	0.2	WT	0	136	0	SA	2	73	2.66
TCONS_00054520	XLOC_040197	Chr14:6042123-6042543	lincRNA	WT_p1kb	1	537	0.18	SA_p1kb	0	610	0	WT	0	290	0	SA	4	343	1.15
TCONS_00054546	XLOC_040212	Chr14:6329871-6330118	lincRNA	WT_p1kb	33	497	6.22	SA_p1kb	24	779	2.98	WT	2	273	0.72	SA	2	236	0.84
TCONS_00054559	XLOC_040222	Chr14:6536443-6537501	lincRNA	WT_p1kb	4	1026	0.38	SA_p1kb	2	922	0.21	WT	2	145	1.36	SA	2	131	1.5
TCONS_00054609	XLOC_040261	Chr14:7358634-7358861	lincRNA	WT_p1kb	2	746	0.26	SA_p1kb	3	653	0.45	WT	0	149	0	SA	3	206	1.43
TCONS_00054617	XLOC_040268	Chr14:7490203-7496610	lincRNA	WT_p1kb	7	1068	0.65	SA_p1kb	3	903	0.33	WT	0	66	0	SA	0	170	0
TCONS_00054674	XLOC_040312	Chr14:8722540-8722805	lincRNA	WT_p1kb	70	946	6.88	SA_p1kb	103	1031	9.08	WT	2	374	0.53	SA	0	196	0
TCONS_00054679	XLOC_040317	Chr14:8871671-8871987	lincRNA	WT_p1kb	141	851	14.21	SA_p1kb	59	303	16.29	WT	50	285	14.92	SA	8	141	5.36
TCONS_00054698	XLOC_040332	Chr14:9564093-9564944	lincRNA	WT_p1kb	37	810	4.36	SA_p1kb	15	447	3.24	WT	3	828	0.36	SA	1	555	0.17
TCONS_00054699	XLOC_040332	Chr14:9564093-9564944	lincRNA	WT_p1kb	37	810	4.36	SA_p1kb	15	447	3.24	WT	3	828	0.36	SA	1	555	0.17
TCONS_00054700	XLOC_040333	Chr14:9566123-9566503	lincRNA	WT_p1kb	2	538	0.37	SA_p1kb	6	466	1.27	WT	0	266	0	SA	2	265	0.74
TCONS_00054743	XLOC_040366	Chr14:10988111-10988312	lincRNA	WT_p1kb	148	1181	11.13	SA_p1kb	54	617	8.04	WT	56	417	11.83	SA	13	97	11.81
TCONS_00054758	XLOC_040378	Chr14:12006859-12014488	lincRNA	WT_p1kb	2	590	0.33	SA_p1kb	6	858	0.69	WT	3	406	0.73	SA	0	488	0
TCONS_00054760	XLOC_040379	Chr14:12006859-12014488	lincRNA	WT_p1kb	2	718	0.27	SA_p1kb	0	658	0	WT	2	369	0.53	SA	2	528	0.37
TCONS_00054783	XLOC_040399	Chr14:13367815-13368589	lincRNA	WT_p1kb	2	545	0.36	SA_p1kb	1	742	0.13	WT	2	332	0.59	SA	7	259	2.63
TCONS_00054785	XLOC_040401	Chr14:13409501-13409744	lincRNA	WT_p1kb	21	749	2.72	SA_p1kb	9	839	1.06	WT	5	209	2.33	SA	1	221	0.45
TCONS_00054798	XLOC_040410	Chr14:14045828-14046079	lincRNA	WT_p1kb	75	1351	5.25	SA_p1kb	63	1156	5.16	WT	18	193	8.53	SA	26	256	9.21
TCONS_00054801	XLOC_040413	Chr14:14196020-14196429	lincRNA	WT_p1kb	56	1084	4.91	SA_p1kb	17	367	4.42	WT	36	409	8.08	SA	19	228	7.69
TCONS_00054813	XLOC_040422	Chr14:15577172-15578124	lincRNA	WT_p1kb	41	1234	3.21	SA_p1kb	49	806	5.73	WT	1	841	0.11	SA	4	543	0.73
TCONS_00054814	XLOC_040423	Chr14:15668285-15668520	lincRNA	WT_p1kb	29	725	3.84	SA_p1kb	26	696	3.6	WT	6	257	2.28	SA	6	250	2.34
TCONS_00054827	XLOC_040432	Chr14:16275385-16275627	lincRNA	WT_p1kb	53	570	8.5	SA_p1kb	27	672	3.86	WT	12	202	5.6	SA	12	241	4.74
TCONS_00054828	XLOC_040433	Chr14:16449420-16449676	lincRNA	WT_p1kb	30	791	3.65	SA_p1kb	29	618	4.48	WT	11	458	2.34	SA	3	151	1.94
TCONS_00054843	XLOC_040445	Chr14:17859904-17860169	lincRNA	WT_p1kb	45	1245	3.48	SA_p1kb	22	821	2.6	WT	12	275	4.18	SA	6	179	3.24
TCONS_00054849	XLOC_040451	Chr14:18060208-18061469	lincRNA	WT_p1kb	92	755	10.86	SA_p1kb	33	492	6.28	WT	75	1056	6.63	SA	36	713	4.8
TCONS_00054858	XLOC_040460	Chr14:20331454-20331693	lincRNA	WT_p1kb	43	746	5.44	SA_p1kb	22	300	6.83	WT	12	256	4.47	SA	5	217	2.25
TCONS_00054883	XLOC_040481	Chr14:22245765-22246004	lincRNA	WT_p1kb	143	1675	7.86	SA_p1kb	51	650	7.27	WT	11	213	4.91	SA	17	224	7.05
TCONS_00054927	XLOC_040515	Chr14:24915536-24915816	lincRNA	WT_p1kb	52	862	5.68	SA_p1kb	47	563	7.7	WT	8	285	2.73	SA	6	283	2.07
TCONS_00054928	XLOC_040516	Chr14:24917057-24917303	lincRNA	WT_p1kb	31	534	5.48	SA_p1kb	15	403	3.58	WT	31	317	8.9	SA	8	92	8
TCONS_00054931	XLOC_040519	Chr14:25486540-25486789	lincRNA	WT_p1kb	18	359	4.77	SA_p1kb	18	333	5.12	WT	5	113	4.23	SA	6	131	4.37
TCONS_00054934	XLOC_040522	Chr14:26035775-26040020	lincRNA	WT_p1kb	1	574	0.17	SA_p1kb	1	644	0.15	WT	4	773	0.51	SA	0	335	0
TCONS_00054937	XLOC_040523	Chr14:26229455-26229823	lincRNA	WT_p1kb	52	914	5.38	SA_p1kb	21	487	4.13	WT	12	341	3.39	SA	7	221	3.07
TCONS_00054940	XLOC_040526	Chr14:26873665-26873905	lincRNA	WT_p1kb	50	1037	4.59	SA_p1kb	35	934	3.61	WT	27	416	6.09	SA	23	286	7.44
TCONS_00054941	XLOC_040527	Chr14:26890534-26890809	lincRNA	WT_p1kb	3	720	0.41	SA_p1kb	0	607	0	WT	1	109	0.9	SA	0	128	0
TCONS_00054973	XLOC_040552	Chr14:30118368-30118615	lincRNA	WT_p1kb	39	1091	3.45	SA_p1kb	20	790	2.46	WT	20	345	5.47	SA	20	250	7.4
TCONS_00054989	XLOC_040565	Chr14:30895960-30908073	lincRNA	WT_p1kb	53	1190	4.26	SA_p1kb	35	922	3.65	WT	10	365	2.66	SA	9	275	3.16
TCONS_00054990	XLOC_040566	Chr14:30895960-30908073	lincRNA	WT_p1kb	45	814	5.23	SA_p1kb	47	774	5.72	WT	11	345	3.08	SA	10	338	2.87
TCONS_00055060	XLOC_040616	Chr14:32569887-32570154	lincRNA	WT_p1kb	38	643	5.58	SA_p1kb	26	755	3.32	WT	21	343	5.76	SA	34	284	10.69
TCONS_00055094	XLOC_040638	Chr14:33913732-33914030	lincRNA	WT_p1kb	38	752	4.81	SA_p1kb	41	835	4.68	WT	31	426	6.78	SA	16	194	7.61
TCONS_00055098	XLOC_040642	Chr14:34104436-34105024	lincRNA	WT_p1kb	52	1022	4.84	SA_p1kb	84	1599	4.99	WT	31	528	5.54	SA	43	659	6.12
TCONS_00055105	XLOC_040648	Chr14:34572009-34572365	lincRNA	WT_p1kb	27	1073	2.45	SA_p1kb	14	824	1.67	WT	9	416	2.11	SA	3	340	0.87
TCONS_00055112	XLOC_040653	Chr14:34951486-34951686	lincRNA	WT_p1kb	53	831	5.99	SA_p1kb	48	976	4.68	WT	20	342	5.52	SA	27	230	10.5
TCONS_00055123	XLOC_040660	Chr14:35746369-35746670	lincRNA	WT_p1kb	32	362	8.12	SA_p1kb	20	425	4.49	WT	27	479	5.33	SA	12	163	6.85
TCONS_00055128	XLOC_040665	Chr14:37857738-37857984	lincRNA	WT_p1kb	85	1264	6.3	SA_p1kb	95	1204	7.31	WT	41	406	9.17	SA	20	243	7.6
TCONS_00055135	XLOC_040672	Chr14:38660121-38660529	lincRNA	WT_p1kb	44	1405	3.03	SA_p1kb	14	1006	1.37	WT	19	435	4.18	SA	19	505	3.62
TCONS_00055137	XLOC_040674	Chr14:38687931-38688541	lincRNA	WT_p1kb	4	517	0.76	SA_p1kb	1	408	0.24	WT	4	501	0.79	SA	5	201	2.42
TCONS_00055143	XLOC_040678	Chr14:39409999-39410243	lincRNA	WT_p1kb	56	1004	5.28	SA_p1kb	32	577	5.25	WT	6	254	2.3	SA	13	192	6.34
TCONS_00055173	XLOC_040704	Chr14:41386062-41386307	lincRNA	WT_p1kb	13	927	1.38	SA_p1kb	5	833	0.59	WT	1	99	1	SA	2	159	1.24
TCONS_00055174	XLOC_040705	Chr14:41521491-41521747	lincRNA	WT_p1kb	89	928	8.75	SA_p1kb	47	558	7.76	WT	12	98	10.9	SA	0	34	0
TCONS_00055241	XLOC_040753	Chr14:44597937-44598178	lincRNA	WT_p1kb	62	1078	5.43	SA_p1kb	60	853	6.57	WT	30	272	9.93	SA	11	134	7.58
TCONS_00055264	XLOC_040770	Chr14:44839712-44839915	lincRNA	WT_p1kb	0	263	0	SA_p1kb	1	528	0.18	WT	2	139	1.41	SA	0	31	0
TCONS_00055291	XLOC_040792	Chr14:45308449-45308729	lincRNA	WT_p1kb	0	99	0	SA_p1kb	0	16	0	WT	2	124	1.58	SA	6	299	1.96
TCONS_00055350	XLOC_040837	Chr14:46083104-46083358	lincRNA	WT_p1kb	18	320	5.32	SA_p1kb	9	267	3.26	WT	0	113	0	SA	0	15	0
TCONS_00055394	XLOC_040872	Chr14:46600396-46601063	lincRNA	WT_p1kb	12	603	1.95	SA_p1kb	21	887	2.31	WT	18	508	3.42	SA	0	600	0
TCONS_00055395	XLOC_040873	Chr14:46601315-46601549	lincRNA	WT_p1kb	20	669	2.9	SA_p1kb	2	891	0.22	WT	0	224	0	SA	0	62	0
TCONS_00055396	XLOC_040874	Chr14:46601713-46602107	lincRNA	WT_p1kb	7	688	1	SA_p1kb	2	770	0.25	WT	2	466	0.42	SA	0	393	0
TCONS_00055414	XLOC_040889	Chr14:46838460-46838689	lincRNA	WT_p1kb	2	692	0.28	SA_p1kb	1	679	0.14	WT	1	143	0.69	SA	1	148	0.67
TCONS_00055420	XLOC_040893	Chr14:46996919-46997339	lincRNA	WT_p1kb	2	842	0.23	SA_p1kb	1	1074	0.09	WT	1	241	0.41	SA	0	384	0
TCONS_00055466	XLOC_040931	Chr14:47615260-47615510	lincRNA	WT_p1kb	0	522	0	SA_p1kb	1	396	0.25	WT	0	217	0	SA	3	306	0.97
TCONS_00055485	XLOC_040944	Chr14:47925746-47926132	lincRNA	WT_p1kb	3	749	0.39	SA_p1kb	0	783	0	WT	0	143	0	SA	1	225	0.44
TCONS_00055492	XLOC_040951	Chr14:48146643-48146925	lincRNA	WT_p1kb	2	454	0.43	SA_p1kb	0	674	0	WT	0	151	0	SA	1	200	0.49
TCONS_00055581	XLOC_041020	Chr14:312158-316033	lincRNA	WT_p1kb	0	525	0	SA_p1kb	6	486	1.21	WT	1	265	0.37	SA	0	500	0
TCONS_00055587	XLOC_041025	Chr14:373833-374126	lincRNA	WT_p1kb	3	670	0.44	SA_p1kb	5	777	0.63	WT	1	184	0.54	SA	1	78	1.26
TCONS_00055618	XLOC_041050	Chr14:655693-656009	lincRNA	WT_p1kb	32	905	3.41	SA_p1kb	8	535	1.47	WT	49	436	10.1	SA	14	146	8.75
TCONS_00055673	XLOC_041092	Chr14:1306401-1306895	lincRNA	WT_p1kb	4	762	0.52	SA_p1kb	2	374	0.53	WT	1	266	0.37	SA	0	201	0
TCONS_00055696	XLOC_041102	Chr14:1497348-1497618	lincRNA	WT_p1kb	2	596	0.33	SA_p1kb	2	643	0.31	WT	0	0	0	SA	0	0	0
TCONS_00055737	XLOC_041127	Chr14:1784121-1784492	lincRNA	WT_p1kb	7	1175	0.59	SA_p1kb	2	1349	0.14	WT	3	294	1.01	SA	0	230	0
TCONS_00055749	XLOC_041137	Chr14:1924664-1925116	lincRNA	WT_p1kb	2	587	0.33	SA_p1kb	3	958	0.31	WT	0	371	0	SA	0	109	0
TCONS_00055842	XLOC_041208	Chr14:2971803-2972291	lincRNA	WT_p1kb	4	572	0.69	SA_p1kb	1	523	0.19	WT	2	398	0.5	SA	2	299	0.66
TCONS_00055843	XLOC_041209	Chr14:2972344-2972589	lincRNA	WT_p1kb	5	919	0.54	SA_p1kb	1	497	0.2	WT	0	145	0	SA	0	220	0
TCONS_00055944	XLOC_041290	Chr14:4754646-4754884	lincRNA	WT_p1kb	10	1120	0.88	SA_p1kb	5	989	0.5	WT	1	165	0.6	SA	0	36	0
TCONS_00055987	XLOC_041322	Chr14:5547147-5547396	lincRNA	WT_p1kb	4	636	0.62	SA_p1kb	0	679	0	WT	1	230	0.43	SA	0	155	0
TCONS_00055988	XLOC_041323	Chr14:5585966-5586243	lincRNA	WT_p1kb	4	669	0.59	SA_p1kb	1	681	0.14	WT	0	282	0	SA	0	122	0
TCONS_00055992	XLOC_041327	Chr14:5700739-5701099	lincRNA	WT_p1kb	0	507	0	SA_p1kb	4	830	0.47	WT	1	266	0.37	SA	3	387	0.76
TCONS_00056041	XLOC_041365	Chr14:6241647-6251226	lincRNA	WT_p1kb	3	621	0.48	SA_p1kb	4	894	0.44	WT	1	161	0.61	SA	0	146	0
TCONS_00056068	XLOC_041383	Chr14:6536443-6537501	lincRNA	WT_p1kb	112	802	12.25	SA_p1kb	30	398	7	WT	3	1136	0.26	SA	4	801	0.49
TCONS_00056110	XLOC_041408	Chr14:7070929-7071193	lincRNA	WT_p1kb	127	606	17.32	SA_p1kb	48	452	9.6	WT	0	90	0	SA	2	317	0.62
TCONS_00056124	XLOC_041420	Chr14:7238895-7239367	lincRNA	WT_p1kb	5	501	0.98	SA_p1kb	1	252	0.39	WT	3	551	0.54	SA	1	305	0.32
TCONS_00056142	XLOC_041436	Chr14:7562239-7562503	lincRNA	WT_p1kb	149	1124	11.7	SA_p1kb	66	691	8.71	WT	26	229	10.19	SA	22	172	11.34
TCONS_00056144	XLOC_041438	Chr14:7702119-7702359	lincRNA	WT_p1kb	72	926	7.21	SA_p1kb	28	985	2.76	WT	20	244	7.57	SA	27	243	10
TCONS_00056277	XLOC_041519	Chr14:9436639-9437456	lincRNA	WT_p1kb	2	574	0.34	SA_p1kb	6	679	0.87	WT	3	262	1.13	SA	0	233	0
TCONS_00056353	XLOC_041574	Chr14:12331949-12332207	lincRNA	WT_p1kb	68	1072	5.96	SA_p1kb	56	742	7.01	WT	7	98	6.66	SA	10	229	4.18
TCONS_00056380	XLOC_041596	Chr14:13651914-13652273	lincRNA	WT_p1kb	3	790	0.37	SA_p1kb	2	547	0.36	WT	1	500	0.19	SA	0	55	0
TCONS_00056404	XLOC_041612	Chr14:15496194-15496523	lincRNA	WT_p1kb	49	1063	4.4	SA_p1kb	22	396	5.26	WT	3	122	2.4	SA	9	231	3.75
TCONS_00056487	XLOC_041676	Chr14:21416088-21416332	lincRNA	WT_p1kb	58	1165	4.74	SA_p1kb	31	971	3.09	WT	9	259	3.35	SA	2	125	1.57
TCONS_00056495	XLOC_041681	Chr14:21740466-21840704	lincRNA	WT_p1kb	33	856	3.71	SA_p1kb	54	1071	4.8	WT	75	833	8.25	SA	21	344	5.75
TCONS_00056502	XLOC_041688	Chr14:21740466-21840704	lincRNA	WT_p1kb	21	356	5.57	SA_p1kb	23	495	4.44	WT	5	104	4.58	SA	11	184	5.64
TCONS_00056504	XLOC_041690	Chr14:21740466-21840704	lincRNA	WT_p1kb	60	797	7	SA_p1kb	51	692	6.86	WT	19	141	11.87	SA	14	264	5.03
TCONS_00056517	XLOC_041701	Chr14:22357474-22357712	lincRNA	WT_p1kb	4	494	0.8	SA_p1kb	1	762	0.13	WT	0	146	0	SA	4	256	1.53
TCONS_00056537	XLOC_041720	Chr14:23194178-23194396	lincRNA	WT_p1kb	41	956	4.11	SA_p1kb	13	770	1.66	WT	0	33	0	SA	2	91	2.15
TCONS_00056559	XLOC_041735	Chr14:24544986-24545226	lincRNA	WT_p1kb	35	752	4.44	SA_p1kb	33	743	4.25	WT	9	200	4.3	SA	30	271	9.96
TCONS_00056573	XLOC_041746	Chr14:26449559-26449792	lincRNA	WT_p1kb	48	1069	4.29	SA_p1kb	59	1034	5.39	WT	21	384	5.18	SA	6	234	2.5
TCONS_00056586	XLOC_041757	Chr14:27553635-27554621	lincRNA	WT_p1kb	0	538	0	SA_p1kb	2	484	0.41	WT	22	1019	2.11	SA	14	856	1.6
TCONS_00056593	XLOC_041763	Chr14:27963276-27963517	lincRNA	WT_p1kb	6	269	2.18	SA_p1kb	9	114	7.31	WT	10	203	4.69	SA	6	94	6
TCONS_00056617	XLOC_041784	Chr14:29590965-29591272	lincRNA	WT_p1kb	6	873	0.68	SA_p1kb	0	991	0	WT	0	221	0	SA	0	44	0
TCONS_00056629	XLOC_041792	Chr14:30513207-30518551	lincRNA	WT_p1kb	3	867	0.34	SA_p1kb	4	652	0.6	WT	0	402	0	SA	6	570	1.04
TCONS_00056654	XLOC_041811	Chr14:32375201-32375920	lincRNA	WT_p1kb	5	788	0.63	SA_p1kb	8	476	1.65	WT	42	361	10.42	SA	78	456	14.6
TCONS_00056705	XLOC_041851	Chr14:33755138-33755513	lincRNA	WT_p1kb	0	412	0	SA_p1kb	5	761	0.65	WT	2	558	0.35	SA	0	145	0
TCONS_00056746	XLOC_041876	Chr14:35994997-35995246	lincRNA	WT_p1kb	35	1021	3.31	SA_p1kb	24	825	2.82	WT	21	414	4.82	SA	6	130	4.41
[truncated: 1,241 more rows]
