# Supplementary material for: Continuous salt stress-induced long non-coding RNAs and DNA methylation patterns in soybean roots
Source: BMC Genomics. 2019 Oct 12;20:730. doi: 10.1186/s12864-019-6101-7 (PMC6790039; doi:10.1186/s12864-019-6101-7)
Supplement: Supplementary file 16 — Additional file 16: Table S10. FPKM values and methylation status for lncRNA target genes. [file 12864_2019_6101_MOESM16_ESM.xlsx]

## Sheet: S10
Target_gene	LncRNAs	Locus	FPKM_WT	FPKM_SA	WT	CpG_Met	CpG_Not	CpG_%	CHG_Met	CHG_Not	CHG_%	CHH_Met	CHH_Not	CHH_%	SA	CpG_Met	CpG_Not	CpG_%	CHG_Met	CHG_Not	CHG_%	CHH_Met	CHH_Not	CHH_%
Glyma.01G000100	lincRNA_0001	Chr01:27354-28320	0.968099	1.691	WT	14	68	17.07	8	188	4.08	14	1361	1.01	SA	54	55	49.54	38	173	18	49	1388	3.4
Glyma.01G000900	lincRNA_0002	Chr01:170533-193342	2.36403	4.42449	WT	1928	635	75.22	845	6606	11.34	600	37493	1.57	SA	2001	523	79.27	730	6474	10.13	523	35920	1.43
Glyma.01G010900	lincRNA_0003	Chr01:1047530-1051340	18.2716	17.378	WT	30	488	5.79	4	1155	0.34	26	5379	0.48	SA	45	474	8.67	7	1127	0.61	12	5438	0.22
Glyma.01G021300	lincRNA_0004	Chr01:2159640-2163970	2.24011	3.34616	WT	157	415	27.44	6	1314	0.45	21	6184	0.33	SA	168	329	33.8	14	1457	0.95	33	7040	0.46
Glyma.01G023700	lincRNA_0005	Chr01:2405106-2414341	1.16723	2.53961	WT	408	1035	28.27	37	3483	1.05	63	14815	0.42	SA	429	710	37.66	70	3535	1.94	71	16088	0.43
Glyma.01G023700	lincRNA_0006	Chr01:2405106-2414341	1.16723	2.53961	WT	408	1035	28.27	37	3483	1.05	63	14815	0.42	SA	429	710	37.66	70	3535	1.94	71	16088	0.43
Glyma.01G038600	lincRNA_0007	Chr01:4130642-4133350	2.30393	1.76856	WT	6	1583	0.37	1	916	0.1	13	2802	0.46	SA	7	1064	0.65	3	583	0.51	5	2370	0.21
Glyma.01G044000	lincRNA_0008	Chr01:4828065-4829670	0.464158	0.524646	WT	87	227	27.7	3	867	0.34	15	3470	0.43	SA	41	204	16.73	3	621	0.48	14	2626	0.53
Glyma.01G044800	lincRNA_0009	Chr01:4983754-4985423	0.137179	0.0889291	WT	0	396	0	1	725	0.13	17	3074	0.54	SA	0	280	0	2	521	0.38	4	2074	0.19
Glyma.01G045800	lincRNA_0010	Chr01:5277236-5281549	2.86121	7.32153	WT	120	458	20.76	8	1783	0.44	25	6884	0.36	SA	85	401	17.48	6	1613	0.37	20	6327	0.31
Glyma.01G052500	lincRNA_0011	Chr01:6371599-6378261	0.510984	1.18968	WT	411	597	40.77	23	2169	1.04	48	11910	0.4	SA	384	514	42.76	14	1916	0.72	40	10696	0.37
Glyma.01G054000	lincRNA_0012	Chr01:6955911-6957783	5.40399	15.615	WT	19	233	7.53	4	562	0.7	7	2700	0.25	SA	23	238	8.81	4	635	0.62	17	3070	0.55
Glyma.01G060300	lincRNA_0013	Chr01:8127581-8132640	0.716444	2.33304	WT	189	1456	11.48	9	2019	0.44	26	8422	0.3	SA	167	780	17.63	10	1545	0.64	22	6768	0.32
Glyma.01G072700	lincRNA_0014	Chr01:13438954-13440052	0.036216	0.0313036	WT	175	17	91.14	561	126	81.65	194	2967	6.13	SA	122	4	96.82	417	60	87.42	110	1909	5.44
Glyma.01G073200	lincRNA_0015	Chr01:13869094-13874989	0.0499578	0	WT	7	1058	0.65	10	1763	0.56	27	9898	0.27	SA	3	852	0.35	8	1403	0.56	24	8208	0.29
Glyma.01G074000	lincRNA_0016	Chr01:14637965-14679249	2.52594	3.49173	WT	5389	1443	78.87	2669	13320	16.69	1060	68820	1.51	SA	4732	1156	80.36	2459	12350	16.6	837	63166	1.3
Glyma.01G075400	lincRNA_0017	Chr01:16872670-16890411	2.97538	3.38099	WT	1847	1009	64.67	959	5907	13.96	328	28439	1.14	SA	1385	1034	57.25	1078	5783	15.71	283	29028	0.96
Glyma.01G075400	lincRNA_0018	Chr01:16872670-16890411	2.97538	3.38099	WT	1847	1009	64.67	959	5907	13.96	328	28439	1.14	SA	1385	1034	57.25	1078	5783	15.71	283	29028	0.96
Glyma.01G075900	lincRNA_0019	Chr01:17154342-17157309	0	0	WT	2	1061	0.18	10	918	1.07	12	4681	0.25	SA	7	886	0.78	4	762	0.52	22	4071	0.53
Glyma.01G077400	lincRNA_0020	Chr01:18975768-19009333	3.35334	6.01319	WT	5579	1364	80.35	3993	9755	29.04	1392	54525	2.48	SA	4126	999	80.5	3251	8441	27.8	1003	49515	1.98
Glyma.01G077600	lincRNA_0021	Chr01:19217953-19225083	4.03241	5.35538	WT	672	961	41.15	29	3129	0.91	32	11931	0.26	SA	630	803	43.96	16	2478	0.64	28	9793	0.28
Glyma.01G078000	lincRNA_0022	Chr01:19734791-19737272	0.949275	2.32546	WT	4	514	0.77	5	1057	0.47	17	4646	0.36	SA	2	356	0.55	6	672	0.88	17	3210	0.52
Glyma.01G079400	lincRNA_0023	Chr01:20725553-20726370	0	0	WT	20	2	90.9	84	38	68.85	52	1472	3.41	SA	10	0	100	74	28	72.54	47	1224	3.69
Glyma.01G080500	lincRNA_0024	Chr01:22445852-22447409	65.9169	96.5481	WT	5	1375	0.36	4	668	0.59	7	2162	0.32	SA	0	761	0	0	362	0	5	1500	0.33
Glyma.01G081300	lincRNA_0025	Chr01:23397688-23402901	2.16813	10.7648	WT	317	340	48.24	10	2133	0.46	45	10513	0.42	SA	247	198	55.5	4	1533	0.26	43	7874	0.54
Glyma.01G083500	lincRNA_0026	Chr01:24330091-24330586	0.319288	0.643952	WT	1	128	0.77	0	36	0	6	868	0.68	SA	0	162	0	0	55	0	2	1004	0.19
Glyma.01G086000	lincRNA_0027	Chr01:25495741-25504243	0.711095	1.55451	WT	471	611	43.53	114	1998	5.39	62	10958	0.56	SA	480	362	57	88	1676	4.98	97	8912	1.07
Glyma.01G086700	lincRNA_0028	Chr01:25842301-25844918	13.7179	11.9228	WT	0	312	0	2	912	0.21	20	3442	0.57	SA	0	227	0	2	618	0.32	5	2858	0.17
Glyma.01G087100	lincRNA_0029	Chr01:26241192-26243874	0.592725	2.10623	WT	130	589	18.08	8	889	0.89	11	3964	0.27	SA	139	354	28.19	5	857	0.58	14	3860	0.36
Glyma.01G093700	lincRNA_0030	Chr01:28476037-28478232	0	0	WT	274	31	89.83	550	197	73.62	358	6105	5.53	SA	205	12	94.47	326	151	68.34	154	4042	3.67
Glyma.01G095300	lincRNA_0031	Chr01:29549515-29550442	0	0.0744789	WT	1	811	0.12	7	626	1.1	10	1840	0.54	SA	3	745	0.4	8	541	1.45	3	1365	0.21
Glyma.01G095500	lincRNA_0032	Chr01:29735303-29737699	0.0985945	0.0340884	WT	22	435	4.81	1	774	0.12	15	3970	0.37	SA	8	351	2.22	2	677	0.29	9	3484	0.25
Glyma.01G095800	lincRNA_0033	Chr01:30020674-30021955	0.37548	0.0973648	WT	0	68	0	0	570	0	12	2240	0.53	SA	0	61	0	0	430	0	6	1494	0.4
Glyma.01G095900	lincRNA_0034	Chr01:30191329-30191622	75.4383	142.565	WT	45	698	6.05	50	1445	3.34	48	8132	0.58	SA	61	1634	3.59	83	3085	2.61	79	17603	0.44
Glyma.01G096400	lincRNA_0035	Chr01:31299374-31300217	0	0	WT	185	28	86.85	180	51	77.92	130	1909	6.37	SA	113	3	97.41	112	23	82.96	50	1076	4.44
Glyma.01G097000	lincRNA_0036	Chr01:31566268-31567578	6.96583	11.0182	WT	7	897	0.77	2	670	0.29	6	1438	0.41	SA	0	516	0	1	481	0.2	2	1165	0.17
Glyma.01G097500	lincRNA_0037	Chr01:32103089-32111719	2.85951	4.46798	WT	717	453	61.28	503	1729	22.53	178	10613	1.64	SA	716	269	72.69	437	1452	23.13	155	9196	1.65
Glyma.01G097800	lincRNA_0038	Chr01:32280042-32280979	0	0	WT	93	11	89.42	259	80	76.4	91	2013	4.32	SA	82	10	89.13	254	68	78.88	79	1891	4.01
Glyma.01G099600	lincRNA_0039	Chr01:33115842-33125726	1.4947	2.31143	WT	589	836	41.33	46	3616	1.25	52	16309	0.31	SA	596	760	43.95	23	3028	0.75	56	13935	0.4
Glyma.01G107400	lincRNA_0040	Chr01:36636203-36637019	0	0	WT	154	19	89.01	178	74	70.63	116	2168	5.07	SA	95	11	89.62	97	32	75.19	74	1244	5.61
Glyma.01G108000	lincRNA_0041	Chr01:36876800-36881550	6.35107	13.3559	WT	69	527	11.57	8	2105	0.37	32	8973	0.35	SA	91	397	18.64	11	1871	0.58	19	8412	0.22
Glyma.01G108300	lincRNA_0042	Chr01:36968430-36972126	1.56525	0.683304	WT	657	468	58.4	564	502	52.9	240	6163	3.74	SA	597	358	62.51	454	377	54.63	152	5160	2.86
Glyma.01G112600	lincRNA_0043	Chr01:38353593-38358163	1.4994	9.30665	WT	380	350	52.05	1092	825	56.96	400	11920	3.24	SA	288	196	59.5	792	472	62.65	208	8479	2.39
Glyma.01G115200	lincRNA_0044	Chr01:39859169-39860899	0	0	WT	174	10	94.56	266	108	71.12	208	4312	4.6	SA	159	20	88.82	162	70	69.82	148	3426	4.14
Glyma.01G116100	lincRNA_0045	Chr01:40088617-40093811	2.01785	2.90692	WT	366	593	38.16	27	1646	1.61	23	7677	0.29	SA	200	462	30.21	20	1249	1.57	24	6893	0.34
Glyma.01G127600	lincRNA_0046	Chr01:43941430-43943767	0	0	WT	16	193	7.65	4	647	0.61	5	3841	0.13	SA	10	156	6.02	2	475	0.41	24	3053	0.77
Glyma.01G132200	lincRNA_0047	Chr01:44951518-44957755	0	0.24818	WT	2	792	0.25	6	1923	0.31	35	10898	0.32	SA	5	540	0.91	3	1307	0.22	36	7851	0.45
Glyma.01G144200	lincRNA_0048	Chr01:47801304-47814076	2.96912	6.75578	WT	691	2369	22.58	23	4613	0.49	81	18483	0.43	SA	746	1739	30.02	25	4471	0.55	71	18840	0.37
Glyma.01G144400	lincRNA_0049	Chr01:47862375-47864806	2.60294	6.27111	WT	4	620	0.64	8	864	0.91	5	3034	0.16	SA	2	216	0.91	1	288	0.34	1	1115	0.08
Glyma.01G144400	lincRNA_0050	Chr01:47862375-47864806	2.60294	6.27111	WT	4	620	0.64	8	864	0.91	5	3034	0.16	SA	2	216	0.91	1	288	0.34	1	1115	0.08
Glyma.01G154300	lincRNA_0051	Chr01:49154744-49158943	10.002	15.5285	WT	222	915	19.52	0	1952	0	18	7512	0.23	SA	202	661	23.4	7	1588	0.43	14	6228	0.22
Glyma.01G178900	lincRNA_0052	Chr01:51497909-51499432	0	0	WT	267	79	77.16	282	113	71.39	330	4246	7.21	SA	222	73	75.25	206	90	69.59	134	3423	3.76
Glyma.01G179900	lincRNA_0053	Chr01:51599738-51607197	2.18589	2.74388	WT	4	1994	0.2	4	2638	0.15	31	9539	0.32	SA	5	1459	0.34	8	2043	0.39	33	7893	0.41
Glyma.01G182400	lincRNA_0054	Chr01:51801142-51807504	17.5293	27.3656	WT	8	1505	0.52	5	2243	0.22	33	9951	0.33	SA	3	1233	0.24	11	1855	0.58	22	9428	0.23
Glyma.01G183700	lincRNA_0055	Chr01:51902645-51904913	3.26922	6.20486	WT	6	551	1.07	2	1036	0.19	24	3680	0.64	SA	0	390	0	2	809	0.24	10	2488	0.4
Glyma.01G184800	lincRNA_0056	Chr01:52028057-52028357	0	0	WT	0	154	0	0	200	0	9	1094	0.81	SA	0	84	0	1	89	1.11	0	537	0
Glyma.01G190500	lincRNA_0057	Chr01:52520552-52521484	5.54803	8.87676	WT	0	574	0	0	534	0	8	1725	0.46	SA	0	446	0	3	405	0.73	2	1256	0.15
Glyma.01G190600	lincRNA_0058	Chr01:52532795-52534956	0.251484	1.31976	WT	7	2181	0.31	8	1436	0.55	10	5148	0.19	SA	3	1157	0.25	3	809	0.36	11	2689	0.4
Glyma.01G194500	lincRNA_0059	Chr01:52870360-52873613	10.6126	19.5202	WT	44	397	9.97	12	1173	1.01	15	4420	0.33	SA	56	440	11.29	1	1181	0.08	19	4583	0.41
Glyma.01G196100	lincRNA_0060	Chr01:53027372-53030242	0.149561	0.478317	WT	9	1592	0.56	10	1378	0.72	24	6471	0.36	SA	4	909	0.43	3	786	0.38	19	3879	0.48
Glyma.01G201600	lincRNA_0061	Chr01:53487869-53488991	0.378511	0.32717	WT	531	14526	3.52	234	15252	1.51	371	79371	0.46	SA	339	25043	1.33	161	26525	0.6	491	141581	0.34
Glyma.01G203400	lincRNA_0062	Chr01:53662609-53665746	13.297	14.3826	WT	2	541	0.36	4	1355	0.29	16	5614	0.28	SA	2	497	0.4	3	1075	0.27	15	4793	0.31
Glyma.01G204500	lincRNA_0063	Chr01:53724141-53729694	0.70356	0.331707	WT	59	1965	2.91	5	2165	0.23	26	8935	0.29	SA	70	1368	4.86	13	1746	0.73	27	8242	0.32
Glyma.01G206000	lincRNA_0064	Chr01:53837651-53851547	4.07894	8.21746	WT	1078	1349	44.41	260	3859	6.31	159	18153	0.86	SA	866	1356	38.97	233	3514	6.21	205	17932	1.13
Glyma.01G208600	lincRNA_0065	Chr01:54025927-54036694	8.37681	15.3852	WT	631	496	55.98	33	4909	0.66	64	18142	0.35	SA	620	465	57.14	21	4824	0.43	59	18770	0.31
Glyma.01G211600	lincRNA_0066	Chr01:54299727-54299910	0	1.1991	WT	0	43	0	1	120	0.82	0	671	0	SA	0	30	0	0	80	0	1	461	0.21
Glyma.01G214200	lincRNA_0067	Chr01:54530534-54532622	0.0558994	0.0724757	WT	1	653	0.15	0	832	0	13	4450	0.29	SA	0	418	0	1	465	0.21	6	2820	0.21
Glyma.01G226000	lincRNA_0068	Chr01:55465967-55468558	3.23882	5.35952	WT	100	262	27.62	7	969	0.71	16	4141	0.38	SA	111	181	38.01	1	752	0.13	10	3185	0.31
Glyma.01G000200	lincRNA_0069	Chr01:58974-67527	0.407161	1.28616	WT	1413	137	91.16	150	3109	4.6	94	14393	0.64	SA	1332	72	94.87	145	2717	5.06	80	14145	0.56
Glyma.01G005000	lincRNA_0070	Chr01:464508-466549	41.8795	22.9108	WT	1	1376	0.07	3	921	0.32	7	2556	0.27	SA	10	1649	0.6	4	1091	0.36	11	2703	0.4
Glyma.01G007100	lincRNA_0071	Chr01:707569-708601	0.263469	0.162665	WT	4	840	0.47	3	539	0.55	6	1225	0.48	SA	3	770	0.38	2	575	0.34	8	1423	0.55
Glyma.01G008600	lincRNA_0072	Chr01:837681-840121	4.721	8.81321	WT	23	1304	1.73	1	1200	0.08	19	3449	0.54	SA	57	1184	4.59	4	1138	0.35	11	2896	0.37
Glyma.01G012200	lincRNA_0073	Chr01:1181836-1185096	0.733905	1.05726	WT	1	756	0.13	2	1273	0.15	15	5227	0.28	SA	2	560	0.35	2	996	0.2	23	4440	0.51
Glyma.01G014800	lincRNA_0074	Chr01:1459584-1464612	0.428427	0.980246	WT	1	475	0.21	6	1082	0.55	23	6094	0.37	SA	1	457	0.21	3	1060	0.28	22	5873	0.37
Glyma.01G016000	lincRNA_0075	Chr01:1547215-1547437	0.735563	0	WT	0	19	0	0	119	0	2	610	0.32	SA	0	10	0	0	74	0	1	427	0.23
Glyma.01G017700	lincRNA_0076	Chr01:1689029-1691957	63.5464	101.976	WT	0	749	0	2	1075	0.18	13	4835	0.26	SA	0	487	0	1	666	0.14	10	3347	0.29
Glyma.01G018100	lincRNA_0077	Chr01:1745242-1746141	8.57771	31.4784	WT	6	151	3.82	2	132	1.49	5	637	0.77	SA	2	141	1.39	0	107	0	2	730	0.27
Glyma.01G020400	lincRNA_0078	Chr01:2035444-2036241	0.57732	0.7712	WT	0	134	0	1	272	0.36	8	1611	0.49	SA	0	48	0	0	172	0	2	1037	0.19
Glyma.01G021100	lincRNA_0079	Chr01:2140440-2142143	0.0208218	0.0899877	WT	3	223	1.32	1	685	0.14	14	3719	0.37	SA	1	155	0.64	1	514	0.19	15	2735	0.54
Glyma.01G025200	lincRNA_0080	Chr01:2616280-2621186	0.718939	1.95748	WT	2	1370	0.14	5	1505	0.33	36	8461	0.42	SA	1	1041	0.09	4	1200	0.33	20	7839	0.25
Glyma.01G028800	lincRNA_0081	Chr01:3037244-3038559	5.50273	10.1921	WT	1	1657	0.06	0	681	0	4	2165	0.18	SA	3	707	0.42	0	271	0	3	962	0.31
Glyma.01G030300	lincRNA_0082	Chr01:3178069-3179538	16.8338	8.22926	WT	4	1387	0.28	2	477	0.41	9	1506	0.59	SA	2	736	0.27	0	273	0	4	1298	0.3
Glyma.01G044300	lincRNA_0083	Chr01:4877268-4885185	0.16957	1.09916	WT	60	584	9.31	14	2703	0.51	52	12242	0.42	SA	51	533	8.73	16	2523	0.63	44	12068	0.36
Glyma.01G044600	lincRNA_0084	Chr01:4922420-4925287	1.15957	1.53026	WT	1	108	0.91	5	769	0.64	11	3890	0.28	SA	0	81	0	5	530	0.93	8	2959	0.26
Glyma.01G045900	lincRNA_0085	Chr01:5299764-5300990	0	0	WT	0	0	0	3	342	0.86	2	2453	0.08	SA	0	0	0	0	331	0	10	2525	0.39
Glyma.01G049900	lincRNA_0086	Chr01:5863027-5863825	0.890726	1.90212	WT	3	758	0.39	4	332	1.19	12	2227	0.53	SA	1	386	0.25	0	108	0	1	588	0.16
Glyma.01G053300	lincRNA_0087	Chr01:6710589-6717720	1.51226	3.0583	WT	513	138	78.8	19	2956	0.63	47	11090	0.42	SA	447	100	81.71	13	2484	0.52	37	10414	0.35
Glyma.01G058200	lincRNA_0088	Chr01:7651326-7655874	1.63756	1.90007	WT	139	1185	10.49	6	1560	0.38	24	6553	0.36	SA	163	726	18.33	3	1456	0.2	25	6674	0.37
Glyma.01G060700	lincRNA_0089	Chr01:8369862-8389521	3.14514	8.11695	WT	3570	863	80.53	2205	6371	25.71	785	33555	2.28	SA	2868	558	83.71	1661	5703	22.55	572	29633	1.89
Glyma.01G062900	lincRNA_0090	Chr01:8885315-8889671	0.709806	1.92472	WT	98	410	19.29	12	2622	0.45	41	9233	0.44	SA	102	377	21.29	5	2246	0.22	28	8238	0.33
Glyma.01G064800	lincRNA_0091	Chr01:9894559-9895154	1.87968	1.47702	WT	0	77	0	0	121	0	7	1151	0.6	SA	0	69	0	0	148	0	5	1293	0.38
Glyma.01G065600	lincRNA_0092	Chr01:10100393-10108404	0.15276	0.0165049	WT	1785	347	83.72	3180	1300	70.98	1192	15348	7.2	SA	1009	237	80.97	1975	852	69.86	678	10163	6.25
Glyma.01G067700	lincRNA_0093	Chr01:11103293-11104972	0	0.515203	WT	1	219	0.45	0	259	0	7	2233	0.31	SA	4	185	2.11	0	228	0	12	1997	0.59
Glyma.01G070700	lincRNA_0094	Chr01:12623526-12627106	2.55242	3.90452	WT	299	914	24.64	221	1377	13.82	130	5915	2.15	SA	172	387	30.76	155	674	18.69	105	4018	2.54
Glyma.01G070700	lincRNA_0095	Chr01:12623526-12627106	2.55242	3.90452	WT	299	914	24.64	221	1377	13.82	130	5915	2.15	SA	172	387	30.76	155	674	18.69	105	4018	2.54
Glyma.01G070700	lincRNA_0096	Chr01:12623526-12627106	2.55242	3.90452	WT	299	914	24.64	221	1377	13.82	130	5915	2.15	SA	172	387	30.76	155	674	18.69	105	4018	2.54
Glyma.01G073700	lincRNA_0097	Chr01:14446639-14448442	0.0690392	0.208862	WT	337	43	88.68	435	203	68.18	180	5170	3.36	SA	284	29	90.73	306	124	71.16	98	3578	2.66
Glyma.01G076900	lincRNA_0098	Chr01:18297564-18303581	0.0697296	0.542443	WT	5	1345	0.37	11	1557	0.7	34	8869	0.38	SA	12	1156	1.02	5	1368	0.36	28	8415	0.33
Glyma.01G077000	lincRNA_0099	Chr01:18542662-18544908	0.426022	1.50363	WT	0	279	0	8	913	0.86	26	5148	0.5	SA	16	196	7.54	6	601	0.98	14	3404	0.4
Glyma.01G077700	lincRNA_0100	Chr01:19513729-19516262	0.242847	0.136896	WT	10	664	1.48	5	1073	0.46	26	5689	0.45	SA	8	594	1.32	7	877	0.79	26	5005	0.51
Glyma.01G078500	lincRNA_0101	Chr01:20180085-20185052	0	0.00739747	WT	509	61	89.29	1742	438	79.9	471	9107	4.91	SA	522	36	93.54	1626	316	83.72	430	8661	4.72
Glyma.01G080500	lincRNA_0102	Chr01:22445852-22447409	65.9169	96.5481	WT	5	1375	0.36	4	668	0.59	7	2162	0.32	SA	0	761	0	0	362	0	5	1500	0.33
Glyma.01G080600	lincRNA_0103	Chr01:22689419-22695550	3.54065	11.9535	WT	128	812	13.61	13	2518	0.51	37	9466	0.38	SA	130	588	18.1	11	2140	0.51	60	8734	0.68
Glyma.01G082900	lincRNA_0104	Chr01:24105848-24106031	0	0	WT	0	0	0	0	85	0	0	295	0	SA	0	0	0	0	83	0	2	292	0.68
Glyma.01G083600	lincRNA_0105	Chr01:24360493-24361841	0	0	WT	0	471	0	2	530	0.37	10	3017	0.33	SA	3	266	1.11	0	380	0	8	1979	0.4
Glyma.01G085500	lincRNA_0106	Chr01:25256761-25259427	0.107474	0.569323	WT	29	495	5.53	5	899	0.55	17	3979	0.42	SA	18	247	6.79	6	579	1.02	7	2630	0.26
Glyma.01G086000	lincRNA_0107	Chr01:25495741-25504243	0.711095	1.55451	WT	471	611	43.53	114	1998	5.39	62	10958	0.56	SA	480	362	57	88	1676	4.98	97	8912	1.07
Glyma.01G086200	lincRNA_0108	Chr01:25575617-25581130	0.123456	0.45557	WT	1887	162	92.09	1347	1540	46.65	387	8822	4.2	SA	1494	52	96.63	1154	1065	52	289	6954	3.99
Glyma.01G086200	lincRNA_0109	Chr01:25575617-25581130	0.123456	0.45557	WT	1887	162	92.09	1347	1540	46.65	387	8822	4.2	SA	1494	52	96.63	1154	1065	52	289	6954	3.99
Glyma.01G086200	lincRNA_0110	Chr01:25575617-25581130	0.123456	0.45557	WT	1887	162	92.09	1347	1540	46.65	387	8822	4.2	SA	1494	52	96.63	1154	1065	52	289	6954	3.99
Glyma.01G086200	lincRNA_0111	Chr01:25575617-25581130	0.123456	0.45557	WT	1887	162	92.09	1347	1540	46.65	387	8822	4.2	SA	1494	52	96.63	1154	1065	52	289	6954	3.99
Glyma.01G086300	lincRNA_0112	Chr01:25600121-25602689	0	0	WT	611	65	90.38	1150	234	83.09	381	5651	6.31	SA	497	23	95.57	942	135	87.46	355	4957	6.68
Glyma.01G087100	lincRNA_0113	Chr01:26241192-26243874	0.592725	2.10623	WT	130	589	18.08	8	889	0.89	11	3964	0.27	SA	139	354	28.19	5	857	0.58	14	3860	0.36
Glyma.01G087500	lincRNA_0114	Chr01:26423046-26424870	70.2334	70.4824	WT	8	2167	0.36	0	1195	0	4	2387	0.16	SA	7	1118	0.62	1	659	0.15	6	1483	0.4
Glyma.01G088400	lincRNA_0115	Chr01:26852055-26854294	0	0.118643	WT	141	203	40.98	6	659	0.9	16	4110	0.38	SA	119	170	41.17	3	577	0.51	17	3826	0.44
Glyma.01G089500	lincRNA_0116	Chr01:27062110-27068219	1.18265	3.11049	WT	372	674	35.56	8	2184	0.36	31	9062	0.34	SA	312	555	35.98	13	1754	0.73	38	7638	0.49
Glyma.01G094500	lincRNA_0117	Chr01:29084101-29085897	0	0	WT	176	20	89.79	346	119	74.4	71	2769	2.5	SA	189	13	93.56	311	109	74.04	64	2583	2.41
Glyma.01G096200	lincRNA_0118	Chr01:30592393-30593278	0.0457295	0	WT	5	471	1.05	0	608	0	13	1943	0.66	SA	1	274	0.36	0	312	0	4	1071	0.37
Glyma.01G096300	lincRNA_0119	Chr01:30959374-30965380	15.5452	26.7352	WT	264	731	26.53	28	2104	1.31	46	10269	0.44	SA	270	729	27.02	24	1924	1.23	45	9019	0.49
Glyma.01G097000	lincRNA_0120	Chr01:31566268-31567578	6.96583	11.0182	WT	7	897	0.77	2	670	0.29	6	1438	0.41	SA	0	516	0	1	481	0.2	2	1165	0.17
Glyma.01G097400	lincRNA_0121	Chr01:32025238-32034226	11.0282	3.15091	WT	374	1418	20.87	143	2377	5.67	198	15979	1.22	SA	224	931	19.39	122	1536	7.35	230	11274	1.99
Glyma.01G100700	lincRNA_0122	Chr01:33443016-33448477	0.0723943	0.146604	WT	865	388	69.03	1400	568	71.13	627	10248	5.76	SA	680	250	73.11	1055	445	70.33	430	7988	5.1
Glyma.01G105500	lincRNA_0123	Chr01:35645066-35653303	17.4087	29.9246	WT	275	582	32.08	11	2712	0.4	53	13131	0.4	SA	219	637	25.58	11	2546	0.43	30	11862	0.25
Glyma.01G105900	lincRNA_0124	Chr01:35707904-35715423	0.0164931	0.306683	WT	800	455	63.74	1065	1922	35.65	498	15606	3.09	SA	481	361	57.12	708	1569	31.09	253	12521	1.98
Glyma.01G106300	lincRNA_0125	Chr01:35961503-35964818	0	0	WT	611	60	91.05	885	256	77.56	353	7546	4.46	SA	342	25	93.18	555	182	75.3	210	4862	4.14
Glyma.01G111900	lincRNA_0126	Chr01:37911897-37914204	0.282142	0.80863	WT	17	2138	0.78	4	1207	0.33	8	2387	0.33	SA	4	828	0.48	4	533	0.74	7	1267	0.54
Glyma.01G112600	lincRNA_0127	Chr01:38353593-38358163	1.4994	9.30665	WT	380	350	52.05	1092	825	56.96	400	11920	3.24	SA	288	196	59.5	792	472	62.65	208	8479	2.39
Glyma.01G114000	lincRNA_0128	Chr01:39289922-39297610	1.65749	3.46318	WT	77	1135	6.35	80	2006	3.83	241	10607	2.22	SA	73	749	8.88	101	1333	7.04	167	8271	1.97
Glyma.01G114500	lincRNA_0129	Chr01:39599611-39605072	0.431921	0.328301	WT	155	724	17.63	39	1286	2.94	53	8633	0.61	SA	81	672	10.75	13	1134	1.13	48	7493	0.63
Glyma.01G119000	lincRNA_0130	Chr01:40903130-40904405	0.582419	0.956497	WT	127	16	88.81	2	688	0.28	8	2262	0.35	SA	170	4	97.7	0	829	0	3	2647	0.11
Glyma.01G122300	lincRNA_0131	Chr01:42016309-42020295	3.1932	2.28597	WT	12	724	1.63	2	1024	0.19	21	5655	0.36	SA	33	567	5.5	6	1172	0.5	14	6499	0.21
Glyma.01G122700	lincRNA_0132	Chr01:42067088-42069944	0	0.17669	WT	779	118	86.84	953	229	80.62	360	5404	6.24	SA	667	56	92.25	744	152	83.03	205	3865	5.03
Glyma.01G125300	lincRNA_0133	Chr01:43315243-43319989	0	0	WT	49	811	5.69	3	1864	0.16	37	8519	0.43	SA	30	781	3.69	2	1664	0.12	46	8331	0.54
Glyma.01G125400	lincRNA_0134	Chr01:43394230-43404097	2.10747	4.29694	WT	1474	992	59.77	1295	2312	35.9	489	16571	2.86	SA	1183	852	58.13	1154	2024	36.31	406	15516	2.54
Glyma.01G127700	lincRNA_0135	Chr01:43955262-43959334	0.0722639	0.429426	WT	7	1020	0.68	17	1855	0.9	36	9126	0.39	SA	0	691	0	9	1334	0.67	17	6979	0.24
Glyma.01G131000	lincRNA_0136	Chr01:44685929-44686256	0	0	WT	80	15	84.21	139	71	66.19	101	1155	8.04	SA	33	9	78.57	59	43	57.84	33	590	5.29
Glyma.01G134600	lincRNA_0137	Chr01:45617061-45626181	34.2867	15.9998	WT	422	1266	25	353	1529	18.75	286	15055	1.86	SA	329	1177	21.84	298	1375	17.81	184	13772	1.31
Glyma.01G134600	lincRNA_0138	Chr01:45617061-45626181	34.2867	15.9998	WT	422	1266	25	353	1529	18.75	286	15055	1.86	SA	329	1177	21.84	298	1375	17.81	184	13772	1.31
Glyma.01G134600	lincRNA_0139	Chr01:45617061-45626181	34.2867	15.9998	WT	422	1266	25	353	1529	18.75	286	15055	1.86	SA	329	1177	21.84	298	1375	17.81	184	13772	1.31
Glyma.01G136900	lincRNA_0140	Chr01:46188918-46192199	0.784086	1.62656	WT	1006	2108	32.3	976	1848	34.56	758	22028	3.32	SA	764	3126	19.64	678	2464	21.57	531	27572	1.88
Glyma.01G140200	lincRNA_0141	Chr01:46825220-46841112	4.32525	5.41272	WT	1858	500	78.79	1877	4310	30.33	1090	26196	3.99	SA	1667	507	76.67	1481	3918	27.43	689	23680	2.82
Glyma.01G145600	lincRNA_0142	Chr01:48061859-48069800	0.406455	1.94064	WT	169	370	31.35	108	822	11.61	54	5415	0.98	SA	198	475	29.42	141	877	13.85	33	6179	0.53
Glyma.01G145600	lincRNA_0143	Chr01:48061859-48069800	0.406455	1.94064	WT	169	370	31.35	108	822	11.61	54	5415	0.98	SA	198	475	29.42	141	877	13.85	33	6179	0.53
Glyma.01G147500	lincRNA_0144	Chr01:48393885-48397299	0.154874	0.283857	WT	103	335	23.51	6	1539	0.38	27	7597	0.35	SA	127	286	30.75	6	1406	0.42	31	6603	0.46
Glyma.01G148900	lincRNA_0145	Chr01:48592714-48600054	0.264594	0.420904	WT	5	1302	0.38	7	2069	0.33	53	13584	0.38	SA	2	1051	0.18	6	1658	0.36	45	11325	0.39
Glyma.01G152400	lincRNA_0146	Chr01:48944666-48945035	27.7639	41.9965	WT	6	345	1.7	4	209	1.87	6	410	1.44	SA	13	235	5.24	11	183	5.67	5	349	1.41
Glyma.01G153000	lincRNA_0147	Chr01:49017000-49018976	6.11986	4.5487	WT	1	212	0.46	4	574	0.69	8	2975	0.26	SA	3	286	1.03	4	599	0.66	11	3443	0.31
Glyma.01G153000	lincRNA_0148	Chr01:49017000-49018976	6.11986	4.5487	WT	1	212	0.46	4	574	0.69	8	2975	0.26	SA	3	286	1.03	4	599	0.66	11	3443	0.31
Glyma.01G153400	lincRNA_0149	Chr01:49095754-49096312	9.59635	22.3464	WT	210	8258	2.47	122	4531	2.62	207	37783	0.54	SA	278	20207	1.35	100	10879	0.91	384	95939	0.39
Glyma.01G162000	lincRNA_0150	Chr01:50005833-50008957	24.4759	28.2837	WT	233	745	23.82	2	1264	0.15	19	5849	0.32	SA	245	631	27.96	1	1226	0.08	21	5740	0.36
Glyma.01G167000	lincRNA_0151	Chr01:50495100-50496165	2.67884	2.59709	WT	0	134	0	0	229	0	8	1758	0.45	SA	4	145	2.68	0	159	0	9	1222	0.73
Glyma.01G171100	lincRNA_0152	Chr01:50837777-50841119	21.3887	72.7653	WT	0	500	0	5	1041	0.47	29	5826	0.49	SA	0	514	0	3	991	0.3	21	6056	0.34
Glyma.01G183900	lincRNA_0153	Chr01:51918957-51922876	0.806742	1.4817	WT	5	1888	0.26	7	1778	0.39	29	5355	0.53	SA	6	1260	0.47	4	1192	0.33	22	4234	0.51
Glyma.01G185900	lincRNA_0154	Chr01:52120879-52122994	52.0529	49.7134	WT	3	1500	0.19	4	1191	0.33	12	3630	0.32	SA	5	1002	0.49	1	686	0.14	11	2093	0.52
Glyma.01G195100	lincRNA_0155	Chr01:52925753-52927087	0.0362035	0.219255	WT	1	682	0.14	1	502	0.19	8	1884	0.42	SA	3	589	0.5	1	479	0.2	4	1809	0.22
Glyma.01G197000	lincRNA_0156	Chr01:53125161-53127364	0.170497	0.589484	WT	11	276	3.83	2	682	0.29	9	3307	0.27	SA	2	250	0.79	4	475	0.83	7	2811	0.24
Glyma.01G200500	lincRNA_0157	Chr01:53404234-53409242	5.94543	23.2269	WT	8	670	1.17	13	1991	0.64	29	9115	0.31	SA	1	530	0.18	8	1525	0.52	23	6872	0.33
Glyma.01G200800	lincRNA_0158	Chr01:53438674-53445283	1.13795	1.59096	WT	397	306	56.47	29	2840	1.01	53	12555	0.42	SA	296	256	53.62	9	2207	0.4	45	10139	0.44
Glyma.01G201600	lincRNA_0159	Chr01:53487869-53488991	0.378511	0.32717	WT	531	14526	3.52	234	15252	1.51	371	79371	0.46	SA	339	25043	1.33	161	26525	0.6	491	141581	0.34
Glyma.01G201700	lincRNA_0160	Chr01:53489998-53490391	1.19956	1.72808	WT	152	21	87.86	10	31	24.39	34	693	4.67	SA	143	15	90.5	14	17	45.16	6	438	1.35
Glyma.01G202800	lincRNA_0161	Chr01:53555654-53556191	0.465591	0.804877	WT	31	18	63.26	0	99	0	9	966	0.92	SA	38	13	74.5	0	125	0	3	875	0.34
Glyma.01G203300	lincRNA_0162	Chr01:53631237-53633724	1.06052	3.40479	WT	2	811	0.24	1	659	0.15	7	2441	0.28	SA	1	585	0.17	0	510	0	4	2254	0.17
Glyma.01G204000	lincRNA_0163	Chr01:53690452-53695422	4.84832	8.25719	WT	404	626	39.22	18	2009	0.88	35	7432	0.46	SA	322	629	33.85	16	1874	0.84	19	6776	0.27
Glyma.01G211600	lincRNA_0164	Chr01:54299727-54299910	0	1.1991	WT	0	43	0	1	120	0.82	0	671	0	SA	0	30	0	0	80	0	1	461	0.21
Glyma.01G222000	lincRNA_0165	Chr01:55096891-55100326	11.0142	9.99746	WT	3	878	0.34	13	1498	0.86	41	6789	0.6	SA	10	693	1.42	7	1236	0.56	12	5632	0.21
Glyma.01G245600	lincRNA_0166	Chr01:56796773-56798311	26.5124	30.9201	WT	35	164	17.58	1	412	0.24	16	2269	0.7	SA	34	116	22.66	0	379	0	3	1976	0.15
Glyma.02G009300	lincRNA_0167	Chr02:913656-916309	2.37524	10.0861	WT	2	402	0.49	5	1122	0.44	11	5447	0.2	SA	4	431	0.91	2	948	0.21	21	4613	0.45
Glyma.02G009800	lincRNA_0168	Chr02:949996-951642	4.33172	7.29994	WT	1	567	0.17	5	856	0.58	19	3272	0.57	SA	1	409	0.24	0	540	0	6	2356	0.25
Glyma.02G009800	lincRNA_0169	Chr02:949996-951642	4.33172	7.29994	WT	1	567	0.17	5	856	0.58	19	3272	0.57	SA	1	409	0.24	0	540	0	6	2356	0.25
Glyma.02G010200	lincRNA_0170	Chr02:979353-981094	0.367114	0.729814	WT	0	433	0	3	773	0.38	14	4116	0.33	SA	0	295	0	3	582	0.51	7	2762	0.25
Glyma.02G059200	lincRNA_0171	Chr02:5329376-5334743	9.68687	10.1566	WT	7	1615	0.43	3	1533	0.19	27	7032	0.38	SA	8	1160	0.68	6	1219	0.48	20	6746	0.29
Glyma.02G067400	lincRNA_0172	Chr02:5957521-5958686	167.363	186.058	WT	0	153	0	1	313	0.31	8	1198	0.66	SA	1	174	0.57	1	307	0.32	7	1335	0.52
Glyma.02G071300	lincRNA_0173	Chr02:6258324-6269613	14.0801	24.6653	WT	725	1024	41.45	37	4291	0.85	91	20228	0.44	SA	619	671	47.98	30	3803	0.78	60	17666	0.33
Glyma.02G076800	lincRNA_0174	Chr02:6676824-6677004	0	5.07097	WT	0	33	0	0	75	0	0	427	0	SA	0	31	0	0	92	0	1	478	0.2
Glyma.02G088800	lincRNA_0175	Chr02:7812846-7815595	2.18582	0.67553	WT	3	792	0.37	3	773	0.38	15	4794	0.31	SA	0	588	0	2	583	0.34	13	3913	0.33
Glyma.02G094200	lincRNA_0176	Chr02:8444774-8446814	0.134345	0	WT	9	301	2.9	80	982	7.53	62	4833	1.26	SA	9	185	4.63	68	724	8.58	48	3066	1.54
Glyma.02G095900	lincRNA_0177	Chr02:8640287-8645622	0.846235	1.48582	WT	178	426	29.47	8	2077	0.38	40	8880	0.44	SA	195	317	38.08	5	1596	0.31	34	7356	0.46
Glyma.02G098500	lincRNA_0178	Chr02:9038014-9060145	1.76715	2.32345	WT	2549	714	78.11	1993	6522	23.4	986	34451	2.78	SA	2137	575	78.79	1882	5906	24.16	893	34228	2.54
Glyma.02G107900	lincRNA_0179	Chr02:10303195-10305744	0	0	WT	3	255	1.16	1	896	0.11	20	4891	0.4	SA	0	226	0	2	729	0.27	19	4244	0.44
Glyma.02G108400	lincRNA_0180	Chr02:10341595-10344028	1.543	3.60264	WT	42	147	22.22	12	1128	1.05	54	6054	0.88	SA	23	100	18.69	5	721	0.68	28	4531	0.61
Glyma.02G114300	lincRNA_0181	Chr02:11090977-11094317	0.113011	0.463989	WT	57	415	12.07	35	1106	3.06	35	5727	0.6	SA	43	450	8.72	39	1104	3.41	82	4924	1.63
Glyma.02G115000	lincRNA_0182	Chr02:11156482-11156788	0	0.500478	WT	0	55	0	0	126	0	3	776	0.38	SA	0	22	0	0	59	0	0	340	0
Glyma.02G119000	lincRNA_0183	Chr02:11726749-11736817	1.85699	5.10202	WT	689	810	45.96	12	4319	0.27	59	15212	0.38	SA	794	623	56.03	13	4400	0.29	52	16358	0.31
Glyma.02G122800	lincRNA_0184	Chr02:12250249-12252534	0.350819	1.46563	WT	0	244	0	4	469	0.84	13	3896	0.33	SA	0	137	0	2	334	0.59	12	2382	0.5
Glyma.02G123600	lincRNA_0185	Chr02:12330512-12330952	1.3094	2.15041	WT	0	65	0	1	169	0.58	4	1039	0.38	SA	0	31	0	0	120	0	5	710	0.69
Glyma.02G125500	lincRNA_0186	Chr02:12550489-12551031	0	0	WT	0	27	0	0	64	0	5	726	0.68	SA	0	31	0	0	71	0	4	815	0.48
Glyma.02G132200	lincRNA_0187	Chr02:13704117-13708015	0	0.408686	WT	0	696	0	5	1395	0.35	21	7103	0.29	SA	2	518	0.38	3	1006	0.29	9	5330	0.16
Glyma.02G132400	lincRNA_0188	Chr02:13717094-13722005	1.22412	3.28369	WT	248	498	33.24	8	1654	0.48	27	8072	0.33	SA	272	321	45.86	7	1585	0.43	29	7763	0.37
Glyma.02G134600	lincRNA_0189	Chr02:13920516-13925444	1.7006	4.7857	WT	232	1145	16.84	12	1962	0.6	31	8908	0.34	SA	219	720	23.32	6	1674	0.35	28	7569	0.36
Glyma.02G140400	lincRNA_0190	Chr02:14544838-14544991	0	2.20396	WT	0	0	0	0	63	0	0	180	0	SA	0	0	0	0	58	0	1	151	0.65
Glyma.02G140400	lincRNA_0191	Chr02:14544838-14544991	0	2.20396	WT	0	0	0	0	63	0	0	180	0	SA	0	0	0	0	58	0	1	151	0.65
Glyma.02G145800	lincRNA_0192	Chr02:15058196-15062182	0.848106	1.31303	WT	89	557	13.77	11	1164	0.93	35	6753	0.51	SA	147	511	22.34	5	1201	0.41	31	6663	0.46
Glyma.02G146600	lincRNA_0193	Chr02:15131657-15134291	2.67651	5.85354	WT	38	1356	2.72	15	1780	0.83	12	4032	0.29	SA	21	1352	1.52	3	1600	0.18	14	3544	0.39
Glyma.02G147100	lincRNA_0194	Chr02:15178347-15180145	0.392021	1.81189	WT	2	1744	0.11	1	1015	0.09	9	2497	0.35	SA	2	1183	0.16	1	840	0.11	4	1855	0.21
Glyma.02G147100	lincRNA_0195	Chr02:15178347-15180145	0.392021	1.81189	WT	2	1744	0.11	1	1015	0.09	9	2497	0.35	SA	2	1183	0.16	1	840	0.11	4	1855	0.21
Glyma.02G156700	lincRNA_0196	Chr02:16700765-16701451	0	0	WT	562	79	87.67	379	108	77.82	125	1800	6.49	SA	332	23	93.52	309	31	90.88	56	992	5.34
Glyma.02G157000	lincRNA_0197	Chr02:16864060-16865392	4.38651	5.90356	WT	85	75	53.12	7	397	1.73	11	2321	0.47	SA	56	38	59.57	2	274	0.72	4	1927	0.2
Glyma.02G157100	lincRNA_0198	Chr02:16874910-16875219	0	0	WT	2	73	2.66	0	157	0	2	588	0.33	SA	0	62	0	1	121	0.81	0	457	0
Glyma.02G157500	lincRNA_0199	Chr02:17030536-17031115	0	0	WT	85	11	88.54	200	42	82.64	54	1030	4.98	SA	53	6	89.83	143	38	79	51	816	5.88
Glyma.02G160400	lincRNA_0200	Chr02:18539511-18544066	0.166575	0.187715	WT	282	433	39.44	7	1667	0.41	41	7611	0.53	SA	245	514	32.27	10	1673	0.59	27	8080	0.33
Glyma.02G160400	lincRNA_0201	Chr02:18539511-18544066	0.166575	0.187715	WT	282	433	39.44	7	1667	0.41	41	7611	0.53	SA	245	514	32.27	10	1673	0.59	27	8080	0.33
Glyma.02G160400	lincRNA_0202	Chr02:18539511-18544066	0.166575	0.187715	WT	282	433	39.44	7	1667	0.41	41	7611	0.53	SA	245	514	32.27	10	1673	0.59	27	8080	0.33
Glyma.02G161100	lincRNA_0203	Chr02:19237960-19241061	44.4519	63.5855	WT	51	688	6.9	5	1230	0.4	22	4693	0.46	SA	43	624	6.44	4	975	0.4	14	4246	0.32
Glyma.02G161500	lincRNA_0204	Chr02:19716681-19718949	0	0	WT	481	43	91.79	851	202	80.81	183	4766	3.69	SA	327	16	95.33	624	113	84.66	93	3322	2.72
Glyma.02G163100	lincRNA_0205	Chr02:21664177-21664690	0	0	WT	169	11	93.88	129	26	83.22	105	1699	5.82	SA	93	13	87.73	67	11	85.89	41	1164	3.4
Glyma.02G164600	lincRNA_0206	Chr02:23859408-23860626	0	0	WT	110	9	92.43	79	45	63.7	115	2626	4.19	SA	122	4	96.82	73	29	71.56	97	2577	3.62
Glyma.02G165700	lincRNA_0207	Chr02:24522376-24523282	1.55284	2.30094	WT	0	261	0	0	175	0	9	1461	0.61	SA	0	260	0	0	172	0	2	1412	0.14
Glyma.02G166200	lincRNA_0208	Chr02:25037270-25037801	0	0	WT	52	13	80	49	30	62.02	50	1235	3.89	SA	26	1	96.29	42	17	71.18	40	1004	3.83
Glyma.02G166500	lincRNA_0209	Chr02:25302485-25306884	5.37265	9.15005	WT	232	909	20.33	3	1576	0.18	24	6885	0.34	SA	212	580	26.76	2	1394	0.14	31	5993	0.51
Glyma.02G170400	lincRNA_0210	Chr02:26592788-26593708	0	0	WT	1	423	0.23	0	259	0	2	1440	0.13	SA	0	340	0	7	217	3.12	1	888	0.11
Glyma.02G170400	lincRNA_0211	Chr02:26592788-26593708	0	0	WT	1	423	0.23	0	259	0	2	1440	0.13	SA	0	340	0	7	217	3.12	1	888	0.11
Glyma.02G171100	lincRNA_0212	Chr02:26816652-26819655	0.358786	0.499791	WT	22	1340	1.61	5	1111	0.44	15	3865	0.38	SA	4	958	0.41	0	1059	0	9	3496	0.25
Glyma.02G174000	lincRNA_0213	Chr02:27782925-27783204	0	0	WT	21	4	84	35	30	53.84	43	1099	3.76	SA	6	1	85.71	12	15	44.44	31	477	6.1
Glyma.02G177200	lincRNA_0214	Chr02:29256901-29257674	0.0338694	0	WT	246	22	91.79	273	49	84.78	71	1221	5.49	SA	181	11	94.27	191	44	81.27	47	955	4.69
Glyma.02G177300	lincRNA_0215	Chr02:29445486-29445801	0	0.697351	WT	48	349	12.09	22	176	11.11	11	1309	0.83	SA	111	532	17.26	52	273	16	26	2044	1.25
Glyma.02G178100	lincRNA_0216	Chr02:29805315-29808437	1.01832	2.49292	WT	12	212	5.35	8	1484	0.53	36	6798	0.52	SA	3	95	3.06	12	890	1.33	14	4702	0.29
Glyma.02G178400	lincRNA_0217	Chr02:30181590-30182606	0.0767549	0	WT	0	192	0	3	355	0.83	8	1876	0.42	SA	0	89	0	0	173	0	6	805	0.73
Glyma.02G184500	lincRNA_0218	Chr02:32224918-32226643	0.211121	0.234623	WT	1	403	0.24	0	370	0	9	2554	0.35	SA	0	459	0	4	437	0.9	23	2918	0.78
Glyma.02G186000	lincRNA_0219	Chr02:33425893-33427508	0	0.0573533	WT	8	364	2.15	10	775	1.27	11	3303	0.33	SA	1	226	0.44	0	486	0	1	2476	0.04
Glyma.02G190200	lincRNA_0220	Chr02:35782405-35785436	0.0440545	0	WT	212	353	37.52	312	479	39.44	194	5345	3.5	SA	117	273	30	181	310	36.86	174	3564	4.65
Glyma.02G195500	lincRNA_0221	Chr02:36884249-36894136	3.46823	3.79213	WT	579	1049	35.56	30	4290	0.69	70	16198	0.43	SA	523	522	50.04	36	3675	0.97	58	14840	0.38
Glyma.02G196400	lincRNA_0222	Chr02:37235649-37236219	0	0	WT	133	18	88.07	120	47	71.85	93	1401	6.22	SA	78	6	92.85	83	37	69.16	71	970	6.82
Glyma.02G197400	lincRNA_0223	Chr02:37575888-37577774	0	0.165125	WT	401	42	90.51	369	52	87.64	253	2486	9.23	SA	294	12	96.07	234	25	90.34	155	1600	8.83
Glyma.02G203500	lincRNA_0224	Chr02:38887834-38894718	1.91952	3.42393	WT	462	1204	27.73	16	2764	0.57	59	11533	0.5	SA	420	681	38.14	17	2410	0.7	27	10695	0.25
Glyma.02G211900	lincRNA_0225	Chr02:39734577-39737341	0	0	WT	2	1364	0.14	1	1083	0.09	17	3346	0.5	SA	4	1129	0.35	0	858	0	12	2503	0.47
Glyma.02G222800	lincRNA_0226	Chr02:41032231-41033043	21.9625	23.8069	WT	1	107	0.92	1	337	0.29	5	1684	0.29	SA	0	63	0	3	159	1.85	4	852	0.46
Glyma.02G237100	lincRNA_0227	Chr02:42521063-42525171	1.45581	1.09523	WT	27	2864	0.93	9	1543	0.57	34	5601	0.6	SA	19	1482	1.26	10	905	1.09	93	3897	2.33
Glyma.02G237100	lincRNA_0228	Chr02:42521063-42525171	1.45581	1.09523	WT	27	2864	0.93	9	1543	0.57	34	5601	0.6	SA	19	1482	1.26	10	905	1.09	93	3897	2.33
Glyma.02G241200	lincRNA_0229	Chr02:42962595-42968168	71.6866	142.807	WT	105	692	13.17	5	1667	0.29	34	7764	0.43	SA	115	730	13.6	8	1680	0.47	26	8509	0.3
Glyma.02G245500	lincRNA_0230	Chr02:43366724-43371702	5.89283	12.9122	WT	173	1491	10.39	6	2307	0.25	22	8404	0.26	SA	166	901	15.55	7	1825	0.38	25	7301	0.34
Glyma.02G264900	lincRNA_0231	Chr02:44999012-45002560	0.310869	0.765558	WT	2	1185	0.16	6	910	0.65	13	3466	0.37	SA	4	965	0.41	2	860	0.23	8	4725	0.16
Glyma.02G267900	lincRNA_0232	Chr02:45247638-45251739	13.6394	23.6311	WT	5	702	0.7	6	1108	0.53	26	6108	0.42	SA	0	615	0	1	920	0.1	15	5416	0.27
Glyma.02G271800	lincRNA_0233	Chr02:45563432-45567741	2.93934	5.04493	WT	145	402	26.5	9	1683	0.53	33	7239	0.45	SA	127	565	18.35	2	1746	0.11	31	7427	0.41
Glyma.02G276100	lincRNA_0234	Chr02:45924998-45925912	11.406	22.6564	WT	0	33	0	0	241	0	6	1221	0.48	SA	0	27	0	1	192	0.51	7	1269	0.54
Glyma.02G280400	lincRNA_0235	Chr02:46280533-46288756	1.87554	3.98252	WT	723	1175	38.09	17	3625	0.46	63	14153	0.44	SA	603	823	42.28	7	2897	0.24	63	12332	0.5
Glyma.02G287000	lincRNA_0236	Chr02:46753577-46755615	0.650724	0.997087	WT	79	1310	5.68	4	1106	0.36	7	2384	0.29	SA	75	845	8.15	2	892	0.22	7	1761	0.39
Glyma.02G294100	lincRNA_0237	Chr02:47248663-47250309	11.709	21.4576	WT	2	899	0.22	3	500	0.59	6	1327	0.45	SA	1	513	0.19	1	360	0.27	4	1121	0.35
Glyma.02G306700	lincRNA_0238	Chr02:48124851-48131001	1.96848	4.0623	WT	348	353	49.64	16	2182	0.72	45	9777	0.45	SA	234	310	43.01	8	1601	0.49	28	8904	0.31
Glyma.02G309200	lincRNA_0239	Chr02:48278767-48286224	0.545531	0.772377	WT	387	1036	27.19	18	3555	0.5	46	12732	0.35	SA	371	833	30.81	11	3358	0.32	43	13002	0.32
Glyma.02G000900	lincRNA_0240	Chr02:109271-112589	14.9692	25.8005	WT	34	419	7.5	3	1144	0.26	24	5725	0.41	SA	34	331	9.31	2	1005	0.19	19	4427	0.42
Glyma.02G001700	lincRNA_0241	Chr02:203730-205720	16.7037	17.4152	WT	3	1758	0.17	1	989	0.1	16	2270	0.69	SA	1	1207	0.08	0	674	0	6	1710	0.34
Glyma.02G003600	lincRNA_0242	Chr02:406020-412022	0.215223	0.534809	WT	184	611	23.14	85	2463	3.33	242	9872	2.39	SA	122	656	15.68	66	2136	2.99	86	9277	0.91
Glyma.02G003800	lincRNA_0243	Chr02:446693-450693	0.404741	0.857113	WT	30	1571	1.87	17	2129	0.79	24	7112	0.33	SA	14	767	1.79	7	1521	0.45	23	6069	0.37
Glyma.02G010100	lincRNA_0244	Chr02:960153-964560	0.618034	2.59038	WT	19	1055	1.76	15	1362	1.08	39	7889	0.49	SA	17	942	1.77	10	1196	0.82	33	7172	0.45
Glyma.02G015900	lincRNA_0245	Chr02:1434149-1436232	8.26348	12.0824	WT	63	241	20.72	3	626	0.47	15	3396	0.43	SA	75	251	23	3	583	0.51	14	3315	0.42
Glyma.02G017000	lincRNA_0246	Chr02:1515337-1516252	2.01515	2.51806	WT	2	848	0.23	2	505	0.39	0	909	0	SA	4	403	0.98	2	222	0.89	1	716	0.13
Glyma.02G017000	lincRNA_0247	Chr02:1515337-1516252	2.01515	2.51806	WT	2	848	0.23	2	505	0.39	0	909	0	SA	4	403	0.98	2	222	0.89	1	716	0.13
Glyma.02G017100	lincRNA_0248	Chr02:1520742-1522550	187.134	212.74	WT	1	582	0.17	6	715	0.83	11	3112	0.35	SA	0	406	0	0	452	0	10	2616	0.38
Glyma.02G017200	lincRNA_0249	Chr02:1527842-1532251	0.716544	1.36257	WT	1	487	0.2	7	1412	0.49	28	8106	0.34	SA	0	435	0	6	1148	0.51	19	7768	0.24
Glyma.02G018100	lincRNA_0250	Chr02:1591123-1591366	0	0.479717	WT	3	43	6.52	2	77	2.53	0	336	0	SA	0	53	0	0	95	0	1	509	0.19
Glyma.02G033200	lincRNA_0251	Chr02:3059687-3062394	0.0895585	0.712179	WT	1	123	0.8	3	792	0.37	27	4545	0.59	SA	0	104	0	2	779	0.25	18	4491	0.39
Glyma.02G033700	lincRNA_0252	Chr02:3132031-3134368	9.1791	41.2032	WT	21	756	2.7	1	473	0.21	33	3260	1	SA	8	558	1.41	0	389	0	41	2806	1.44
Glyma.02G050300	lincRNA_0253	Chr02:4565421-4568814	0.0195942	0.254046	WT	5	2078	0.24	7	1959	0.35	23	6398	0.35	SA	3	1994	0.15	8	1753	0.45	20	5770	0.34
Glyma.02G052000	lincRNA_0254	Chr02:4784943-4791350	0.161295	0.336241	WT	9	1607	0.55	6	2134	0.28	52	11029	0.46	SA	6	1173	0.5	7	1600	0.43	31	9763	0.31
Glyma.02G052100	lincRNA_0255	Chr02:4792090-4792270	0	0	WT	0	7	0	0	16	0	0	119	0	SA	0	6	0	0	13	0	0	138	0
Glyma.02G052200	lincRNA_0256	Chr02:4794973-4796420	7.60544	12.193	WT	6	731	0.81	0	401	0	3	1603	0.18	SA	1	686	0.14	0	428	0	11	1742	0.62
Glyma.02G057600	lincRNA_0257	Chr02:5176427-5178478	0.080841	0.349378	WT	307	171	64.22	18	805	2.18	16	4213	0.37	SA	135	98	57.93	9	495	1.78	9	2499	0.35
Glyma.02G068500	lincRNA_0258	Chr02:6025964-6030305	13.083	26.1359	WT	219	257	46	15	1512	0.98	28	5977	0.46	SA	179	216	45.31	11	1296	0.84	35	5780	0.6
Glyma.02G072300	lincRNA_0259	Chr02:6340140-6341458	21.8262	34.7418	WT	1	305	0.32	0	215	0	5	1601	0.31	SA	0	266	0	1	180	0.55	6	1515	0.39
Glyma.02G081600	lincRNA_0260	Chr02:7054189-7055955	91.5588	127.959	WT	1	220	0.45	1	629	0.15	19	2644	0.71	SA	0	274	0	1	627	0.15	4	2403	0.16
Glyma.02G090300	lincRNA_0261	Chr02:7939822-7944358	0	0	WT	1079	431	71.45	456	1397	24.6	187	8475	2.15	SA	443	333	57.08	238	1057	18.37	58	6121	0.93
Glyma.02G091900	lincRNA_0262	Chr02:8146061-8149820	59.7066	100.647	WT	235	651	26.52	7	1621	0.42	34	6935	0.48	SA	135	351	27.77	6	974	0.61	18	4118	0.43
Glyma.02G093300	lincRNA_0263	Chr02:8292553-8293086	0.370834	1.9232	WT	6	58	9.37	1	119	0.83	5	755	0.65	SA	3	68	4.22	2	166	1.19	8	937	0.84
Glyma.02G099500	lincRNA_0264	Chr02:9306725-9308948	59.1725	63.6449	WT	7	1826	0.38	7	879	0.79	6	1962	0.3	SA	6	1348	0.44	3	701	0.42	7	1867	0.37
Glyma.02G099600	lincRNA_0265	Chr02:9366238-9369181	0	0	WT	1	254	0.39	4	604	0.65	18	4259	0.42	SA	1	228	0.43	3	566	0.52	22	4030	0.54
Glyma.02G101600	lincRNA_0266	Chr02:9619073-9620726	0	0.439826	WT	30	165	15.38	18	740	2.37	20	3725	0.53	SA	13	89	12.74	2	473	0.42	14	2331	0.59
Glyma.02G111200	lincRNA_0267	Chr02:10711876-10715443	7.47812e-06	0.0592348	WT	71	489	12.67	57	456	11.11	69	6549	1.04	SA	40	484	7.63	57	442	11.42	103	6345	1.59
Glyma.02G111200	lincRNA_0268	Chr02:10711876-10715443	7.47812e-06	0.0592348	WT	71	489	12.67	57	456	11.11	69	6549	1.04	SA	40	484	7.63	57	442	11.42	103	6345	1.59
Glyma.02G111200	lincRNA_0269	Chr02:10711876-10715443	7.47812e-06	0.0592348	WT	71	489	12.67	57	456	11.11	69	6549	1.04	SA	40	484	7.63	57	442	11.42	103	6345	1.59
Glyma.02G111300	lincRNA_0270	Chr02:10726905-10730092	5.09867	5.27306	WT	39	1004	3.73	2	845	0.23	23	4538	0.5	SA	25	679	3.55	3	794	0.37	9	4759	0.18
Glyma.02G111500	lincRNA_0271	Chr02:10740404-10756122	4.5595	15.1091	WT	739	1003	42.42	943	3322	22.11	673	23589	2.77	SA	838	976	46.19	1216	3499	25.79	662	25748	2.5
Glyma.02G123500	lincRNA_0272	Chr02:12327498-12328217	27.1752	13.4149	WT	0	189	0	1	218	0.45	4	1084	0.36	SA	0	169	0	0	237	0	2	1053	0.18
Glyma.02G126700	lincRNA_0273	Chr02:12748262-12749389	0.64588	1.03679	WT	54	140	27.83	1	415	0.24	12	1567	0.75	SA	68	152	30.9	0	382	0	7	1536	0.45
Glyma.02G130200	lincRNA_0274	Chr02:13340015-13346701	1.17341	1.87541	WT	3	673	0.44	7	1902	0.36	34	12876	0.26	SA	1	622	0.16	3	1616	0.18	41	11446	0.35
Glyma.02G146200	lincRNA_0275	Chr02:15085162-15087790	1.76046	3.62479	WT	28	473	5.58	5	1324	0.37	15	4922	0.3	SA	27	229	10.54	5	786	0.63	17	3229	0.52
Glyma.02G148200	lincRNA_0276	Chr02:15285616-15287292	58.6899	69.6885	WT	4	1685	0.23	7	1113	0.62	13	2820	0.45	SA	3	881	0.33	3	615	0.48	12	2014	0.59
Glyma.02G151100	lincRNA_0277	Chr02:15551789-15554541	4.42408	7.57473	WT	261	289	47.45	8	1082	0.73	16	3716	0.42	SA	185	271	40.57	5	840	0.59	11	3007	0.36
Glyma.02G151200	lincRNA_0278	Chr02:15567784-15569152	2.27799	2.15432	WT	9	1671	0.53	1	811	0.12	11	2347	0.46	SA	1	638	0.15	0	357	0	8	1250	0.63
Glyma.02G151200	lincRNA_0279	Chr02:15567784-15569152	2.27799	2.15432	WT	9	1671	0.53	1	811	0.12	11	2347	0.46	SA	1	638	0.15	0	357	0	8	1250	0.63
Glyma.02G156400	lincRNA_0280	Chr02:16581001-16583104	0.247858	1.19974	WT	2	300	0.66	4	776	0.51	26	4010	0.64	SA	2	272	0.72	2	697	0.28	17	3477	0.48
Glyma.02G158700	lincRNA_0281	Chr02:17453872-17459197	90.4358	108.483	WT	4	1309	0.3	4	1388	0.28	29	7002	0.41	SA	5	899	0.55	1	1026	0.09	27	5594	0.48
Glyma.02G158900	lincRNA_0282	Chr02:17467531-17472281	0	0.00118197	WT	594	65	90.13	1768	420	80.8	630	9617	6.14	SA	477	34	93.34	1302	240	84.43	366	7542	4.62
Glyma.02G160200	lincRNA_0283	Chr02:18095263-18096522	0.28833	0	WT	1	191	0.52	4	378	1.04	5	2353	0.21	SA	1	99	1	1	263	0.37	11	1476	0.73
Glyma.02G161100	lincRNA_0284	Chr02:19237960-19241061	44.4519	63.5855	WT	51	688	6.9	5	1230	0.4	22	4693	0.46	SA	43	624	6.44	4	975	0.4	14	4246	0.32
Glyma.02G161200	lincRNA_0285	Chr02:19687329-19695623	0.817863	0.930168	WT	432	732	37.11	459	2526	15.37	152	14669	1.02	SA	461	629	42.29	436	2430	15.21	172	13983	1.21
Glyma.02G161600	lincRNA_0286	Chr02:20504303-20507119	0.577046	1.78563	WT	223	238	48.37	7	1177	0.59	22	4712	0.46	SA	237	236	50.1	5	1224	0.4	15	4611	0.32
Glyma.02G161800	lincRNA_0287	Chr02:20520545-20522417	0	0	WT	281	24	92.13	698	167	80.69	228	4315	5.01	SA	238	22	91.53	536	99	84.4	145	3175	4.36
Glyma.02G163800	lincRNA_0288	Chr02:22300877-22309806	0.0452864	0.16637	WT	292	1010	22.42	219	1592	12.09	216	15474	1.37	SA	159	949	14.35	116	1388	7.71	137	14563	0.93
Glyma.02G163900	lincRNA_0289	Chr02:22543485-22559102	3.20851	4.64287	WT	1634	719	69.44	1172	1845	38.84	614	23407	2.55	SA	1476	509	74.35	1170	1367	46.11	502	21986	2.23
Glyma.02G164100	lincRNA_0290	Chr02:22649057-22653051	1.64541	2.13784	WT	64	510	11.14	73	1497	4.64	28	7469	0.37	SA	93	382	19.57	81	1158	6.53	25	5932	0.41
Glyma.02G165500	lincRNA_0291	Chr02:24443551-24452278	5.4036	8.29517	WT	714	1454	32.93	16	3183	0.5	47	13936	0.33	SA	546	592	47.97	19	2458	0.76	57	12704	0.44
Glyma.02G166000	lincRNA_0292	Chr02:24968992-24969300	0	0	WT	137	7	95.13	71	100	41.52	19	525	3.49	SA	129	7	94.85	45	121	27.1	11	468	2.29
Glyma.02G166000	lincRNA_0293	Chr02:24968992-24969300	0	0	WT	137	7	95.13	71	100	41.52	19	525	3.49	SA	129	7	94.85	45	121	27.1	11	468	2.29
Glyma.02G166000	lincRNA_0294	Chr02:24968992-24969300	0	0	WT	137	7	95.13	71	100	41.52	19	525	3.49	SA	129	7	94.85	45	121	27.1	11	468	2.29
Glyma.02G167200	lincRNA_0295	Chr02:25607896-25612881	0	0.0122768	WT	678	222	75.33	1088	495	68.73	294	8847	3.21	SA	781	194	80.1	984	383	71.98	241	8243	2.84
Glyma.02G170500	lincRNA_0296	Chr02:26593977-26611436	1.92355	4.25194	WT	994	1782	35.8	131	6326	2.02	117	28551	0.4	SA	902	1452	38.31	92	5707	1.58	106	26535	0.39
Glyma.02G171700	lincRNA_0297	Chr02:27040249-27043508	0	0	WT	414	47	89.8	996	258	79.42	435	7526	5.46	SA	279	13	95.54	703	147	82.7	279	5609	4.73
Glyma.02G171900	lincRNA_0298	Chr02:27194378-27197312	1.80855	0.981787	WT	3	663	0.45	7	621	1.11	14	4872	0.28	SA	3	458	0.65	0	383	0	20	3589	0.55
Glyma.02G172300	lincRNA_0299	Chr02:27314683-27327792	1.18296	2.47104	WT	4307	429	90.94	3025	1213	71.37	1649	23637	6.52	SA	3322	214	93.94	2523	901	73.68	1209	20185	5.65
Glyma.02G175600	lincRNA_0300	Chr02:28457108-28457282	0	0	WT	1	42	2.32	0	54	0	2	448	0.44	SA	0	53	0	0	73	0	3	459	0.64
Glyma.02G178800	lincRNA_0301	Chr02:30282809-30290519	3.15149	4.93385	WT	401	671	37.4	64	2572	2.42	65	11947	0.54	SA	441	487	47.52	69	2753	2.44	59	12704	0.46
Glyma.02G185300	lincRNA_0302	Chr02:32743821-32755068	1.35232	2.29743	WT	879	2274	27.87	124	4350	2.77	97	17375	0.55	SA	593	1588	27.18	97	3779	2.5	66	15996	0.41
Glyma.02G186500	lincRNA_0303	Chr02:33828689-33829310	0	0	WT	36	4	90	140	68	67.3	67	1333	4.78	SA	32	3	91.42	161	35	82.14	66	1363	4.61
Glyma.02G194400	lincRNA_0304	Chr02:36772500-36773519	1.52947	4.29653	WT	0	125	0	3	236	1.25	6	1612	0.37	SA	0	81	0	1	163	0.6	3	1090	0.27
Glyma.02G196300	lincRNA_0305	Chr02:37188413-37189447	0.503024	0.11858	WT	4	634	0.62	0	230	0	9	2344	0.38	SA	0	385	0	1	150	0.66	3	1516	0.19
Glyma.02G196400	lincRNA_0306	Chr02:37235649-37236219	0	0	WT	133	18	88.07	120	47	71.85	93	1401	6.22	SA	78	6	92.85	83	37	69.16	71	970	6.82
Glyma.02G199400	lincRNA_0307	Chr02:38257248-38257803	0	0.155332	WT	716	29	96.1	325	93	77.75	84	1254	6.27	SA	245	1	99.59	113	39	74.34	32	523	5.76
Glyma.02G202700	lincRNA_0308	Chr02:38778076-38779326	12.6231	18.5858	WT	0	305	0	9	637	1.39	29	3101	0.92	SA	0	175	0	0	397	0	13	1978	0.65
Glyma.02G206600	lincRNA_0309	Chr02:39162362-39166665	0.831883	0.850807	WT	68	689	8.98	29	1992	1.43	48	8447	0.56	SA	26	409	5.97	9	1501	0.59	37	6085	0.6
Glyma.02G212400	lincRNA_0310	Chr02:39816628-39820574	1.1508	1.10861	WT	1	518	0.19	4	1445	0.27	23	6584	0.34	SA	1	493	0.2	7	1012	0.68	32	5098	0.62
Glyma.02G222500	lincRNA_0311	Chr02:41004092-41012207	0.028456	0.0491924	WT	750	896	45.56	913	1309	41.08	910	13557	6.29	SA	626	783	44.42	765	1085	41.35	651	11872	5.19
Glyma.02G222700	lincRNA_0312	Chr02:41029186-41031367	1.93285	1.94406	WT	0	172	0	2	405	0.49	15	3399	0.43	SA	0	140	0	1	380	0.26	10	3298	0.3
Glyma.02G237600	lincRNA_0313	Chr02:42597211-42600960	0.0579183	0.125156	WT	43	524	7.58	31	1336	2.26	65	5759	1.11	SA	56	587	8.7	35	1581	2.16	76	7117	1.05
Glyma.02G240300	lincRNA_0314	Chr02:42883816-42887882	0.161214	0.348367	WT	71	360	16.47	11	1557	0.7	17	7894	0.21	SA	69	179	27.82	5	1214	0.41	22	6575	0.33
Glyma.02G240300	lincRNA_0315	Chr02:42883816-42887882	0.161214	0.348367	WT	71	360	16.47	11	1557	0.7	17	7894	0.21	SA	69	179	27.82	5	1214	0.41	22	6575	0.33
Glyma.02G259000	lincRNA_0316	Chr02:44605212-44610791	4.57294	7.17933	WT	230	655	25.98	43	2165	1.94	100	8958	1.1	SA	186	600	23.66	17	2008	0.83	25	8577	0.29
Glyma.02G271500	lincRNA_0317	Chr02:45529506-45542334	9.43261	17.5115	WT	830	1167	41.56	11	4137	0.26	77	19345	0.39	SA	1060	764	58.11	12	4333	0.27	82	21118	0.38
Glyma.02G273100	lincRNA_0318	Chr02:45670012-45673750	4.79169	9.45352	WT	3	1117	0.26	4	1350	0.29	23	5577	0.41	SA	2	824	0.24	3	986	0.3	9	4480	0.2
Glyma.02G292100	lincRNA_0319	Chr02:47123392-47124673	5.96809	12.6619	WT	1	296	0.33	2	296	0.67	11	1867	0.58	SA	1	232	0.42	0	237	0	3	1598	0.18
Glyma.02G302500	lincRNA_0320	Chr02:47792408-47795587	30.9117	82.5654	WT	47	700	6.29	8	1604	0.49	13	5368	0.24	SA	60	626	8.74	4	1511	0.26	15	4897	0.3
Glyma.03G002700	lincRNA_0321	Chr03:257833-260910	1.33344	0.652397	WT	219	1194	15.49	4	1563	0.25	29	5741	0.5	SA	165	811	16.9	9	1416	0.63	15	4580	0.32
Glyma.03G025500	lincRNA_0322	Chr03:2773963-2778371	14.6911	28.3148	WT	335	499	40.16	5	1509	0.33	26	6655	0.38	SA	297	304	49.41	3	1192	0.25	13	5993	0.21
Glyma.03G026500	lincRNA_0323	Chr03:2908450-2908852	0.155668	1.61464	WT	0	28	0	0	92	0	0	479	0	SA	0	65	0	2	166	1.19	0	854	0
Glyma.03G026500	lincRNA_0324	Chr03:2908450-2908852	0.155668	1.61464	WT	0	28	0	0	92	0	0	479	0	SA	0	65	0	2	166	1.19	0	854	0
Glyma.03G032000	lincRNA_0325	Chr03:3649451-3653172	0.871839	2.73174	WT	126	758	14.25	7	1361	0.51	26	5898	0.43	SA	114	416	21.5	3	997	0.3	12	4977	0.24
Glyma.03G040000	lincRNA_0326	Chr03:5009010-5010884	0	0	WT	5	355	1.38	5	600	0.82	17	3064	0.55	SA	2	264	0.75	2	501	0.39	11	2374	0.46
Glyma.03G050000	lincRNA_0327	Chr03:6524807-6527713	14.5909	18.4267	WT	18	390	4.41	5	957	0.51	31	4399	0.69	SA	32	311	9.32	5	883	0.56	6	3957	0.15
Glyma.03G050900	lincRNA_0328	Chr03:6631816-6640359	0	0	WT	3062	691	81.58	2034	858	70.33	1183	14868	7.37	SA	2150	360	85.65	1313	532	71.16	706	10038	6.57
Glyma.03G061100	lincRNA_0329	Chr03:9083997-9088244	12.6207	13.9945	WT	289	751	27.78	476	675	41.35	432	6220	6.49	SA	205	672	23.37	375	549	40.58	334	5741	5.49
Glyma.03G063900	lincRNA_0330	Chr03:10258578-10265061	0.2359	0.208757	WT	3	1090	0.27	15	1973	0.75	34	10405	0.32	SA	2	941	0.21	3	1532	0.19	26	8463	0.3
Glyma.03G064000	lincRNA_0331	Chr03:10340877-10344509	0	0.108274	WT	12	623	1.88	8	591	1.33	25	4401	0.56	SA	27	542	4.74	18	502	3.46	21	4063	0.51
Glyma.03G066400	lincRNA_0332	Chr03:12874555-12874885	0	0	WT	48	7	87.27	19	7	73.07	15	665	2.2	SA	42	2	95.45	16	2	88.88	7	642	1.07
Glyma.03G066500	lincRNA_0333	Chr03:13131004-13134323	0.0320087	0	WT	14	540	2.52	13	1480	0.87	30	6609	0.45	SA	14	374	3.6	8	1184	0.67	12	4960	0.24
Glyma.03G067700	lincRNA_0334	Chr03:13893672-13895495	4.65641	3.11653	WT	0	157	0	1	813	0.12	16	4227	0.37	SA	0	126	0	2	655	0.3	5	3382	0.14
Glyma.03G073900	lincRNA_0335	Chr03:18108536-18108905	0	0	WT	1	263	0.37	1	156	0.63	1	847	0.11	SA	4	311	1.26	0	180	0	4	977	0.4
Glyma.03G076000	lincRNA_0336	Chr03:18812432-18816441	0.0995994	0.120526	WT	34	770	4.22	6	1257	0.47	31	6500	0.47	SA	32	589	5.15	16	951	1.65	33	5718	0.57
Glyma.03G078700	lincRNA_0337	Chr03:19749062-19752544	3.66553	19.4654	WT	5	591	0.83	7	1057	0.65	26	4862	0.53	SA	2	368	0.54	2	776	0.25	9	4013	0.22
Glyma.03G079800	lincRNA_0338	Chr03:20391053-20396661	13.5304	20.2688	WT	91	614	12.9	17	2087	0.8	24	9277	0.25	SA	74	501	12.86	17	1807	0.93	19	9061	0.2
Glyma.03G080600	lincRNA_0339	Chr03:21508099-21512393	0.932346	2.80114	WT	51	507	9.13	22	1751	1.24	34	7961	0.42	SA	63	348	15.32	17	1307	1.28	21	6285	0.33
Glyma.03G084000	lincRNA_0340	Chr03:23434912-23439114	20.4671	25.6284	WT	194	351	35.59	7	1645	0.42	22	6885	0.31	SA	166	266	38.42	3	1431	0.2	16	5702	0.27
Glyma.03G084000	lincRNA_0341	Chr03:23434912-23439114	20.4671	25.6284	WT	194	351	35.59	7	1645	0.42	22	6885	0.31	SA	166	266	38.42	3	1431	0.2	16	5702	0.27
Glyma.03G084100	lincRNA_0342	Chr03:23694302-23699320	0.458747	0.49313	WT	116	1147	9.18	10	1392	0.71	28	9009	0.3	SA	139	1101	11.2	7	1458	0.47	37	9410	0.39
Glyma.03G085200	lincRNA_0343	Chr03:24599631-24600199	0	0.571309	WT	52	1	98.11	168	35	82.75	57	1025	5.26	SA	58	8	87.87	179	36	83.25	43	1081	3.82
Glyma.03G086600	lincRNA_0344	Chr03:25553544-25563655	0.535876	1.70649	WT	527	1272	29.29	25	3498	0.7	62	15970	0.38	SA	429	1004	29.93	18	3025	0.59	42	13983	0.29
Glyma.03G089400	lincRNA_0345	Chr03:26663390-26665252	0.287332	0.283838	WT	0	171	0	1	351	0.28	4	2156	0.18	SA	0	179	0	2	283	0.7	11	2060	0.53
Glyma.03G092500	lincRNA_0346	Chr03:27347484-27356544	0.795129	1.37455	WT	97	958	9.19	22	2394	0.91	72	13927	0.51	SA	98	827	10.59	24	2272	1.04	86	13594	0.62
Glyma.03G099000	lincRNA_0347	Chr03:28715706-28725401	31.0006	39.8267	WT	275	541	33.7	733	1173	38.45	462	13576	3.29	SA	238	424	35.95	576	1123	33.9	318	12049	2.57
Glyma.03G100100	lincRNA_0348	Chr03:28938231-28940771	0.0184834	0.197041	WT	219	10	95.63	286	329	46.5	149	4080	3.52	SA	206	4	98.09	231	245	48.52	124	3549	3.37
Glyma.03G102800	lincRNA_0349	Chr03:29531222-29538669	6.3179	6.43996	WT	165	1425	10.37	8	2829	0.28	38	11917	0.31	SA	138	919	13.05	32	2104	1.49	27	9792	0.27
Glyma.03G107700	lincRNA_0350	Chr03:30817612-30824370	1.67312	2.7226	WT	1111	836	57.06	28	3128	0.88	48	11807	0.4	SA	805	415	65.98	22	2356	0.92	38	8976	0.42
Glyma.03G109600	lincRNA_0351	Chr03:31199309-31200729	0	0	WT	143	26	84.61	344	118	74.45	198	2512	7.3	SA	116	9	92.8	240	64	78.94	182	2092	8
Glyma.03G109900	lincRNA_0352	Chr03:31359984-31361793	102.232	233.142	WT	0	167	0	2	577	0.34	6	3116	0.19	SA	3	240	1.23	0	420	0	13	2681	0.48
Glyma.03G110200	lincRNA_0353	Chr03:31398690-31402685	36.4677	65.077	WT	103	526	16.37	4	1271	0.31	23	6397	0.35	SA	127	446	22.16	5	1446	0.34	42	7639	0.54
Glyma.03G115000	lincRNA_0354	Chr03:32245792-32247012	1.20428	2.49823	WT	0	543	0	8	542	1.45	20	3256	0.61	SA	0	306	0	1	346	0.28	0	1912	0
Glyma.03G116300	lincRNA_0355	Chr03:32461523-32465291	2.94535	4.4732	WT	8	583	1.35	4	1009	0.39	29	5176	0.55	SA	9	489	1.8	5	675	0.73	22	4331	0.5
Glyma.03G117600	lincRNA_0356	Chr03:32734267-32738159	0.302369	0.108061	WT	78	781	9.08	27	1071	2.45	58	5970	0.96	SA	49	555	8.11	17	919	1.81	60	4990	1.18
Glyma.03G118900	lincRNA_0357	Chr03:32970745-32972287	0.303186	0.604758	WT	25	1385	1.77	7	947	0.73	13	2613	0.49	SA	11	774	1.4	1	622	0.16	4	1642	0.24
Glyma.03G119400	lincRNA_0358	Chr03:33050662-33053094	10.0215	17.0349	WT	148	854	14.77	34	1015	3.24	50	3500	1.4	SA	134	588	18.55	32	874	3.53	28	3375	0.82
Glyma.03G130700	lincRNA_0359	Chr03:34564866-34565707	9.82374	42.3506	WT	1	76	1.29	0	124	0	4	1467	0.27	SA	0	89	0	0	143	0	9	1631	0.54
Glyma.03G134500	lincRNA_0360	Chr03:34972644-34974072	28.943	52.2154	WT	0	498	0	3	772	0.38	22	4888	0.44	SA	1	237	0.42	1	364	0.27	12	2059	0.57
Glyma.03G134500	lincRNA_0361	Chr03:34972644-34974072	28.943	52.2154	WT	0	498	0	3	772	0.38	22	4888	0.44	SA	1	237	0.42	1	364	0.27	12	2059	0.57
Glyma.03G134500	lincRNA_0362	Chr03:34972644-34974072	28.943	52.2154	WT	0	498	0	3	772	0.38	22	4888	0.44	SA	1	237	0.42	1	364	0.27	12	2059	0.57
Glyma.03G142500	lincRNA_0363	Chr03:35835115-35838917	2.10162	7.61156	WT	278	484	36.48	7	1662	0.41	28	5394	0.51	SA	236	329	41.76	9	1473	0.6	15	4879	0.3
Glyma.03G145700	lincRNA_0364	Chr03:36109688-36112241	6.52905	6.39957	WT	7	863	0.8	9	1023	0.87	11	4138	0.26	SA	4	778	0.51	3	939	0.31	14	3561	0.39
Glyma.03G145700	lincRNA_0365	Chr03:36109688-36112241	6.52905	6.39957	WT	7	863	0.8	9	1023	0.87	11	4138	0.26	SA	4	778	0.51	3	939	0.31	14	3561	0.39
Glyma.03G148400	lincRNA_0366	Chr03:36420378-36422441	0.890395	1.52006	WT	2	649	0.3	4	790	0.5	26	3747	0.68	SA	1	410	0.24	1	528	0.18	14	2654	0.52
Glyma.03G148500	lincRNA_0367	Chr03:36426485-36427771	0.172954	0.0747472	WT	4	1154	0.34	5	1082	0.45	3	1600	0.18	SA	4	876	0.45	1	869	0.11	2	1087	0.18
Glyma.03G176300	lincRNA_0368	Chr03:38931529-38934727	34.5183	78.3018	WT	2	517	0.38	9	1307	0.68	38	6954	0.54	SA	0	349	0	4	996	0.4	20	5335	0.37
Glyma.03G176300	lincRNA_0369	Chr03:38931529-38934727	34.5183	78.3018	WT	2	517	0.38	9	1307	0.68	38	6954	0.54	SA	0	349	0	4	996	0.4	20	5335	0.37
Glyma.03G177600	lincRNA_0370	Chr03:39038545-39045751	0.980542	2.59701	WT	301	1043	22.39	85	3069	2.69	103	12548	0.81	SA	177	760	18.89	68	2339	2.82	65	10699	0.6
Glyma.03G201600	lincRNA_0371	Chr03:40993012-40994536	22.351	46.5258	WT	1	924	0.1	1	485	0.2	9	2551	0.35	SA	3	622	0.47	0	346	0	11	1705	0.64
Glyma.03G209400	lincRNA_0372	Chr03:41624402-41628209	4.79446	10.1565	WT	12	1155	1.02	3	1662	0.18	14	5732	0.24	SA	5	1239	0.4	5	1704	0.29	20	5896	0.33
Glyma.03G215100	lincRNA_0373	Chr03:41974364-41975508	1.19402	4.11391	WT	0	472	0	2	370	0.53	4	2098	0.19	SA	0	412	0	1	315	0.31	8	2208	0.36
Glyma.03G215400	lincRNA_0374	Chr03:41988352-41990232	1.41373	3.01673	WT	13	738	1.73	5	750	0.66	15	3075	0.48	SA	9	446	1.97	2	547	0.36	11	2384	0.45
Glyma.03G220100	lincRNA_0375	Chr03:42334844-42336847	11.8021	24.1468	WT	0	182	0	2	398	0.5	4	2517	0.15	SA	0	227	0	2	455	0.43	14	2931	0.47
Glyma.03G224500	lincRNA_0376	Chr03:42676516-42681325	24.5136	44.944	WT	245	851	22.35	14	1884	0.73	30	7957	0.37	SA	236	589	28.6	5	1702	0.29	29	7347	0.39
Glyma.03G224500	lincRNA_0377	Chr03:42676516-42681325	24.5136	44.944	WT	245	851	22.35	14	1884	0.73	30	7957	0.37	SA	236	589	28.6	5	1702	0.29	29	7347	0.39
Glyma.03G228000	lincRNA_0378	Chr03:43018873-43019410	0.465591	1.52927	WT	0	110	0	0	159	0	3	1217	0.24	SA	0	92	0	0	156	0	2	1013	0.19
Glyma.03G232600	lincRNA_0379	Chr03:43364240-43367659	1.46122	2.79321	WT	4	911	0.43	4	1010	0.39	22	5154	0.42	SA	5	677	0.73	4	810	0.49	17	4167	0.4
Glyma.03G002400	lincRNA_0380	Chr03:234216-238375	8.48631	20.6685	WT	189	953	16.54	7	1536	0.45	22	5820	0.37	SA	214	648	24.82	9	1496	0.59	26	5826	0.44
Glyma.03G014500	lincRNA_0381	Chr03:1450932-1453832	10.8712	14.5807	WT	1	156	0.63	5	868	0.57	20	4304	0.46	SA	1	117	0.84	1	674	0.14	12	3965	0.3
Glyma.03G015100	lincRNA_0382	Chr03:1511144-1514882	0.0455298	0	WT	52	417	11.08	4	1078	0.36	25	6836	0.36	SA	55	380	12.64	2	984	0.2	14	6273	0.22
Glyma.03G022500	lincRNA_0383	Chr03:2339701-2345448	0.431207	0.263095	WT	202	893	18.44	21	2063	1	35	9182	0.37	SA	165	531	23.7	9	1797	0.49	42	7858	0.53
Glyma.03G030100	lincRNA_0384	Chr03:3347699-3349465	0.0631846	0	WT	0	232	0	5	558	0.88	15	3270	0.45	SA	0	184	0	7	420	1.63	13	2492	0.51
Glyma.03G032400	lincRNA_0385	Chr03:3694047-3698244	0	0	WT	14	776	1.77	4	1007	0.39	19	6006	0.31	SA	15	482	3.01	5	636	0.78	25	4378	0.56
Glyma.03G036500	lincRNA_0386	Chr03:4402745-4408323	14.7082	19.9947	WT	5	810	0.61	12	1714	0.69	44	10541	0.41	SA	3	647	0.46	5	1605	0.31	30	9448	0.31
Glyma.03G041100	lincRNA_0387	Chr03:5194457-5195153	0.313634	0.948825	WT	0	84	0	1	129	0.76	3	1060	0.28	SA	0	70	0	1	91	1.08	3	773	0.38
Glyma.03G044300	lincRNA_0388	Chr03:5621063-5622425	0.808153	5.21572	WT	41	225	15.41	6	347	1.69	44	2771	1.56	SA	47	117	28.65	4	204	1.92	18	1488	1.19
Glyma.03G045600	lincRNA_0389	Chr03:5808270-5808837	33.9708	38.4638	WT	0	204	0	2	191	1.03	0	612	0	SA	2	196	1.01	0	162	0	2	578	0.34
Glyma.03G047700	lincRNA_0390	Chr03:6116140-6123056	0.0546493	0.0236183	WT	98	73	57.3	83	156	34.72	44	1746	2.45	SA	56	73	43.41	42	158	21	20	1399	1.4
Glyma.03G048600	lincRNA_0391	Chr03:6273691-6275084	0.0284325	0	WT	13	306	4.07	4	496	0.8	8	3008	0.26	SA	4	123	3.14	2	262	0.75	8	2090	0.38
Glyma.03G056100	lincRNA_0392	Chr03:7738890-7742387	0.15547	0.51513	WT	77	248	23.69	167	876	16.01	95	6431	1.45	SA	77	224	25.58	145	645	18.35	61	5419	1.11
Glyma.03G058700	lincRNA_0393	Chr03:8468943-8469084	0	0	WT	48	8	85.71	65	25	72.22	27	605	4.27	SA	24	0	100	27	7	79.41	8	239	3.23
Glyma.03G064000	lincRNA_0394	Chr03:10340877-10344509	0	0.108274	WT	12	623	1.88	8	591	1.33	25	4401	0.56	SA	27	542	4.74	18	502	3.46	21	4063	0.51
Glyma.03G064200	lincRNA_0395	Chr03:10553849-10556880	1.63154	1.7703	WT	138	360	27.71	7	1099	0.63	26	5162	0.5	SA	168	325	34.07	9	1085	0.82	11	5434	0.2
Glyma.03G067200	lincRNA_0396	Chr03:13566619-13567635	16.5407	20.7656	WT	1	90	1.09	0	170	0	7	1107	0.62	SA	0	105	0	0	191	0	7	1294	0.53
Glyma.03G069000	lincRNA_0397	Chr03:14467257-14467961	2.31949	3.60877	WT	11	99	10	1	256	0.38	1	754	0.13	SA	7	117	5.64	2	288	0.68	7	1029	0.67
Glyma.03G069700	lincRNA_0398	Chr03:14781428-14787426	2.56376	6.19266	WT	310	1492	17.2	18	2105	0.84	53	9224	0.57	SA	248	981	20.17	12	1984	0.6	46	9131	0.5
Glyma.03G069800	lincRNA_0399	Chr03:15703648-15719178	1.11105	2.97297	WT	2088	1034	66.88	2084	3932	34.64	500	24416	2	SA	1656	709	70.02	1967	3448	36.32	388	22863	1.66
Glyma.03G070400	lincRNA_0400	Chr03:16488943-16492371	7.55504	18.8438	WT	214	521	29.11	4	1060	0.37	26	5978	0.43	SA	165	324	33.74	4	932	0.42	18	4996	0.35
Glyma.03G070500	lincRNA_0401	Chr03:16766135-16770934	24.3626	32.5946	WT	531	669	44.25	9	1938	0.46	29	6996	0.41	SA	377	501	42.93	8	1609	0.49	22	5368	0.4
Glyma.03G070900	lincRNA_0402	Chr03:16885268-16892927	0.0547489	0.132504	WT	22	1216	1.77	8	2618	0.3	66	14136	0.46	SA	20	972	2.01	12	2207	0.54	70	12472	0.55
Glyma.03G071200	lincRNA_0403	Chr03:16998334-16998956	0	0	WT	82	20	80.39	81	28	74.31	30	883	3.28	SA	81	2	97.59	69	8	89.61	55	618	8.17
Glyma.03G072500	lincRNA_0404	Chr03:17491583-17494740	0	0.0173617	WT	437	38	92	913	360	71.72	454	7885	5.44	SA	265	31	89.52	609	249	70.97	224	5228	4.1
Glyma.03G073800	lincRNA_0405	Chr03:18087850-18088231	0	0	WT	228	51	81.72	112	70	61.53	34	729	4.45	SA	255	18	93.4	118	54	68.6	16	620	2.51
Glyma.03G077800	lincRNA_0406	Chr03:19287168-19288695	0.0471718	0.112127	WT	0	0	0	0	0	0	0	0	0	SA	0	0	0	0	0	0	0	0	0
Glyma.03G079000	lincRNA_0407	Chr03:19982558-19983335	0	0	WT	252	39	86.59	203	84	70.73	198	2806	6.59	SA	126	19	86.89	105	43	70.94	69	1157	5.62
Glyma.03G079200	lincRNA_0408	Chr03:20051305-20053610	5.67794	9.16034	WT	5	1318	0.37	1	780	0.12	7	2681	0.26	SA	6	852	0.69	1	530	0.18	5	1817	0.27
Glyma.03G081400	lincRNA_0409	Chr03:21971995-21972160	0	0	WT	0	25	0	1	32	3.03	0	76	0	SA	0	43	0	0	45	0	1	151	0.65
Glyma.03G085500	lincRNA_0410	Chr03:25086165-25090716	2.12486	22.3486	WT	3	688	0.43	6	1177	0.5	40	7920	0.5	SA	1	577	0.17	6	955	0.62	21	6894	0.3
Glyma.03G093600	lincRNA_0411	Chr03:27667892-27675144	3.55256	3.45564	WT	131	704	15.68	40	1832	2.13	119	12954	0.91	SA	114	650	14.92	27	1603	1.65	110	11702	0.93
Glyma.03G107900	lincRNA_0412	Chr03:30837400-30838744	12.7433	19.0657	WT	8	337	2.31	0	716	0	6	2645	0.22	SA	9	274	3.18	2	377	0.52	4	1422	0.28
Glyma.03G115000	lincRNA_0413	Chr03:32245792-32247012	1.20428	2.49823	WT	0	543	0	8	542	1.45	20	3256	0.61	SA	0	306	0	1	346	0.28	0	1912	0
Glyma.03G117600	lincRNA_0414	Chr03:32734267-32738159	0.302369	0.108061	WT	78	781	9.08	27	1071	2.45	58	5970	0.96	SA	49	555	8.11	17	919	1.81	60	4990	1.18
Glyma.03G128700	lincRNA_0415	Chr03:34368665-34369677	1.44978	2.73709	WT	0	232	0	5	561	0.88	4	1734	0.23	SA	2	195	1.01	2	475	0.41	9	1698	0.52
Glyma.03G131200	lincRNA_0416	Chr03:34633869-34636918	1.79714	4.47078	WT	15	1117	1.32	2	1013	0.19	30	6328	0.47	SA	8	660	1.19	0	645	0	15	4665	0.32
Glyma.03G132600	lincRNA_0417	Chr03:34749958-34751052	0.184588	1.51572	WT	50	233	17.66	1	260	0.38	11	2270	0.48	SA	55	96	36.42	2	164	1.2	15	1610	0.92
Glyma.03G159600	lincRNA_0418	Chr03:37474074-37475905	0.882581	2.47103	WT	3	1810	0.16	3	612	0.48	19	3083	0.61	SA	10	1331	0.74	4	486	0.81	9	2798	0.32
Glyma.03G179300	lincRNA_0419	Chr03:39157309-39160546	4.75429	10.19	WT	114	362	23.94	5	1568	0.31	21	6548	0.31	SA	81	331	19.66	1	1376	0.07	16	5574	0.28
Glyma.03G185600	lincRNA_0420	Chr03:39744111-39746541	18.5373	0.313918	WT	60	530	10.16	48	958	4.77	60	4533	1.3	SA	48	434	9.95	30	720	4	27	4001	0.67
Glyma.03G193800	lincRNA_0421	Chr03:40458060-40461275	34.4057	53.0606	WT	2	564	0.35	3	891	0.33	16	4350	0.36	SA	1	478	0.2	1	662	0.15	10	3529	0.28
Glyma.03G197800	lincRNA_0422	Chr03:40709425-40711214	0.845844	3.5913	WT	4	1330	0.29	1	757	0.13	7	2115	0.32	SA	5	1011	0.49	1	630	0.15	4	1974	0.2
Glyma.03G199700	lincRNA_0423	Chr03:40851136-40855966	2.21394	3.20278	WT	147	541	21.36	9	1751	0.51	34	8307	0.4	SA	211	536	28.24	3	1847	0.16	28	8929	0.31
Glyma.03G201200	lincRNA_0424	Chr03:40977182-40977806	68.3692	35.7902	WT	0	337	0	3	378	0.78	8	1660	0.47	SA	2	230	0.86	0	276	0	4	1055	0.37
Glyma.03G202000	lincRNA_0425	Chr03:41015995-41019779	7.4957	16.8244	WT	98	1262	7.2	8	2199	0.36	30	6048	0.49	SA	44	1063	3.97	4	1628	0.24	16	4577	0.34
Glyma.03G210600	lincRNA_0426	Chr03:41697173-41698152	2.33357	3.43326	WT	0	428	0	1	314	0.31	13	1580	0.81	SA	0	248	0	0	209	0	7	1084	0.64
Glyma.03G215200	lincRNA_0427	Chr03:41980127-41983158	4.06101	11.0129	WT	33	1557	2.07	7	1351	0.51	16	4403	0.36	SA	17	1016	1.64	6	873	0.68	8	2950	0.27
Glyma.03G215400	lincRNA_0428	Chr03:41988352-41990232	1.41373	3.01673	WT	13	738	1.73	5	750	0.66	15	3075	0.48	SA	9	446	1.97	2	547	0.36	11	2384	0.45
Glyma.03G228700	lincRNA_0429	Chr03:43069813-43073090	0.601442	0.987738	WT	71	553	11.37	8	1327	0.59	28	5452	0.51	SA	52	597	8.01	5	1040	0.47	18	4664	0.38
Glyma.03G228900	lincRNA_0430	Chr03:43094939-43098764	27.2729	42.6211	WT	3	941	0.31	9	1755	0.51	30	6788	0.44	SA	8	660	1.19	2	1392	0.14	27	5784	0.46
Glyma.03G231700	lincRNA_0431	Chr03:43302391-43304350	7.70097	4.56012	WT	3	659	0.45	4	769	0.51	8	3744	0.21	SA	3	452	0.65	1	545	0.18	12	2833	0.42
Glyma.03G235000	lincRNA_0432	Chr03:43541552-43543008	40.9312	59.4331	WT	3	531	0.56	0	494	0	6	2316	0.25	SA	0	428	0	5	415	1.19	7	2045	0.34
Glyma.03G241500	lincRNA_0433	Chr03:43970514-43975246	75.0434	97.674	WT	198	616	24.32	13	1560	0.82	35	7497	0.46	SA	214	621	25.62	2	1643	0.12	30	8194	0.36
Glyma.03G242400	lincRNA_0434	Chr03:44043852-44051476	7.61421	10.6772	WT	161	1352	10.64	115	2544	4.32	225	12384	1.78	SA	175	1090	13.83	78	2108	3.56	146	12402	1.16
Glyma.03G243700	lincRNA_0435	Chr03:44130779-44147095	0.199361	0.168573	WT	862	1338	39.18	273	3080	8.14	292	15979	1.79	SA	805	1025	43.98	255	2807	8.32	339	16265	2.04
Glyma.03G253200	lincRNA_0436	Chr03:44887334-44889341	9.56399	10.7342	WT	2	569	0.35	0	438	0	14	3081	0.45	SA	0	499	0	4	383	1.03	9	2742	0.32
Glyma.03G262300	lincRNA_0437	Chr03:45569951-45571510	11.5862	31.4821	WT	2	258	0.76	0	809	0	7	2841	0.24	SA	0	232	0	1	682	0.14	9	2680	0.33
Glyma.03G262400	lincRNA_0438	Chr03:45574886-45576313	1.53333	2.31936	WT	0	173	0	0	771	0	16	3148	0.5	SA	0	109	0	6	563	1.05	5	2044	0.24
Glyma.04G001400	lincRNA_0439	Chr04:111834-117086	2.76459	5.38006	WT	283	551	33.93	122	1895	6.04	243	8137	2.89	SA	241	374	39.18	105	1484	6.6	166	6995	2.31
Glyma.04G019400	lincRNA_0440	Chr04:1519964-1520514	13.7161	19.1395	WT	0	506	0	0	263	0	3	788	0.37	SA	0	302	0	0	160	0	2	565	0.35
Glyma.04G034500	lincRNA_0441	Chr04:2753361-2755246	10.6603	17.7018	WT	179	373	32.42	2	661	0.3	6	3235	0.18	SA	112	456	19.71	4	678	0.58	16	3068	0.51
Glyma.04G039100	lincRNA_0442	Chr04:3092703-3097541	2.9032	6.49292	WT	78	1253	5.86	8	1830	0.43	36	8296	0.43	SA	106	771	12.08	5	1679	0.29	16	7462	0.21
Glyma.04G049000	lincRNA_0443	Chr04:3973574-3977852	0.72109	1.14096	WT	81	571	12.42	16	1326	1.19	174	7536	2.25	SA	82	408	16.73	18	1159	1.52	174	7000	2.42
Glyma.04G055300	lincRNA_0444	Chr04:4462696-4463412	10.1134	34.1527	WT	2	161	1.22	0	472	0	6	1521	0.39	SA	0	134	0	0	398	0	1	1147	0.08
Glyma.04G063000	lincRNA_0445	Chr04:5240944-5241732	103.825	166.269	WT	1	528	0.18	2	388	0.51	5	1162	0.42	SA	0	377	0	0	275	0	2	938	0.21
Glyma.04G076000	lincRNA_0446	Chr04:6359007-6360568	378.079	324.911	WT	2	604	0.33	5	433	1.14	3	1628	0.18	SA	0	366	0	1	313	0.31	9	1390	0.64
Glyma.04G076200	lincRNA_0447	Chr04:6379934-6382128	24.5937	33.0025	WT	8	1431	0.55	6	859	0.69	12	2223	0.53	SA	2	953	0.2	0	633	0	7	1751	0.39
Glyma.04G078500	lincRNA_0448	Chr04:6574882-6580598	2.93649	3.64332	WT	349	492	41.49	19	2110	0.89	39	9149	0.42	SA	338	432	43.89	13	2427	0.53	34	9962	0.34
Glyma.04G078600	lincRNA_0449	Chr04:6592148-6595131	0.282002	0.838437	WT	2	438	0.45	3	867	0.34	12	5268	0.22	SA	1	445	0.22	1	710	0.14	20	4309	0.46
Glyma.04G084800	lincRNA_0450	Chr04:7187984-7192897	2.75662	4.96101	WT	94	759	11.01	105	1243	7.78	64	6551	0.96	SA	162	573	22.04	161	1221	11.64	79	7057	1.1
Glyma.04G085200	lincRNA_0451	Chr04:7248162-7252466	3.56272	11.9695	WT	1	2193	0.04	11	2118	0.51	35	8855	0.39	SA	3	1059	0.28	8	1152	0.68	9	4998	0.17
Glyma.04G099600	lincRNA_0452	Chr04:9115244-9116947	1.08273	1.79975	WT	3	505	0.59	1	675	0.14	6	1843	0.32	SA	4	504	0.78	2	716	0.27	3	1871	0.16
Glyma.04G102200	lincRNA_0453	Chr04:9419022-9421053	0.331562	0	WT	1	447	0.22	0	823	0	14	3341	0.41	SA	2	431	0.46	1	609	0.16	18	3093	0.57
Glyma.04G103400	lincRNA_0454	Chr04:9611224-9615074	6.52791	6.67045	WT	2	813	0.24	6	1954	0.3	38	8119	0.46	SA	5	606	0.81	7	1483	0.46	16	6753	0.23
Glyma.04G103600	lincRNA_0455	Chr04:9677544-9680477	2.67042	3.67904	WT	5	745	0.66	5	880	0.56	21	5059	0.41	SA	0	603	0	1	822	0.12	10	4588	0.21
Glyma.04G103700	lincRNA_0456	Chr04:9701111-9702592	0	0.15627	WT	6	1014	0.58	3	398	0.74	19	3092	0.61	SA	3	548	0.54	1	183	0.54	8	1724	0.46
Glyma.04G104700	lincRNA_0457	Chr04:9914194-9918037	0	0.107812	WT	440	219	66.76	178	1197	12.94	45	5617	0.79	SA	205	151	57.58	119	920	11.45	15	4600	0.32
Glyma.04G106000	lincRNA_0458	Chr04:10907394-10908109	0	0	WT	212	22	90.59	233	81	74.2	89	1274	6.52	SA	161	4	97.57	171	46	78.8	53	844	5.9
Glyma.04G112300	lincRNA_0459	Chr04:12570190-12576687	1.66712	3.3698	WT	350	413	45.87	30	2567	1.15	48	10924	0.43	SA	273	264	50.83	21	1787	1.16	34	8149	0.41
Glyma.04G115700	lincRNA_0460	Chr04:13274335-13277947	0.935141	1.87414	WT	229	1717	11.76	9	2226	0.4	27	6712	0.4	SA	95	1160	7.56	4	1402	0.28	9	4104	0.21
Glyma.04G118500	lincRNA_0461	Chr04:14019556-14022941	0.00884167	0.000955297	WT	413	42	90.76	524	143	78.56	243	3645	6.25	SA	284	17	94.35	410	104	79.76	174	2688	6.07
Glyma.04G119100	lincRNA_0462	Chr04:14309533-14312227	1.76244	2.73075	WT	8	573	1.37	41	886	4.42	86	5602	1.51	SA	7	405	1.69	34	656	4.92	47	3993	1.16
Glyma.04G119200	lincRNA_0463	Chr04:14316549-14319263	0.449285	1.01307	WT	598	271	68.81	438	519	45.76	177	5414	3.16	SA	239	163	59.45	258	346	42.71	87	3462	2.45
Glyma.04G120600	lincRNA_0464	Chr04:14880886-14885446	3.15467	4.59322	WT	117	455	20.45	11	1642	0.66	29	7291	0.39	SA	114	286	28.49	11	1574	0.69	19	6942	0.27
Glyma.04G121000	lincRNA_0465	Chr04:15151705-15155734	1.78769	1.83754	WT	3	443	0.67	6	1162	0.51	24	6095	0.39	SA	3	428	0.69	3	935	0.31	31	5978	0.51
Glyma.04G124800	lincRNA_0466	Chr04:16368437-16390781	0	0.0662898	WT	3926	2230	63.77	3544	4278	45.3	2148	39296	5.18	SA	2644	1831	59.08	2468	3979	38.28	1477	33415	4.23
Glyma.04G127500	lincRNA_0467	Chr04:17256466-17258917	0.0694958	0.144166	WT	58	329	14.98	2	1116	0.17	26	5833	0.44	SA	71	242	22.68	1	968	0.1	21	4662	0.44
Glyma.04G139100	lincRNA_0468	Chr04:22051370-22055371	0	0	WT	55	535	9.32	7	1674	0.41	30	7292	0.4	SA	62	450	12.1	7	1244	0.55	28	5925	0.47
Glyma.04G141000	lincRNA_0469	Chr04:23665625-23682229	4.9515	7.15051	WT	2251	1165	65.89	2005	4721	29.8	501	30307	1.62	SA	1485	786	65.38	1661	3476	32.33	409	25834	1.55
Glyma.04G141000	lincRNA_0470	Chr04:23665625-23682229	4.9515	7.15051	WT	2251	1165	65.89	2005	4721	29.8	501	30307	1.62	SA	1485	786	65.38	1661	3476	32.33	409	25834	1.55
Glyma.04G141600	lincRNA_0471	Chr04:23908114-23914216	0.22855	0.480231	WT	1254	230	84.5	973	520	65.17	374	14251	2.55	SA	714	120	85.61	577	392	59.54	231	10498	2.15
Glyma.04G141700	lincRNA_0472	Chr04:23929297-23930040	0	0	WT	24	3	88.88	98	30	76.56	39	755	4.91	SA	11	2	84.61	57	20	74.02	11	384	2.78
Glyma.04G143200	lincRNA_0473	Chr04:25762307-25764069	0	0.0374213	WT	162	21	88.52	333	145	69.66	60	2710	2.16	SA	138	9	93.87	284	111	71.89	64	2330	2.67
Glyma.04G143300	lincRNA_0474	Chr04:26120010-26120532	0	0	WT	1	140	0.7	1	270	0.36	11	1330	0.82	SA	0	85	0	4	88	4.34	2	529	0.37
Glyma.04G145900	lincRNA_0475	Chr04:27097869-27098451	34.6158	48.1629	WT	88	41	68.21	79	32	71.17	39	1141	3.3	SA	66	38	63.46	56	34	62.22	22	950	2.26
Glyma.04G146200	lincRNA_0476	Chr04:27489011-27489497	0.0274481	0.0949001	WT	176	15	92.14	347	86	80.13	77	1317	5.52	SA	78	4	95.12	213	47	81.92	54	738	6.81
Glyma.04G146500	lincRNA_0477	Chr04:27553682-27554180	0	0	WT	22	1	95.65	31	190	14.02	8	1298	0.61	SA	11	2	84.61	5	137	3.52	2	840	0.23
Glyma.04G146700	lincRNA_0478	Chr04:27570565-27572928	0	0	WT	278	52	84.24	557	161	77.57	276	5651	4.65	SA	201	14	93.48	457	64	87.71	181	3837	4.5
Glyma.04G148300	lincRNA_0479	Chr04:30359926-30366765	2.34898	4.35813	WT	180	925	16.28	34	2081	1.6	48	10555	0.45	SA	170	860	16.5	21	2038	1.01	49	10626	0.45
Glyma.04G149000	lincRNA_0480	Chr04:31308016-31308361	0	0.560206	WT	44	2	95.65	129	22	85.43	18	773	2.27	SA	38	3	92.68	148	19	88.62	24	972	2.4
Glyma.04G150900	lincRNA_0481	Chr04:33091238-33106637	0.205431	0.863619	WT	96	2130	4.31	29	4912	0.58	105	23510	0.44	SA	83	1785	4.44	26	4431	0.58	90	21227	0.42
Glyma.04G151600	lincRNA_0482	Chr04:33701232-33708626	0.0867658	0.37186	WT	1646	1160	58.66	1367	2204	38.28	383	12834	2.89	SA	1183	899	56.82	986	1893	34.24	280	11023	2.47
Glyma.04G152400	lincRNA_0483	Chr04:34220748-34225294	0.191137	0.0206507	WT	4	690	0.57	1	1360	0.07	33	7434	0.44	SA	1	578	0.17	3	1094	0.27	17	6296	0.26
Glyma.04G157400	lincRNA_0484	Chr04:37282826-37282982	0	0	WT	0	11	0	0	49	0	1	258	0.38	SA	0	5	0	0	13	0	0	79	0
Glyma.04G158100	lincRNA_0485	Chr04:38518533-38540486	1.93587	3.35646	WT	2331	1183	66.33	1922	6020	24.2	550	32973	1.64	SA	1848	1016	64.52	1723	6252	21.6	572	37768	1.49
Glyma.04G158600	lincRNA_0486	Chr04:38632833-38636839	2.0512	3.90497	WT	128	1434	8.19	4	1514	0.26	36	5794	0.61	SA	161	821	16.39	4	1196	0.33	19	4790	0.39
Glyma.04G159600	lincRNA_0487	Chr04:39578852-39583603	0.15178	0.297699	WT	214	606	26.09	14	2489	0.55	32	9842	0.32	SA	162	488	24.92	19	1902	0.98	21	8178	0.25
Glyma.04G161500	lincRNA_0488	Chr04:40052141-40060432	0	0	WT	1620	187	89.65	2317	620	78.89	1294	18828	6.43	SA	1316	102	92.8	1694	531	76.13	871	15402	5.35
Glyma.04G164200	lincRNA_0489	Chr04:40844629-40848805	3.94073	10.2241	WT	240	937	20.39	10	1978	0.5	23	7334	0.31	SA	162	713	18.51	4	1560	0.25	15	6037	0.24
Glyma.04G165700	lincRNA_0490	Chr04:41535756-41559071	0.257976	0.690706	WT	2362	1111	68.01	1858	6536	22.13	920	42787	2.1	SA	2095	922	69.43	1896	5972	24.09	835	39531	2.06
Glyma.04G166200	lincRNA_0491	Chr04:41734320-41735025	0	0	WT	0	108	0	4	241	1.63	10	1389	0.71	SA	0	135	0	4	324	1.21	2	1555	0.12
Glyma.04G167500	lincRNA_0492	Chr04:42054859-42056719	13.7367	11.7726	WT	0	333	0	3	714	0.41	6	3569	0.16	SA	0	304	0	2	569	0.35	7	2402	0.29
Glyma.04G168400	lincRNA_0493	Chr04:42241346-42242428	0	0.228533	WT	0	266	0	1	515	0.19	12	3296	0.36	SA	1	208	0.47	7	362	1.89	10	2105	0.47
Glyma.04G169700	lincRNA_0494	Chr04:42399853-42400021	0	0	WT	0	36	0	0	9	0	2	214	0.92	SA	0	32	0	0	6	0	0	158	0
Glyma.04G169700	lincRNA_0495	Chr04:42399853-42400021	0	0	WT	0	36	0	0	9	0	2	214	0.92	SA	0	32	0	0	6	0	0	158	0
Glyma.04G178100	lincRNA_0496	Chr04:44242182-44243916	139.105	184.854	WT	4	503	0.78	3	658	0.45	7	2361	0.29	SA	1	373	0.26	8	491	1.6	9	2056	0.43
Glyma.04G185300	lincRNA_0497	Chr04:45507881-45521508	3.23201	6.43649	WT	1090	595	64.68	141	3479	3.89	273	22002	1.22	SA	1007	584	63.29	134	3177	4.04	208	21300	0.96
Glyma.04G185300	lincRNA_0498	Chr04:45507881-45521508	3.23201	6.43649	WT	1090	595	64.68	141	3479	3.89	273	22002	1.22	SA	1007	584	63.29	134	3177	4.04	208	21300	0.96
Glyma.04G186400	lincRNA_0499	Chr04:45656967-45664438	3.74968	4.62565	WT	309	935	24.83	13	2601	0.49	41	11599	0.35	SA	349	744	31.93	7	2456	0.28	39	10971	0.35
Glyma.04G187200	lincRNA_0500	Chr04:45777945-45779738	0	0	WT	120	15	88.88	225	115	66.17	421	4091	9.33	SA	67	10	87.01	212	92	69.73	254	3251	7.24
Glyma.04G188400	lincRNA_0501	Chr04:45921722-45929153	0.442803	0.394695	WT	381	1265	23.14	24	2640	0.9	39	12254	0.31	SA	347	978	26.18	17	2288	0.73	30	10781	0.27
Glyma.04G193500	lincRNA_0502	Chr04:46511257-46514211	63.441	133.775	WT	59	707	7.7	5	1445	0.34	20	5168	0.38	SA	42	598	6.56	4	1018	0.39	12	3755	0.31
Glyma.04G194600	lincRNA_0503	Chr04:46638764-46649564	0.445981	0.871202	WT	733	757	49.19	75	3878	1.89	164	18880	0.86	SA	667	753	46.97	46	3542	1.28	89	18006	0.49
Glyma.04G213800	lincRNA_0504	Chr04:48547106-48556098	0.131928	0.615956	WT	410	844	32.69	12	3051	0.39	45	13201	0.33	SA	540	494	52.22	14	2983	0.46	56	12736	0.43
Glyma.04G218400	lincRNA_0505	Chr04:48944030-48947321	0.60959	1.8592	WT	5	765	0.64	7	862	0.8	17	5825	0.29	SA	0	672	0	0	866	0	40	5527	0.71
Glyma.04G218600	lincRNA_0506	Chr04:48965930-48966949	0	0	WT	3	209	1.41	2	394	0.5	7	1910	0.36	SA	0	171	0	3	377	0.78	10	1918	0.51
Glyma.04G226900	lincRNA_0507	Chr04:49655092-49656271	67.4842	113.205	WT	1	676	0.14	0	390	0	8	1983	0.4	SA	4	408	0.97	0	297	0	9	1861	0.48
Glyma.04G229900	lincRNA_0508	Chr04:49882740-49883655	344.27	321.657	WT	1	384	0.25	0	271	0	8	1197	0.66	SA	0	379	0	2	355	0.56	4	1535	0.25
Glyma.04G236700	lincRNA_0509	Chr04:50517080-50525104	1.60639	4.13392	WT	734	1898	27.88	26	3609	0.71	40	12745	0.31	SA	574	1076	34.78	44	2809	1.54	30	11164	0.26
Glyma.04G242400	lincRNA_0510	Chr04:51047484-51048880	25.7531	41.2963	WT	4	559	0.71	3	342	0.86	11	2141	0.51	SA	1	353	0.28	0	222	0	8	1518	0.52
Glyma.04G257300	lincRNA_0511	Chr04:52380662-52381644	0.612061	0.881734	WT	46	55	45.54	120	257	31.83	39	1419	2.67	SA	49	66	42.6	111	250	30.74	25	1404	1.74
Glyma.04G004300	lincRNA_0512	Chr04:373952-378634	0.489673	1.54554	WT	105	575	15.44	13	1752	0.73	55	8972	0.6	SA	104	710	12.77	28	1362	2.01	50	7272	0.68
Glyma.04G017500	lincRNA_0513	Chr04:1365543-1370335	45.1535	81.5629	WT	253	480	34.51	6	1791	0.33	31	7156	0.43	SA	169	512	24.81	8	1758	0.45	23	7397	0.3
Glyma.04G025200	lincRNA_0514	Chr04:2020992-2024934	0	0.141953	WT	6	701	0.84	4	1023	0.38	8	5099	0.15	SA	2	851	0.23	5	1105	0.45	17	5948	0.28
Glyma.04G026400	lincRNA_0515	Chr04:2139709-2141696	0.070042	0.257301	WT	7	1944	0.35	3	1388	0.21	17	3959	0.42	SA	3	1337	0.22	2	866	0.23	10	2549	0.39
Glyma.04G038600	lincRNA_0516	Chr04:3068701-3075057	4.74132	11.2111	WT	384	397	49.16	20	3273	0.6	38	10226	0.37	SA	254	477	34.74	10	2711	0.36	23	8713	0.26
Glyma.04G041000	lincRNA_0517	Chr04:3269948-3270905	2.48239	6.00791	WT	0	491	0	0	426	0	4	1361	0.29	SA	1	289	0.34	2	395	0.5	4	1234	0.32
Glyma.04G043200	lincRNA_0518	Chr04:3474288-3476309	0.738884	0.950566	WT	5	1143	0.43	2	794	0.25	17	3322	0.5	SA	1	717	0.13	0	574	0	5	3146	0.15
Glyma.04G059000	lincRNA_0519	Chr04:4841141-4845969	10.2514	14.5815	WT	72	527	12.02	18	1823	0.97	42	8645	0.48	SA	53	500	9.58	5	1811	0.27	31	8102	0.38
Glyma.04G065900	lincRNA_0520	Chr04:5499632-5504018	5.71169	7.66943	WT	234	451	34.16	11	2041	0.53	37	9136	0.4	SA	190	349	35.25	8	1504	0.52	31	7097	0.43
Glyma.04G081600	lincRNA_0521	Chr04:6842858-6858489	0	0	WT	1194	2452	32.74	945	2984	24.05	1139	22761	4.76	SA	961	2260	29.83	818	2793	22.65	746	21999	3.27
Glyma.04G089200	lincRNA_0522	Chr04:7760763-7767369	0.760403	1.94167	WT	157	910	14.71	13	2703	0.47	37	9741	0.37	SA	196	581	25.22	11	2519	0.43	41	10019	0.4
Glyma.04G103600	lincRNA_0523	Chr04:9677544-9680477	2.67042	3.67904	WT	5	745	0.66	5	880	0.56	21	5059	0.41	SA	0	603	0	1	822	0.12	10	4588	0.21
Glyma.04G104000	lincRNA_0524	Chr04:9754044-9754870	0	0.129777	WT	8	166	4.59	3	164	1.79	3	1313	0.22	SA	1	204	0.48	3	195	1.51	16	1710	0.92
Glyma.04G104000	lincRNA_0525	Chr04:9754044-9754870	0	0.129777	WT	8	166	4.59	3	164	1.79	3	1313	0.22	SA	1	204	0.48	3	195	1.51	16	1710	0.92
Glyma.04G105400	lincRNA_0526	Chr04:10184926-10185628	1.85253	2.95883	WT	64	4	94.11	184	35	84.01	85	980	7.98	SA	34	2	94.44	112	15	88.18	33	686	4.58
Glyma.04G106800	lincRNA_0527	Chr04:11224153-11226842	0	0.0539062	WT	5	1161	0.42	4	1017	0.39	14	3979	0.35	SA	1	939	0.1	1	852	0.11	8	3105	0.25
Glyma.04G121700	lincRNA_0528	Chr04:15326289-15328370	4.19199	1.65353	WT	4	590	0.67	1	911	0.1	17	4629	0.36	SA	1	373	0.26	4	491	0.8	19	2635	0.71
Glyma.04G125800	lincRNA_0529	Chr04:16726594-16738293	4.70516	7.45106	WT	1347	714	65.35	1789	2618	40.59	360	18913	1.86	SA	1184	632	65.19	1365	2295	37.29	297	16713	1.74
Glyma.04G129500	lincRNA_0530	Chr04:18096367-18109438	0.215709	0.802546	WT	2525	553	82.03	2011	2543	44.15	1140	24013	4.53	SA	1779	354	83.4	1406	1980	41.52	795	19543	3.9
Glyma.04G129500	lincRNA_0531	Chr04:18096367-18109438	0.215709	0.802546	WT	2525	553	82.03	2011	2543	44.15	1140	24013	4.53	SA	1779	354	83.4	1406	1980	41.52	795	19543	3.9
Glyma.04G132300	lincRNA_0532	Chr04:18690351-18691327	3.89289	3.2866	WT	1	46	2.12	4	306	1.29	5	1378	0.36	SA	5	24	17.24	0	267	0	13	1390	0.92
Glyma.04G132600	lincRNA_0533	Chr04:18805594-18806045	0	0	WT	2	193	1.02	0	204	0	4	1104	0.36	SA	0	156	0	0	169	0	3	979	0.3
Glyma.04G134500	lincRNA_0534	Chr04:19412492-19413594	0	0	WT	141	11	92.76	208	85	70.98	175	2695	6.09	SA	61	5	92.42	203	68	74.9	84	1940	4.15
Glyma.04G135600	lincRNA_0535	Chr04:20171297-20173955	0.00425145	0.0127561	WT	658	31	95.5	676	182	78.78	234	4358	5.09	SA	307	13	95.93	405	98	80.51	186	2914	6
Glyma.04G135800	lincRNA_0536	Chr04:20218719-20220616	0.603074	0.781909	WT	4	639	0.62	1	792	0.12	7	3203	0.21	SA	1	274	0.36	4	404	0.98	8	1570	0.5
Glyma.04G136000	lincRNA_0537	Chr04:20230679-20234591	3.92188	15.9009	WT	6	806	0.73	5	1121	0.44	23	6449	0.35	SA	1	695	0.14	3	942	0.31	18	5834	0.3
Glyma.04G138600	lincRNA_0538	Chr04:21670710-21673654	55.3502	49.6591	WT	0	376	0	10	1029	0.96	33	5479	0.59	SA	2	263	0.75	3	749	0.39	15	3673	0.4
Glyma.04G138900	lincRNA_0539	Chr04:21797426-21798758	0.248878	0.932186	WT	15	113	11.71	6	720	0.82	8	2262	0.35	SA	22	113	16.29	1	680	0.14	8	2119	0.37
Glyma.04G139100	lincRNA_0540	Chr04:22051370-22055371	0	0	WT	55	535	9.32	7	1674	0.41	30	7292	0.4	SA	62	450	12.1	7	1244	0.55	28	5925	0.47
Glyma.04G140000	lincRNA_0541	Chr04:22755515-22756097	0	0	WT	49	6	89.09	124	67	64.92	47	1301	3.48	SA	67	4	94.36	99	55	64.28	38	1093	3.35
Glyma.04G142800	lincRNA_0542	Chr04:25295770-25298815	3.07979	2.65485	WT	0	376	0	9	1578	0.56	24	6537	0.36	SA	4	320	1.23	2	1376	0.14	20	5300	0.37
Glyma.04G143300	lincRNA_0543	Chr04:26120010-26120532	0	0	WT	1	140	0.7	1	270	0.36	11	1330	0.82	SA	0	85	0	4	88	4.34	2	529	0.37
Glyma.04G145000	lincRNA_0544	Chr04:26539801-26541722	42.8853	58.6373	WT	45	121	27.1	3	899	0.33	12	3445	0.34	SA	7	149	4.48	5	753	0.65	12	3454	0.34
Glyma.04G146700	lincRNA_0545	Chr04:27570565-27572928	0	0	WT	278	52	84.24	557	161	77.57	276	5651	4.65	SA	201	14	93.48	457	64	87.71	181	3837	4.5
Glyma.04G149000	lincRNA_0546	Chr04:31308016-31308361	0	0.560206	WT	44	2	95.65	129	22	85.43	18	773	2.27	SA	38	3	92.68	148	19	88.62	24	972	2.4
Glyma.04G150800	lincRNA_0547	Chr04:33044099-33046368	0	0	WT	378	45	89.36	509	147	77.59	266	5431	4.66	SA	308	29	91.39	384	120	76.19	113	3761	2.91
Glyma.04G152700	lincRNA_0548	Chr04:34609675-34610774	2.54256	3.4019	WT	3	610	0.48	2	370	0.53	9	1821	0.49	SA	0	161	0	0	147	0	2	731	0.27
Glyma.04G153000	lincRNA_0549	Chr04:34618819-34621111	0	0.0706058	WT	127	343	27.02	7	681	1.01	25	3258	0.76	SA	110	319	25.64	2	572	0.34	9	3012	0.29
Glyma.04G156800	lincRNA_0550	Chr04:36994637-36995401	1.11122	2.16111	WT	2	246	0.8	0	375	0	8	1823	0.43	SA	0	264	0	3	390	0.76	7	1834	0.38
Glyma.04G158200	lincRNA_0551	Chr04:38554940-38555988	0.0384719	0	WT	0	252	0	5	688	0.72	9	1993	0.44	SA	0	166	0	2	470	0.42	3	1301	0.23
Glyma.04G158200	lincRNA_0552	Chr04:38554940-38555988	0.0384719	0	WT	0	252	0	5	688	0.72	9	1993	0.44	SA	0	166	0	2	470	0.42	3	1301	0.23
Glyma.04G160800	lincRNA_0553	Chr04:39840897-39854321	1.18639	2.35021	WT	1746	952	64.71	394	6848	5.44	175	21674	0.8	SA	1457	716	67.05	350	6115	5.41	150	20316	0.73
Glyma.04G168400	lincRNA_0554	Chr04:42241346-42242428	0	0.228533	WT	0	266	0	1	515	0.19	12	3296	0.36	SA	1	208	0.47	7	362	1.89	10	2105	0.47
Glyma.04G177900	lincRNA_0555	Chr04:44209618-44212193	3.69374	3.57394	WT	2	393	0.5	10	847	1.16	12	3706	0.32	SA	4	400	0.99	6	789	0.75	17	3864	0.43
Glyma.04G178700	lincRNA_0556	Chr04:44320449-44334801	0.711577	1.18399	WT	303	1666	15.38	118	2723	4.15	201	21176	0.94	SA	381	1338	22.16	121	2427	4.74	148	20826	0.7
Glyma.04G178800	lincRNA_0557	Chr04:44358367-44359921	0.0231151	0	WT	8	979	0.81	2	711	0.28	8	1829	0.43	SA	2	793	0.25	2	426	0.46	5	1509	0.33
Glyma.04G181300	lincRNA_0558	Chr04:44723504-44724135	0	0	WT	2	151	1.3	1	331	0.3	5	1297	0.38	SA	0	143	0	5	358	1.37	2	1477	0.13
Glyma.04G191400	lincRNA_0559	Chr04:46220241-46235879	1.42707	2.92594	WT	2105	948	68.94	1650	5505	23.06	734	26028	2.74	SA	1385	686	66.87	1196	4572	20.73	615	23311	2.57
Glyma.04G199700	lincRNA_0560	Chr04:47197471-47198944	1.6053	4.11482	WT	2	1181	0.16	1	693	0.14	4	1898	0.21	SA	3	539	0.55	1	419	0.23	4	1256	0.31
Glyma.04G217100	lincRNA_0561	Chr04:48812523-48816184	4.59044	5.912	WT	301	331	47.62	5	1328	0.37	21	5476	0.38	SA	291	305	48.82	5	1152	0.43	9	5284	0.17
Glyma.04G218300	lincRNA_0562	Chr04:48926007-48930251	1.5315	3.48993	WT	19	1951	0.96	10	2301	0.43	10	5529	0.18	SA	8	1498	0.53	2	1885	0.1	8	4979	0.16
Glyma.04G220000	lincRNA_0563	Chr04:49047041-49058197	1.23042	2.96765	WT	442	1252	26.09	32	4442	0.71	104	18148	0.56	SA	416	982	29.75	31	4077	0.75	63	17322	0.36
Glyma.04G221400	lincRNA_0564	Chr04:49214211-49216169	70.4062	87.1867	WT	3	610	0.48	6	836	0.71	8	3872	0.2	SA	1	325	0.3	4	470	0.84	4	2011	0.19
Glyma.04G223400	lincRNA_0565	Chr04:49406138-49408112	33.5336	9.66171	WT	27	400	6.32	1	587	0.17	7	2846	0.24	SA	63	261	19.44	1	454	0.21	11	2175	0.5
Glyma.04G229300	lincRNA_0566	Chr04:49818946-49824287	8.03107	12.4373	WT	446	405	52.4	12	1593	0.74	25	6966	0.35	SA	522	449	53.75	7	1609	0.43	19	7378	0.25
Glyma.04G232100	lincRNA_0567	Chr04:50052734-50058494	3.85155	8.2372	WT	426	486	46.71	12	1953	0.61	28	8800	0.31	SA	472	430	52.32	6	2004	0.29	51	9353	0.54
Glyma.04G232200	lincRNA_0568	Chr04:50062340-50064161	10.2123	9.80885	WT	7	1099	0.63	2	661	0.3	5	1771	0.28	SA	7	783	0.88	0	436	0	2	1491	0.13
Glyma.04G242100	lincRNA_0569	Chr04:51001082-51004930	10.3548	18.8299	WT	119	572	17.22	12	2132	0.55	23	8428	0.27	SA	91	419	17.84	4	1574	0.25	25	6326	0.39
Glyma.04G255300	lincRNA_0570	Chr04:52181364-52182972	0.111139	0.115277	WT	13	295	4.22	3	852	0.35	6	3242	0.18	SA	7	229	2.96	3	655	0.45	7	2464	0.28
Glyma.04G257200	lincRNA_0571	Chr04:52352745-52358762	1.98547	3.41228	WT	447	245	64.59	35	1326	2.57	52	7333	0.7	SA	447	259	63.31	21	1383	1.49	42	7770	0.53
Glyma.04G257200	lincRNA_0572	Chr04:52352745-52358762	1.98547	3.41228	WT	447	245	64.59	35	1326	2.57	52	7333	0.7	SA	447	259	63.31	21	1383	1.49	42	7770	0.53
Glyma.04G257200	lincRNA_0573	Chr04:52352745-52358762	1.98547	3.41228	WT	447	245	64.59	35	1326	2.57	52	7333	0.7	SA	447	259	63.31	21	1383	1.49	42	7770	0.53
Glyma.05G004000	lincRNA_0574	Chr05:319880-324959	5.00677	10.166	WT	611	599	50.49	16	2337	0.67	23	7342	0.31	SA	442	332	57.1	8	1659	0.47	23	6555	0.34
Glyma.05G006700	lincRNA_0575	Chr05:608573-621690	6.67371	15.095	WT	700	782	47.23	37	4521	0.81	89	21103	0.41	SA	633	811	43.83	22	4047	0.54	81	20619	0.39
Glyma.05G008100	lincRNA_0576	Chr05:755272-760948	8.25396	15.4199	WT	177	762	18.84	10	2280	0.43	48	9570	0.49	SA	164	511	24.29	9	1885	0.47	40	8190	0.48
Glyma.05G011700	lincRNA_0577	Chr05:1056286-1063382	0.850868	0.735456	WT	475	453	51.18	13	2890	0.44	48	13207	0.36	SA	405	292	58.1	16	2478	0.64	42	12150	0.34
Glyma.05G027200	lincRNA_0578	Chr05:2360192-2360423	0	1.68266	WT	0	62	0	0	28	0	1	440	0.22	SA	0	62	0	0	24	0	0	464	0
Glyma.05G029200	lincRNA_0579	Chr05:2510681-2517754	6.92612	14.7803	WT	83	600	12.15	12	2548	0.46	54	11544	0.46	SA	108	607	15.1	9	2595	0.34	35	11355	0.3
Glyma.05G032500	lincRNA_0580	Chr05:2844487-2847302	9.02749	11.3682	WT	1	742	0.13	2	584	0.34	21	3677	0.56	SA	4	627	0.63	1	562	0.17	12	3879	0.3
Glyma.05G032700	lincRNA_0581	Chr05:2864934-2869204	4.56891	9.14059	WT	78	1179	6.2	5	1469	0.33	23	5793	0.39	SA	64	939	6.38	1	1132	0.08	17	5376	0.31
Glyma.05G033400	lincRNA_0582	Chr05:2903717-2907357	0.197246	0.303097	WT	5	1503	0.33	11	1545	0.7	24	6301	0.37	SA	4	1048	0.38	1	1153	0.08	29	4942	0.58
Glyma.05G034500	lincRNA_0583	Chr05:3021696-3023335	188.9	212.621	WT	1	234	0.42	6	392	1.5	10	3034	0.32	SA	0	218	0	2	366	0.54	11	3005	0.36
Glyma.05G039900	lincRNA_0584	Chr05:3540908-3545019	0.632678	1.47566	WT	15	2636	0.56	18	2460	0.72	30	8185	0.36	SA	5	1920	0.25	5	1677	0.29	17	5859	0.28
Glyma.05G057000	lincRNA_0585	Chr05:5275887-5276788	3.17256	5.56171	WT	2	190	1.04	0	248	0	10	1488	0.66	SA	0	149	0	1	252	0.39	1	1543	0.06
Glyma.05G063900	lincRNA_0586	Chr05:6208652-6212478	4.99492	8.37048	WT	99	495	16.66	3	1684	0.17	27	6770	0.39	SA	70	372	15.83	4	1418	0.28	40	6035	0.65
Glyma.05G064800	lincRNA_0587	Chr05:6366530-6372311	5.26721	8.74678	WT	156	226	40.83	6	2191	0.27	37	9141	0.4	SA	170	228	42.71	4	2385	0.16	32	9658	0.33
Glyma.05G066700	lincRNA_0588	Chr05:6682750-6687819	7.67836	11.9935	WT	68	313	17.84	7	1294	0.53	18	5889	0.3	SA	71	212	25.08	5	1121	0.44	20	5011	0.39
Glyma.05G068400	lincRNA_0589	Chr05:6978637-6980818	6.72165	15.0124	WT	2	1044	0.19	4	865	0.46	12	3128	0.38	SA	1	686	0.14	3	548	0.54	16	2420	0.65
Glyma.05G069900	lincRNA_0590	Chr05:7267781-7269257	0	0	WT	272	26	91.27	213	73	74.47	236	3701	5.99	SA	283	18	94.01	206	67	75.45	233	3563	6.13
Glyma.05G076000	lincRNA_0591	Chr05:9635300-9635997	0	0	WT	123	5	96.09	244	85	74.16	123	1807	6.37	SA	99	3	97.05	237	56	80.88	98	1580	5.84
Glyma.05G076700	lincRNA_0592	Chr05:9916141-9917328	2.92958	12.0377	WT	4	185	2.11	2	410	0.48	14	2280	0.61	SA	2	266	0.74	3	433	0.68	9	2531	0.35
Glyma.05G077700	lincRNA_0593	Chr05:10106351-10108849	0.0173262	0.164736	WT	1	297	0.33	2	1263	0.15	20	6030	0.33	SA	0	269	0	3	867	0.34	9	4362	0.2
Glyma.05G079000	lincRNA_0594	Chr05:10692510-10698949	29.4506	51.3476	WT	287	516	35.74	19	2547	0.74	30	10664	0.28	SA	237	463	33.85	12	2339	0.51	26	10395	0.24
Glyma.05G079600	lincRNA_0595	Chr05:11176279-11180259	0	0.0227552	WT	17	621	2.66	11	1270	0.85	28	7387	0.37	SA	24	609	3.79	3	1259	0.23	24	7465	0.32
Glyma.05G080400	lincRNA_0596	Chr05:11808357-11813974	7.11456	8.07543	WT	204	431	32.12	36	1616	2.17	47	9071	0.51	SA	228	370	38.12	33	1673	1.93	34	9744	0.34
Glyma.05G080900	lincRNA_0597	Chr05:12027021-12032692	1.1778	2.8365	WT	375	887	29.71	14	2371	0.58	28	8288	0.33	SA	263	569	31.61	13	1847	0.69	21	6972	0.3
Glyma.05G082000	lincRNA_0598	Chr05:12740097-12746494	0.0100941	0.0567119	WT	310	692	30.93	95	1265	6.98	171	11870	1.42	SA	208	578	26.46	65	926	6.55	95	8761	1.07
Glyma.05G083500	lincRNA_0599	Chr05:13659507-13661466	0.0307562	0	WT	95	171	35.71	215	513	29.53	42	3787	1.09	SA	74	198	27.2	81	613	11.67	37	3770	0.97
Glyma.05G087500	lincRNA_0600	Chr05:17896777-17897990	0.399512	2.18704	WT	0	295	0	3	316	0.94	5	1520	0.32	SA	0	147	0	3	196	1.5	4	1615	0.24
Glyma.05G087500	lincRNA_0601	Chr05:17896777-17897990	0.399512	2.18704	WT	0	295	0	3	316	0.94	5	1520	0.32	SA	0	147	0	3	196	1.5	4	1615	0.24
Glyma.05G089300	lincRNA_0602	Chr05:19640621-19664044	2.3059	4.17717	WT	2665	1692	61.16	2912	4741	38.05	1019	38483	2.57	SA	2317	1628	58.73	2713	4351	38.4	758	35239	2.1
Glyma.05G090500	lincRNA_0603	Chr05:20271238-20297376	6.51221	14.1387	WT	2933	1078	73.12	637	11068	5.44	303	43561	0.69	SA	2407	786	75.38	548	9621	5.38	259	37751	0.68
Glyma.05G091100	lincRNA_0604	Chr05:21229067-21232832	22.2937	37.7524	WT	151	750	16.75	4	1407	0.28	24	7393	0.32	SA	109	632	14.7	2	1266	0.15	31	6861	0.44
Glyma.05G091200	lincRNA_0605	Chr05:21947028-21951107	4.05439	5.52779	WT	8	1031	0.76	7	1390	0.5	18	6360	0.28	SA	1	730	0.13	2	897	0.22	12	4492	0.26
Glyma.05G091800	lincRNA_0606	Chr05:22213246-22219889	0.193446	0.939773	WT	444	466	48.79	27	3085	0.86	38	11739	0.32	SA	363	355	50.55	18	2354	0.75	30	9382	0.31
Glyma.05G092700	lincRNA_0607	Chr05:22865404-22866313	0	0	WT	129	12	91.48	118	72	62.1	82	2070	3.81	SA	72	8	90	81	38	68.06	44	1334	3.19
Glyma.05G092800	lincRNA_0608	Chr05:23008302-23009233	0.0642708	0.666637	WT	0	594	0	0	338	0	7	787	0.88	SA	0	314	0	1	196	0.5	1	611	0.16
Glyma.05G094900	lincRNA_0609	Chr05:24303728-24304949	0.0974347	2.13354	WT	0	529	0	1	477	0.2	7	2079	0.33	SA	1	252	0.39	1	255	0.39	6	1432	0.41
Glyma.05G095300	lincRNA_0610	Chr05:24533830-24536290	0	0	WT	117	340	25.6	77	420	15.49	37	5296	0.69	SA	129	269	32.41	102	295	25.69	37	4302	0.85
Glyma.05G095800	lincRNA_0611	Chr05:25016414-25016839	1.81625	6.76261	WT	0	108	0	0	94	0	4	577	0.68	SA	0	47	0	0	34	0	3	320	0.92
Glyma.05G103200	lincRNA_0612	Chr05:27360495-27363626	6.19959	13.9695	WT	8	2884	0.27	7	1725	0.4	19	4854	0.38	SA	11	1904	0.57	3	1243	0.24	8	3648	0.21
Glyma.05G103200	lincRNA_0613	Chr05:27360495-27363626	6.19959	13.9695	WT	8	2884	0.27	7	1725	0.4	19	4854	0.38	SA	11	1904	0.57	3	1243	0.24	8	3648	0.21
Glyma.05G103200	lincRNA_0614	Chr05:27360495-27363626	6.19959	13.9695	WT	8	2884	0.27	7	1725	0.4	19	4854	0.38	SA	11	1904	0.57	3	1243	0.24	8	3648	0.21
Glyma.05G103200	lincRNA_0615	Chr05:27360495-27363626	6.19959	13.9695	WT	8	2884	0.27	7	1725	0.4	19	4854	0.38	SA	11	1904	0.57	3	1243	0.24	8	3648	0.21
Glyma.05G105300	lincRNA_0616	Chr05:28001953-28007349	4.47527	7.02776	WT	126	1306	8.79	9	2128	0.42	43	8245	0.51	SA	146	1054	12.16	8	1966	0.4	23	8334	0.27
Glyma.05G111500	lincRNA_0617	Chr05:29729387-29730984	15.1893	23.6244	WT	14	709	1.93	1	683	0.14	4	1447	0.27	SA	3	254	1.16	0	327	0	3	927	0.32
Glyma.05G111500	lincRNA_0618	Chr05:29729387-29730984	15.1893	23.6244	WT	14	709	1.93	1	683	0.14	4	1447	0.27	SA	3	254	1.16	0	327	0	3	927	0.32
Glyma.05G124500	lincRNA_0619	Chr05:31794653-31796879	5.65091	8.69967	WT	57	358	13.73	3	741	0.4	6	3374	0.17	SA	84	268	23.86	0	683	0	7	3576	0.19
Glyma.05G129200	lincRNA_0620	Chr05:32244024-32244862	10.5084	2.8013	WT	0	329	0	1	206	0.48	3	1186	0.25	SA	1	250	0.39	1	172	0.57	2	849	0.23
Glyma.05G136800	lincRNA_0621	Chr05:32926157-32931950	18.2958	34.9797	WT	214	640	25.05	17	2016	0.83	36	10671	0.33	SA	209	414	33.54	9	1568	0.57	22	8710	0.25
Glyma.05G146300	lincRNA_0622	Chr05:33997811-34002776	7.12038	11.7835	WT	180	391	31.52	10	2365	0.42	29	7897	0.36	SA	137	377	26.65	8	1929	0.41	31	6883	0.44
Glyma.05G146300	lincRNA_0623	Chr05:33997811-34002776	7.12038	11.7835	WT	180	391	31.52	10	2365	0.42	29	7897	0.36	SA	137	377	26.65	8	1929	0.41	31	6883	0.44
Glyma.05G153400	lincRNA_0624	Chr05:34695546-34704564	2.8736	4.84226	WT	575	1283	30.94	82	3439	2.32	109	16270	0.66	SA	476	869	35.39	36	3300	1.07	74	16222	0.45
Glyma.05G163100	lincRNA_0625	Chr05:35423373-35424770	2.62513	4.7089	WT	0	748	0	2	540	0.36	8	2035	0.39	SA	2	393	0.5	1	297	0.33	5	1477	0.33
Glyma.05G164900	lincRNA_0626	Chr05:35561666-35563331	0	0	WT	1	246	0.4	2	629	0.31	10	1852	0.53	SA	1	151	0.65	0	427	0	1	1289	0.07
Glyma.05G167900	lincRNA_0627	Chr05:35851316-35856026	6.33505	10.1983	WT	165	618	21.07	14	1717	0.8	53	7999	0.65	SA	152	447	25.37	10	1368	0.72	43	6199	0.68
Glyma.05G181900	lincRNA_0628	Chr05:36987328-36990158	2.32501	5.57514	WT	283	104	73.12	8	1294	0.61	17	4878	0.34	SA	216	65	76.86	11	1021	1.06	9	4136	0.21
Glyma.05G181900	lincRNA_0629	Chr05:36987328-36990158	2.32501	5.57514	WT	283	104	73.12	8	1294	0.61	17	4878	0.34	SA	216	65	76.86	11	1021	1.06	9	4136	0.21
Glyma.05G190300	lincRNA_0630	Chr05:37601843-37604696	2.51694	6.38331	WT	10	1710	0.58	5	1379	0.36	13	4128	0.31	SA	5	1200	0.41	2	1188	0.16	10	3935	0.25
Glyma.05G200100	lincRNA_0631	Chr05:38383020-38383526	2.41716	6.4286	WT	0	266	0	0	258	0	3	956	0.31	SA	0	333	0	1	349	0.28	2	1297	0.15
Glyma.05G206300	lincRNA_0632	Chr05:38915402-38920666	1.52785	4.93388	WT	77	441	14.86	10	1843	0.53	25	8511	0.29	SA	89	382	18.89	6	1847	0.32	27	8374	0.32
Glyma.05G217000	lincRNA_0633	Chr05:39719506-39722324	6.17036	8.05491	WT	10	1157	0.85	1	961	0.1	8	4750	0.16	SA	2	838	0.23	1	677	0.14	9	3276	0.27
Glyma.05G238100	lincRNA_0634	Chr05:41429065-41430693	3.37541	3.28497	WT	1	452	0.22	0	451	0	7	3439	0.2	SA	2	325	0.61	1	271	0.36	7	2081	0.33
Glyma.05G239000	lincRNA_0635	Chr05:41489720-41491777	35.0888	60.28	WT	9	1104	0.8	0	850	0	16	3347	0.47	SA	1	783	0.12	3	572	0.52	12	2604	0.45
Glyma.05G241600	lincRNA_0636	Chr05:41654977-41662988	6.59388	11.1627	WT	269	754	26.29	12	3272	0.36	31	13162	0.23	SA	281	668	29.61	11	2811	0.38	42	11637	0.35
Glyma.05G244000	lincRNA_0637	Chr05:41849621-41849783	0	0	WT	0	23	0	0	80	0	0	310	0	SA	0	17	0	0	56	0	2	316	0.62
Glyma.05G001900	lincRNA_0638	Chr05:144662-152612	12.177	20.8521	WT	593	447	57.01	17	2410	0.7	42	12067	0.34	SA	421	449	48.39	13	2295	0.56	45	10959	0.4
Glyma.05G020100	lincRNA_0639	Chr05:1801328-1801843	7.02507	9.43126	WT	4	480	0.82	0	240	0	4	645	0.61	SA	1	160	0.62	1	91	1.08	0	283	0
Glyma.05G030500	lincRNA_0640	Chr05:2615165-2618849	1.46636	3.2924	WT	223	284	43.98	9	1535	0.58	22	6657	0.32	SA	174	214	44.84	11	1163	0.93	15	5611	0.26
Glyma.05G030500	lincRNA_0641	Chr05:2615165-2618849	1.46636	3.2924	WT	223	284	43.98	9	1535	0.58	22	6657	0.32	SA	174	214	44.84	11	1163	0.93	15	5611	0.26
Glyma.05G053100	lincRNA_0642	Chr05:4766000-4780503	6.92031	16.9612	WT	939	1011	48.15	34	5179	0.65	83	21856	0.37	SA	1125	898	55.61	54	5283	1.01	101	22223	0.45
Glyma.05G053100	lincRNA_0643	Chr05:4766000-4780503	6.92031	16.9612	WT	939	1011	48.15	34	5179	0.65	83	21856	0.37	SA	1125	898	55.61	54	5283	1.01	101	22223	0.45
Glyma.05G054600	lincRNA_0644	Chr05:4971362-4978585	0.149277	0.3051	WT	204	997	16.98	7	2851	0.24	54	11898	0.45	SA	200	917	17.9	9	2615	0.34	37	11818	0.31
Glyma.05G055100	lincRNA_0645	Chr05:5003211-5005743	40.0836	85.8625	WT	1	552	0.18	3	779	0.38	12	2430	0.49	SA	0	427	0	4	621	0.64	22	2342	0.93
Glyma.05G062300	lincRNA_0646	Chr05:5874593-5879302	26.349	38.7116	WT	180	1415	11.28	20	2487	0.79	28	10220	0.27	SA	161	1401	10.3	8	2274	0.35	42	9884	0.42
Glyma.05G063100	lincRNA_0647	Chr05:5996691-5999703	2.54573	4.06031	WT	49	371	11.66	2	1251	0.15	21	5658	0.36	SA	62	265	18.96	2	986	0.2	8	4559	0.17
Glyma.05G063400	lincRNA_0648	Chr05:6091766-6094716	0.216179	0.389284	WT	168	567	22.85	8	1416	0.56	26	6109	0.42	SA	156	219	41.6	8	939	0.84	12	4500	0.26
Glyma.05G067500	lincRNA_0649	Chr05:6823321-6824110	0	0.795488	WT	2	367	0.54	1	356	0.28	7	1097	0.63	SA	0	233	0	0	228	0	2	788	0.25
Glyma.05G067500	lincRNA_0650	Chr05:6823321-6824110	0	0.795488	WT	2	367	0.54	1	356	0.28	7	1097	0.63	SA	0	233	0	0	228	0	2	788	0.25
Glyma.05G069500	lincRNA_0651	Chr05:7237644-7238317	0	0	WT	612	64	90.53	180	169	51.57	44	1581	2.7	SA	315	20	94.02	98	78	55.68	21	1027	2
Glyma.05G070100	lincRNA_0652	Chr05:7328451-7333087	0	0	WT	556	48	92.05	1733	459	79.06	798	10338	7.16	SA	441	20	95.66	1509	213	87.63	550	8759	5.9
Glyma.05G072500	lincRNA_0653	Chr05:8069456-8071713	0.125976	0.360692	WT	3	331	0.89	2	880	0.22	10	3853	0.25	SA	5	386	1.27	3	971	0.3	4	3861	0.1
Glyma.05G073000	lincRNA_0654	Chr05:8090642-8092834	0.00581749	0.212503	WT	33	29	53.22	104	59	63.8	27	1035	2.54	SA	10	26	27.77	47	47	50	6	643	0.92
Glyma.05G073300	lincRNA_0655	Chr05:8184090-8190731	5.62324	10.5918	WT	579	218	72.64	9	1936	0.46	40	10094	0.39	SA	412	164	71.52	15	1439	1.03	38	8796	0.43
Glyma.05G074900	lincRNA_0656	Chr05:8948264-8948703	62.9841	126.498	WT	243	4613	5	143	3094	4.41	97	18419	0.52	SA	85	6482	1.29	41	4201	0.96	109	24868	0.43
Glyma.05G078900	lincRNA_0657	Chr05:10552253-10554356	0.443946	0.412154	WT	135	188	41.79	12	1049	1.13	13	4524	0.28	SA	137	141	49.28	9	948	0.94	13	3933	0.32
Glyma.05G079700	lincRNA_0658	Chr05:11307077-11309449	153.737	388.139	WT	21	434	4.61	2	644	0.3	15	3356	0.44	SA	24	389	5.81	4	631	0.62	9	3606	0.24
Glyma.05G080200	lincRNA_0659	Chr05:11662540-11663876	0.0275556	0	WT	0	257	0	1	386	0.25	7	2205	0.31	SA	0	125	0	0	210	0	1	1318	0.07
Glyma.05G081700	lincRNA_0660	Chr05:12551750-12553309	0.0757495	0	WT	2	143	1.37	1	524	0.19	10	2657	0.37	SA	0	98	0	0	320	0	7	1763	0.39
Glyma.05G082500	lincRNA_0661	Chr05:13080935-13086698	8.23835	10.2799	WT	17	894	1.86	15	2041	0.72	24	9957	0.24	SA	30	643	4.45	9	1665	0.53	30	8115	0.36
Glyma.05G083500	lincRNA_0662	Chr05:13659507-13661466	0.0307562	0	WT	95	171	35.71	215	513	29.53	42	3787	1.09	SA	74	198	27.2	81	613	11.67	37	3770	0.97
Glyma.05G086500	lincRNA_0663	Chr05:16279630-16280143	0.0348719	0.0672029	WT	124	24	83.78	14	86	14	3	417	0.71	SA	221	13	94.44	19	120	13.66	8	585	1.34
Glyma.05G088200	lincRNA_0664	Chr05:18143507-18144962	0	0	WT	657	60	91.63	438	135	76.43	257	4600	5.29	SA	287	15	95.03	211	62	77.28	81	2256	3.46
Glyma.05G089200	lincRNA_0665	Chr05:19482841-19500746	2.54993	6.84057	WT	1156	1067	52	1305	2527	34.05	961	25599	3.61	SA	1115	1071	51	1298	2340	35.67	713	25493	2.72
Glyma.05G089300	lincRNA_0666	Chr05:19640621-19664044	2.3059	4.17717	WT	2665	1692	61.16	2912	4741	38.05	1019	38483	2.57	SA	2317	1628	58.73	2713	4351	38.4	758	35239	2.1
Glyma.05G089300	lincRNA_0667	Chr05:19640621-19664044	2.3059	4.17717	WT	2665	1692	61.16	2912	4741	38.05	1019	38483	2.57	SA	2317	1628	58.73	2713	4351	38.4	758	35239	2.1
Glyma.05G090900	lincRNA_0668	Chr05:20617445-20621897	0.211667	1.2502	WT	261	615	29.79	11	1374	0.79	53	6391	0.82	SA	228	389	36.95	6	1015	0.58	22	5908	0.37
Glyma.05G091500	lincRNA_0669	Chr05:22032320-22035156	0	0	WT	360	26	93.26	1070	261	80.39	335	6927	4.61	SA	215	8	96.41	625	136	82.12	150	4321	3.35
Glyma.05G091600	lincRNA_0670	Chr05:22177246-22181986	5.44208	10.0019	WT	100	445	18.34	5	1350	0.36	26	7265	0.35	SA	89	329	21.29	3	1200	0.24	27	5983	0.44
Glyma.05G091800	lincRNA_0671	Chr05:22213246-22219889	0.193446	0.939773	WT	444	466	48.79	27	3085	0.86	38	11739	0.32	SA	363	355	50.55	18	2354	0.75	30	9382	0.31
Glyma.05G092900	lincRNA_0672	Chr05:23411962-23412506	0.364867	0.394221	WT	163	33	83.16	133	35	79.16	103	1841	5.29	SA	103	7	93.63	75	23	76.53	55	1031	5.06
Glyma.05G093000	lincRNA_0673	Chr05:23419733-23425824	1.53046	1.61854	WT	226	1168	16.21	51	2576	1.94	148	11206	1.3	SA	159	844	15.85	37	2043	1.77	81	9840	0.81
Glyma.05G093000	lincRNA_0674	Chr05:23419733-23425824	1.53046	1.61854	WT	226	1168	16.21	51	2576	1.94	148	11206	1.3	SA	159	844	15.85	37	2043	1.77	81	9840	0.81
Glyma.05G094000	lincRNA_0675	Chr05:23861867-23872156	2.69774	5.16421	WT	507	989	33.89	41	3806	1.06	64	16885	0.37	SA	540	848	38.9	28	3890	0.71	61	17229	0.35
Glyma.05G095400	lincRNA_0676	Chr05:24717005-24740291	0.918015	1.66461	WT	4941	1218	80.22	3652	3274	52.72	1939	43128	4.3	SA	3271	814	80.07	2281	2400	48.72	1153	31923	3.48
Glyma.05G097000	lincRNA_0677	Chr05:25556943-25560199	0	0	WT	330	93	78.01	408	237	63.25	251	7538	3.22	SA	218	70	75.69	309	155	66.59	182	5241	3.35
Glyma.05G101500	lincRNA_0678	Chr05:26991984-26998388	0	0.0133328	WT	1263	131	90.6	1878	456	80.46	1040	13086	7.36	SA	1013	59	94.49	1390	339	80.39	607	9968	5.73
Glyma.05G103800	lincRNA_0679	Chr05:27658725-27659728	0.0779993	0.168549	WT	1	233	0.42	0	287	0	3	950	0.31	SA	0	166	0	1	168	0.59	0	999	0
Glyma.05G107200	lincRNA_0680	Chr05:28490390-28500074	0	0	WT	2046	230	89.89	2166	679	76.13	1405	21500	6.13	SA	1651	158	91.26	1643	468	77.83	1031	17244	5.64
Glyma.05G111000	lincRNA_0681	Chr05:29549788-29559623	1.48408	1.68662	WT	570	600	48.71	283	2254	11.15	130	11067	1.16	SA	565	590	48.91	276	2101	11.61	151	10607	1.4
Glyma.05G111000	lincRNA_0682	Chr05:29549788-29559623	1.48408	1.68662	WT	570	600	48.71	283	2254	11.15	130	11067	1.16	SA	565	590	48.91	276	2101	11.61	151	10607	1.4
Glyma.05G112200	lincRNA_0683	Chr05:29799552-29802571	9.54002	14.594	WT	2	357	0.55	4	1158	0.34	24	4739	0.5	SA	10	299	3.23	4	872	0.45	16	4143	0.38
Glyma.05G114100	lincRNA_0684	Chr05:30225103-30228197	0.128783	0.14842	WT	297	363	45	166	576	22.37	49	4560	1.06	SA	179	318	36.01	111	592	15.78	34	4260	0.79
Glyma.05G114100	lincRNA_0685	Chr05:30225103-30228197	0.128783	0.14842	WT	297	363	45	166	576	22.37	49	4560	1.06	SA	179	318	36.01	111	592	15.78	34	4260	0.79
Glyma.05G114600	lincRNA_0686	Chr05:30449317-30449608	0	0	WT	54	10	84.37	28	48	36.84	24	843	2.76	SA	30	9	76.92	11	37	22.91	7	492	1.4
Glyma.05G114600	lincRNA_0687	Chr05:30449317-30449608	0	0	WT	54	10	84.37	28	48	36.84	24	843	2.76	SA	30	9	76.92	11	37	22.91	7	492	1.4
Glyma.05G114700	lincRNA_0688	Chr05:30453853-30454699	4.36458	6.20378	WT	0	306	0	0	250	0	1	867	0.11	SA	0	174	0	1	129	0.76	2	553	0.36
Glyma.05G114700	lincRNA_0689	Chr05:30453853-30454699	4.36458	6.20378	WT	0	306	0	0	250	0	1	867	0.11	SA	0	174	0	1	129	0.76	2	553	0.36
Glyma.05G118700	lincRNA_0690	Chr05:31163459-31165438	0.352017	0.688611	WT	7	1690	0.41	3	1035	0.28	11	2841	0.38	SA	1	773	0.12	6	629	0.94	11	1818	0.6
Glyma.05G121600	lincRNA_0691	Chr05:31433120-31434056	0	0	WT	2	208	0.95	0	379	0	7	2062	0.33	SA	0	169	0	0	248	0	7	1753	0.39
Glyma.05G126800	lincRNA_0692	Chr05:32000913-32005731	0.0493266	0.272878	WT	255	659	27.89	217	1321	14.1	189	7938	2.32	SA	315	491	39.08	218	1046	17.24	154	7064	2.13
Glyma.05G130700	lincRNA_0693	Chr05:32376591-32384905	8.56992	14.6514	WT	402	1120	26.41	190	2680	6.62	127	13529	0.92	SA	559	998	35.9	267	2684	9.04	116	14616	0.78
Glyma.05G136800	lincRNA_0694	Chr05:32926157-32931950	18.2958	34.9797	WT	214	640	25.05	17	2016	0.83	36	10671	0.33	SA	209	414	33.54	9	1568	0.57	22	8710	0.25
Glyma.05G141300	lincRNA_0695	Chr05:33467152-33473778	1.1288	1.83424	WT	153	775	16.48	140	2275	5.79	179	12517	1.4	SA	97	670	12.64	100	1979	4.81	118	10466	1.11
Glyma.05G154600	lincRNA_0696	Chr05:34785310-34786884	2.74005	5.15683	WT	1	416	0.23	4	589	0.67	45	3212	1.38	SA	0	363	0	0	522	0	63	2668	2.3
Glyma.05G164900	lincRNA_0697	Chr05:35561666-35563331	0	0	WT	1	246	0.4	2	629	0.31	10	1852	0.53	SA	1	151	0.65	0	427	0	1	1289	0.07
Glyma.05G171900	lincRNA_0698	Chr05:36215217-36217854	1.09121	2.60767	WT	3	50	5.66	0	46	0	1	119	0.83	SA	0	19	0	0	13	0	0	22	0
Glyma.05G172800	lincRNA_0699	Chr05:36258344-36259215	20.8437	26.2207	WT	1	214	0.46	4	348	1.13	1	1090	0.09	SA	2	205	0.96	2	376	0.52	4	1253	0.31
Glyma.05G177400	lincRNA_0700	Chr05:36587492-36590326	2.00742	2.12948	WT	12	1442	0.82	5	1406	0.35	17	4977	0.34	SA	4	781	0.5	5	1036	0.48	10	3803	0.26
Glyma.05G187000	lincRNA_0701	Chr05:37340519-37348575	0.531807	1.59773	WT	574	1103	34.22	49	3352	1.44	74	12176	0.6	SA	488	709	40.76	38	2949	1.27	45	11631	0.38
Glyma.05G201800	lincRNA_0702	Chr05:38548047-38550117	1.35536	2.79139	WT	57	1164	4.66	2	912	0.21	10	3337	0.29	SA	63	488	11.43	3	644	0.46	8	2499	0.31
Glyma.05G209100	lincRNA_0703	Chr05:39102474-39105540	12.2773	18.9273	WT	46	570	7.46	4	1421	0.28	12	4759	0.25	SA	36	487	6.88	7	1236	0.56	18	4255	0.42
Glyma.05G213400	lincRNA_0704	Chr05:39493244-39494030	0.160412	1.0168	WT	3	474	0.62	2	275	0.72	7	1626	0.42	SA	5	354	1.39	3	193	1.53	5	1280	0.38
Glyma.05G216000	lincRNA_0705	Chr05:39643273-39644174	34.4067	126.548	WT	0	245	0	2	497	0.4	3	1871	0.16	SA	1	140	0.7	3	396	0.75	2	1285	0.15
Glyma.05G220000	lincRNA_0706	Chr05:39939314-39943807	6.57691	6.52381	WT	96	776	11	8	2066	0.38	22	7553	0.29	SA	71	607	10.47	9	1551	0.57	22	6159	0.35
Glyma.06G003400	lincRNA_0707	Chr06:291503-293527	7.74339	14.2933	WT	42	311	11.89	8	827	0.95	14	2637	0.52	SA	37	239	13.4	5	636	0.78	8	2083	0.38
Glyma.06G012100	lincRNA_0708	Chr06:892933-894717	0.107493	0.441335	WT	1	279	0.35	1	837	0.11	11	3015	0.36	SA	0	290	0	3	828	0.36	7	2873	0.24
Glyma.06G012200	lincRNA_0709	Chr06:900350-902864	1.43816	2.14457	WT	2	654	0.3	1	932	0.1	4	4216	0.09	SA	1	390	0.25	5	807	0.61	6	3140	0.19
Glyma.06G018100	lincRNA_0710	Chr06:1369424-1370433	1.95763	2.44414	WT	3	342	0.86	4	367	1.07	3	1026	0.29	SA	0	235	0	2	300	0.66	1	879	0.11
Glyma.06G027100	lincRNA_0711	Chr06:2095425-2101740	0.414061	0.725215	WT	237	474	33.33	12	2381	0.5	40	9981	0.39	SA	288	448	39.13	14	2497	0.55	37	10654	0.34
Glyma.06G027500	lincRNA_0712	Chr06:2135506-2138166	0.706839	1.00936	WT	2	797	0.25	7	1007	0.69	13	3347	0.38	SA	4	682	0.58	1	822	0.12	13	3051	0.42
Glyma.06G032400	lincRNA_0713	Chr06:2502616-2505465	0.0281256	0.0972427	WT	4	771	0.51	3	1142	0.26	14	4706	0.29	SA	2	740	0.26	7	1088	0.63	21	3943	0.52
Glyma.06G042900	lincRNA_0714	Chr06:3264036-3266176	0.459069	2.65676	WT	4	971	0.41	1	875	0.11	12	4096	0.29	SA	2	597	0.33	3	587	0.5	5	2674	0.18
Glyma.06G048400	lincRNA_0715	Chr06:3633872-3640363	4.76372	6.81404	WT	212	949	18.26	16	2506	0.63	39	11441	0.33	SA	217	890	19.6	5	2345	0.21	44	11294	0.38
Glyma.06G053200	lincRNA_0716	Chr06:4026786-4030186	9.03734	16.7067	WT	5	779	0.63	6	1379	0.43	22	5723	0.38	SA	5	678	0.73	6	1271	0.46	19	4843	0.39
Glyma.06G055500	lincRNA_0717	Chr06:4197744-4198653	23.9229	45.1173	WT	1	258	0.38	1	682	0.14	11	2534	0.43	SA	0	209	0	1	440	0.22	5	1830	0.27
Glyma.06G060500	lincRNA_0718	Chr06:4580038-4582824	0.210618	1.83724	WT	230	210	52.27	129	689	15.77	100	4079	2.39	SA	146	213	40.66	120	762	13.6	65	4444	1.44
Glyma.06G062500	lincRNA_0719	Chr06:4716712-4718976	0.324967	1.01822	WT	28	332	7.77	1	465	0.21	14	2399	0.58	SA	14	370	3.64	0	521	0	13	2963	0.43
Glyma.06G062600	lincRNA_0720	Chr06:4730724-4738340	5.62885	7.2585	WT	406	459	46.93	13	2690	0.48	46	11973	0.38	SA	456	337	57.5	8	2646	0.3	41	11878	0.34
Glyma.06G067100	lincRNA_0721	Chr06:5111112-5120113	2.65708	5.04271	WT	688	1327	34.14	89	3291	2.63	101	14740	0.68	SA	576	1285	30.95	77	3076	2.44	40	14438	0.27
Glyma.06G068500	lincRNA_0722	Chr06:5253139-5257362	0.998113	2.36275	WT	99	304	24.56	4	1714	0.23	23	6673	0.34	SA	72	238	23.22	4	1510	0.26	22	5402	0.4
Glyma.06G074200	lincRNA_0723	Chr06:5715484-5718978	0.209755	0.507649	WT	332	174	65.61	11	1353	0.8	27	5743	0.46	SA	425	119	78.12	4	1425	0.27	14	6707	0.2
Glyma.06G074500	lincRNA_0724	Chr06:5750389-5754119	0	0	WT	3	1202	0.24	3	1703	0.17	26	8082	0.32	SA	7	1000	0.69	10	1618	0.61	23	7257	0.31
Glyma.06G077500	lincRNA_0725	Chr06:5996989-5998228	0.0355826	0.153781	WT	2	281	0.7	1	410	0.24	10	2049	0.48	SA	1	242	0.41	2	345	0.57	8	2053	0.38
Glyma.06G081200	lincRNA_0726	Chr06:6229047-6229956	0.265074	0.305492	WT	1	284	0.35	2	318	0.62	5	2057	0.24	SA	0	224	0	3	299	0.99	0	1778	0
Glyma.06G083400	lincRNA_0727	Chr06:6399092-6404808	0.0796379	0.447433	WT	212	1254	14.46	16	2433	0.65	41	8342	0.48	SA	159	947	14.37	7	2270	0.3	26	8007	0.32
Glyma.06G096300	lincRNA_0728	Chr06:7609977-7619428	1.06814	1.99605	WT	538	653	45.17	35	3561	0.97	66	15534	0.42	SA	534	543	49.58	27	3448	0.77	81	15381	0.52
Glyma.06G101400	lincRNA_0729	Chr06:8043142-8044571	1.17155	3.10396	WT	3	561	0.53	8	796	0.99	11	2161	0.5	SA	0	291	0	0	391	0	4	1140	0.34
Glyma.06G101600	lincRNA_0730	Chr06:8057076-8067440	6.99966	19.7374	WT	440	1166	27.39	54	3812	1.39	118	17867	0.65	SA	450	651	40.87	42	3026	1.36	84	14181	0.58
Glyma.06G102900	lincRNA_0731	Chr06:8176253-8184034	1.04241	2.23801	WT	546	1667	24.67	20	2655	0.74	48	11300	0.42	SA	456	1049	30.29	10	2408	0.41	43	10502	0.4
Glyma.06G104800	lincRNA_0732	Chr06:8372902-8376078	5.56383	8.21359	WT	13	944	1.35	18	1257	1.41	33	7304	0.44	SA	8	624	1.26	24	881	2.65	21	4954	0.42
Glyma.06G108600	lincRNA_0733	Chr06:8738648-8741865	12.4605	19.6742	WT	142	562	20.17	25	1170	2.09	50	5414	0.91	SA	123	420	22.65	36	1031	3.37	47	5144	0.9
Glyma.06G113700	lincRNA_0734	Chr06:9224912-9227217	0	0	WT	1	344	0.28	4	679	0.58	21	3357	0.62	SA	3	293	1.01	2	724	0.27	5	3283	0.15
Glyma.06G116300	lincRNA_0735	Chr06:9459127-9464448	11.496	22.8087	WT	27	920	2.85	13	1798	0.71	30	9189	0.32	SA	40	665	5.67	6	1428	0.41	61	9170	0.66
Glyma.06G118300	lincRNA_0736	Chr06:9631661-9642200	1.41729	2.22367	WT	622	1155	35	21	3945	0.52	59	18853	0.31	SA	498	939	34.65	21	3726	0.56	68	18286	0.37
Glyma.06G124300	lincRNA_0737	Chr06:10113575-10114445	0.0467551	1.01033	WT	4	739	0.53	1	704	0.14	17	2232	0.75	SA	0	328	0	0	401	0	3	1152	0.25
Glyma.06G124900	lincRNA_0738	Chr06:10168531-10171636	87.6858	143.195	WT	11	486	2.21	5	1103	0.45	16	4396	0.36	SA	20	419	4.55	3	973	0.3	24	4385	0.54
Glyma.06G136600	lincRNA_0739	Chr06:11182701-11187451	8.16159	10.5463	WT	218	525	29.34	15	2763	0.53	24	9023	0.26	SA	115	394	22.59	12	2006	0.59	30	6963	0.42
Glyma.06G146200	lincRNA_0740	Chr06:11932381-11933213	6.68438	10.9199	WT	1	343	0.29	2	263	0.75	7	1257	0.55	SA	3	305	0.97	0	255	0	8	1483	0.53
Glyma.06G147500	lincRNA_0741	Chr06:12032627-12036170	0.662968	1.2385	WT	4	728	0.54	1	890	0.11	25	5637	0.44	SA	0	576	0	3	767	0.38	15	5385	0.27
Glyma.06G154800	lincRNA_0742	Chr06:12624684-12630456	15.4501	79.7776	WT	392	821	32.31	14	2538	0.54	38	9379	0.4	SA	345	583	37.17	12	2460	0.48	28	9485	0.29
Glyma.06G158700	lincRNA_0743	Chr06:13064044-13064895	1.58803	0.707113	WT	0	378	0	0	301	0	9	1631	0.54	SA	0	173	0	0	200	0	3	994	0.3
Glyma.06G164300	lincRNA_0744	Chr06:13577950-13586672	3.17199	7.03621	WT	606	689	46.79	14	3834	0.36	47	14044	0.33	SA	496	520	48.81	29	3428	0.83	42	13785	0.3
Glyma.06G166000	lincRNA_0745	Chr06:13831869-13834008	2.54965	5.87218	WT	6	1374	0.43	4	825	0.48	6	2413	0.24	SA	6	1210	0.49	2	655	0.3	7	1924	0.36
Glyma.06G166900	lincRNA_0746	Chr06:13923751-13926642	0.823765	0.901903	WT	2	792	0.25	3	860	0.34	25	5402	0.46	SA	1	624	0.16	4	710	0.56	23	4449	0.51
Glyma.06G178700	lincRNA_0747	Chr06:15164524-15165409	0.320106	0.11858	WT	9	956	0.93	2	395	0.5	3	1126	0.26	SA	0	489	0	0	172	0	3	659	0.45
Glyma.06G186000	lincRNA_0748	Chr06:16179586-16193692	1.93059	4.36253	WT	2008	1036	65.96	2600	3584	42.04	1149	22860	4.78	SA	1525	689	68.87	2038	3211	38.82	694	20363	3.29
Glyma.06G188000	lincRNA_0749	Chr06:16407760-16411574	3.97314	6.21614	WT	310	711	30.36	10	1535	0.64	21	6713	0.31	SA	263	694	27.48	3	1326	0.22	14	5895	0.23
Glyma.06G195600	lincRNA_0750	Chr06:17519497-17522210	0.265729	1.18376	WT	7	174	3.86	24	1143	2.05	49	5489	0.88	SA	4	131	2.96	15	800	1.84	35	4051	0.85
Glyma.06G199000	lincRNA_0751	Chr06:18175220-18177413	0.0906878	0.235161	WT	383	406	48.54	6	1023	0.58	20	4448	0.44	SA	356	112	76.06	12	793	1.49	9	3460	0.25
Glyma.06G202600	lincRNA_0752	Chr06:18867747-18869775	0.389511	1.01003	WT	0	93	0	4	516	0.76	25	2858	0.86	SA	0	68	0	2	413	0.48	7	2287	0.3
Glyma.06G212900	lincRNA_0753	Chr06:21420129-21421143	0	0	WT	0	231	0	1	384	0.25	12	2290	0.52	SA	0	164	0	0	285	0	9	1922	0.46
Glyma.06G215100	lincRNA_0754	Chr06:22189699-22200246	5.5621	14.4084	WT	1675	162	91.18	2783	737	79.06	1021	15829	6.05	SA	1280	95	93.09	2113	515	80.4	696	12951	5.1
Glyma.06G215100	lincRNA_0755	Chr06:22189699-22200246	5.5621	14.4084	WT	1675	162	91.18	2783	737	79.06	1021	15829	6.05	SA	1280	95	93.09	2113	515	80.4	696	12951	5.1
Glyma.06G219000	lincRNA_0756	Chr06:24102890-24104475	0	0	WT	175	17	91.14	527	146	78.3	137	3406	3.86	SA	126	5	96.18	364	90	80.17	105	2720	3.71
Glyma.06G219400	lincRNA_0757	Chr06:24644953-24652696	3.16301	5.85967	WT	608	789	43.52	747	1537	32.7	211	11245	1.84	SA	523	743	41.31	623	1466	29.82	139	11664	1.17
Glyma.06G219900	lincRNA_0758	Chr06:25165352-25166156	0.0518742	0	WT	1	407	0.24	5	507	0.97	5	1728	0.28	SA	0	315	0	1	348	0.28	3	1193	0.25
Glyma.06G221100	lincRNA_0759	Chr06:26785123-26788074	22.9722	31.7849	WT	355	308	53.54	385	418	47.94	91	4738	1.88	SA	256	319	44.52	264	413	38.99	60	4490	1.31
Glyma.06G221200	lincRNA_0760	Chr06:27160237-27162324	0.197953	0.285171	WT	1	733	0.13	8	808	0.98	20	2936	0.67	SA	1	587	0.17	4	710	0.56	8	3094	0.25
Glyma.06G221300	lincRNA_0761	Chr06:27462920-27465578	2.91605	3.83615	WT	4	498	0.79	5	1205	0.41	18	4742	0.37	SA	1	362	0.27	3	1199	0.24	8	4658	0.17
Glyma.06G222700	lincRNA_0762	Chr06:29116738-29120404	0.543081	1.00358	WT	119	699	14.54	10	1174	0.84	16	5046	0.31	SA	173	499	25.74	2	1373	0.14	18	5316	0.33
Glyma.06G222800	lincRNA_0763	Chr06:29218987-29220913	0	0.0940239	WT	1	507	0.19	8	1287	0.61	22	5081	0.43	SA	6	292	2.01	9	735	1.2	16	2903	0.54
Glyma.06G222800	lincRNA_0764	Chr06:29218987-29220913	0	0.0940239	WT	1	507	0.19	8	1287	0.61	22	5081	0.43	SA	6	292	2.01	9	735	1.2	16	2903	0.54
Glyma.06G223300	lincRNA_0765	Chr06:29529764-29549738	0.394865	1.30907	WT	3366	1319	71.84	2497	5614	30.78	1192	38427	3	SA	2183	752	74.37	1637	4257	27.77	796	28814	2.68
Glyma.06G223800	lincRNA_0766	Chr06:29685645-29694844	2.30452	5.19658	WT	587	611	48.99	23	3081	0.74	68	16345	0.41	SA	601	391	60.58	28	2664	1.04	69	15344	0.44
Glyma.06G226700	lincRNA_0767	Chr06:32960674-32975258	1.19077	3.41678	WT	211	1676	11.18	78	3968	1.92	135	23141	0.57	SA	171	1316	11.49	52	3595	1.42	98	20387	0.47
Glyma.06G228200	lincRNA_0768	Chr06:34670466-34670865	0	0	WT	290	17	94.46	149	53	73.76	22	764	2.79	SA	151	9	94.37	80	26	75.47	13	405	3.11
Glyma.06G229800	lincRNA_0769	Chr06:35317057-35319629	0	0.061212	WT	995	92	91.53	928	236	79.72	308	5589	5.22	SA	774	34	95.79	645	172	78.94	164	3862	4.07
Glyma.06G229800	lincRNA_0770	Chr06:35317057-35319629	0	0.061212	WT	995	92	91.53	928	236	79.72	308	5589	5.22	SA	774	34	95.79	645	172	78.94	164	3862	4.07
Glyma.06G230100	lincRNA_0771	Chr06:35716377-35729334	0.096684	0.138072	WT	1800	811	68.93	610	3121	16.34	411	21539	1.87	SA	1010	521	65.96	345	2788	11.01	275	17258	1.56
Glyma.06G232200	lincRNA_0772	Chr06:36680084-36680561	0	0.0979967	WT	0	22	0	0	46	0	7	1124	0.61	SA	1	17	5.55	0	45	0	3	1087	0.27
Glyma.06G239000	lincRNA_0773	Chr06:39168357-39171939	0.0853074	0.501406	WT	294	300	49.49	43	915	4.48	37	7125	0.51	SA	323	171	65.38	44	676	6.11	28	5708	0.48
Glyma.06G239500	lincRNA_0774	Chr06:39371340-39373375	1.07429	1.13492	WT	7	2017	0.34	6	1060	0.56	26	3878	0.66	SA	1	1131	0.08	5	663	0.74	9	2719	0.32
Glyma.06G242300	lincRNA_0775	Chr06:40282838-40286239	0.0181633	0.0156996	WT	779	105	88.12	1393	381	78.52	504	8355	5.68	SA	313	20	93.99	861	239	78.27	288	5429	5.03
Glyma.06G244700	lincRNA_0776	Chr06:41120171-41120743	0	0	WT	3	160	1.84	0	329	0	3	1187	0.25	SA	0	109	0	2	197	1	4	824	0.48
Glyma.06G245200	lincRNA_0777	Chr06:41415610-41418860	2.82696	2.96308	WT	10	1042	0.95	2	935	0.21	13	4503	0.28	SA	10	590	1.66	2	780	0.25	20	4840	0.41
Glyma.06G245600	lincRNA_0778	Chr06:41485498-41486985	0	0	WT	241	17	93.41	575	118	82.97	284	3572	7.36	SA	158	9	94.61	385	89	81.22	148	2658	5.27
Glyma.06G247400	lincRNA_0779	Chr06:41744192-41746451	0.607839	0.945705	WT	516	146	77.94	182	161	53.06	111	3261	3.29	SA	423	153	73.43	198	168	54.09	64	3088	2.03
Glyma.06G247400	lincRNA_0780	Chr06:41744192-41746451	0.607839	0.945705	WT	516	146	77.94	182	161	53.06	111	3261	3.29	SA	423	153	73.43	198	168	54.09	64	3088	2.03
Glyma.06G249800	lincRNA_0781	Chr06:42217000-42218427	111.422	147.919	WT	0	199	0	1	319	0.31	5	2183	0.22	SA	0	103	0	0	160	0	6	1434	0.41
Glyma.06G250700	lincRNA_0782	Chr06:42478036-42480515	0	0	WT	79	154	33.9	64	746	7.9	65	5059	1.26	SA	152	94	61.78	75	512	12.77	62	4046	1.5
Glyma.06G255200	lincRNA_0783	Chr06:43499941-43503751	28.9102	48.5189	WT	37	1116	3.2	3	1383	0.21	17	5763	0.29	SA	23	804	2.78	4	1180	0.33	23	5003	0.45
Glyma.06G255600	lincRNA_0784	Chr06:43638889-43639726	0	0	WT	59	19	75.64	279	116	70.63	258	2522	9.28	SA	50	13	79.36	187	74	71.64	117	1780	6.16
Glyma.06G261100	lincRNA_0785	Chr06:44721146-44725045	4.05228	3.5878	WT	4	777	0.51	6	1522	0.39	25	6794	0.36	SA	6	715	0.83	3	1242	0.24	20	6195	0.32
Glyma.06G263600	lincRNA_0786	Chr06:45098178-45098741	0.604988	2.09171	WT	102	4	96.22	71	45	61.2	75	1006	6.93	SA	80	8	90.9	68	25	73.11	63	965	6.12
Glyma.06G271200	lincRNA_0787	Chr06:46100461-46111628	0.0965218	0.381392	WT	11	2437	0.44	12	2156	0.55	82	15787	0.51	SA	11	1910	0.57	2	1891	0.1	43	13713	0.31
Glyma.06G284800	lincRNA_0788	Chr06:47324712-47327377	1.48336	2.92896	WT	80	1153	6.48	6	1215	0.49	10	4073	0.24	SA	61	817	6.94	1	1092	0.09	12	3459	0.34
Glyma.06G292300	lincRNA_0789	Chr06:48121148-48122369	2.23839	3.28647	WT	2	592	0.33	1	586	0.17	9	2657	0.33	SA	0	358	0	0	409	0	8	2214	0.36
Glyma.06G298100	lincRNA_0790	Chr06:48702020-48705170	1.60737	3.59244	WT	124	348	26.27	7	1060	0.65	20	4583	0.43	SA	71	360	16.47	1	914	0.1	8	4200	0.19
Glyma.06G309600	lincRNA_0791	Chr06:49804884-49811065	1.30598	2.90492	WT	472	796	37.22	7	2794	0.24	47	11035	0.42	SA	431	736	36.93	9	2432	0.36	47	10014	0.46
Glyma.06G309700	lincRNA_0792	Chr06:49817653-49817902	1.54656	0.668393	WT	116	18	86.56	27	45	37.5	11	302	3.51	SA	50	13	79.36	17	40	29.82	1	241	0.41
Glyma.06G309700	lincRNA_0793	Chr06:49817653-49817902	1.54656	0.668393	WT	116	18	86.56	27	45	37.5	11	302	3.51	SA	50	13	79.36	17	40	29.82	1	241	0.41
Glyma.06G309700	lincRNA_0794	Chr06:49817653-49817902	1.54656	0.668393	WT	116	18	86.56	27	45	37.5	11	302	3.51	SA	50	13	79.36	17	40	29.82	1	241	0.41
Glyma.06G309700	lincRNA_0795	Chr06:49817653-49817902	1.54656	0.668393	WT	116	18	86.56	27	45	37.5	11	302	3.51	SA	50	13	79.36	17	40	29.82	1	241	0.41
Glyma.06G318800	lincRNA_0796	Chr06:50742177-50747062	0.855589	1.87434	WT	203	495	29.08	9	1570	0.56	29	7333	0.39	SA	172	507	25.33	5	1561	0.31	31	7871	0.39
Glyma.06G320600	lincRNA_0797	Chr06:50922018-50925654	0.31864	1.36529	WT	175	1826	8.74	8	1811	0.43	20	5410	0.36	SA	157	1241	11.23	4	1493	0.26	12	4231	0.28
Glyma.06G003400	lincRNA_0798	Chr06:291503-293527	7.74339	14.2933	WT	42	311	11.89	8	827	0.95	14	2637	0.52	SA	37	239	13.4	5	636	0.78	8	2083	0.38
Glyma.06G009000	lincRNA_0799	Chr06:699065-713017	2.83276	7.36345	WT	80	3317	2.35	16	5546	0.28	92	19788	0.46	SA	127	2182	5.5	11	5016	0.21	82	20144	0.4
Glyma.06G017000	lincRNA_0800	Chr06:1261614-1262360	0.0286983	0	WT	1	270	0.36	4	304	1.29	12	1940	0.61	SA	0	212	0	0	212	0	6	1314	0.45
Glyma.06G017100	lincRNA_0801	Chr06:1266788-1268950	155.306	191.679	WT	10	877	1.12	1	706	0.14	6	2214	0.27	SA	13	739	1.72	6	802	0.74	11	2521	0.43
Glyma.06G023500	lincRNA_0802	Chr06:1755870-1765396	0.214545	0.622759	WT	93	1683	5.23	234	3182	6.85	181	15995	1.11	SA	92	1034	8.17	222	2372	8.55	155	12728	1.2
Glyma.06G037200	lincRNA_0803	Chr06:2859374-2860429	0.179248	0	WT	2	158	1.25	6	454	1.3	7	2575	0.27	SA	0	114	0	0	231	0	5	1599	0.31
Glyma.06G043700	lincRNA_0804	Chr06:3331283-3332799	0.998895	1.27455	WT	12	764	1.54	8	611	1.29	13	2425	0.53	SA	12	595	1.97	0	423	0	12	1726	0.69
Glyma.06G045200	lincRNA_0805	Chr06:3425932-3434985	3.05104	5.31594	WT	714	589	54.79	18	3637	0.49	49	15082	0.32	SA	644	496	56.49	54	3520	1.51	48	14609	0.32
Glyma.06G046900	lincRNA_0806	Chr06:3538994-3542434	1.25983	2.47829	WT	172	115	59.93	14	1492	0.92	27	7059	0.38	SA	140	75	65.11	3	1225	0.24	21	6004	0.34
Glyma.06G060200	lincRNA_0807	Chr06:4569854-4572725	1.42904	3.15135	WT	81	819	9	7	1452	0.47	19	5426	0.34	SA	65	482	11.88	4	892	0.44	25	4079	0.6
Glyma.06G062300	lincRNA_0808	Chr06:4691666-4698974	3.78661	8.57359	WT	415	1038	28.56	13	2857	0.45	42	11958	0.35	SA	377	730	34.05	15	2545	0.58	36	11164	0.32
Glyma.06G062300	lincRNA_0809	Chr06:4691666-4698974	3.78661	8.57359	WT	415	1038	28.56	13	2857	0.45	42	11958	0.35	SA	377	730	34.05	15	2545	0.58	36	11164	0.32
Glyma.06G062300	lincRNA_0810	Chr06:4691666-4698974	3.78661	8.57359	WT	415	1038	28.56	13	2857	0.45	42	11958	0.35	SA	377	730	34.05	15	2545	0.58	36	11164	0.32
Glyma.06G069800	lincRNA_0811	Chr06:5351435-5353816	14.3823	25.8488	WT	52	432	10.74	9	922	0.96	22	4315	0.5	SA	14	288	4.63	0	578	0	3	2943	0.1
Glyma.06G083700	lincRNA_0812	Chr06:6439257-6447335	6.81967	15.5211	WT	547	677	44.68	13	3057	0.42	48	13514	0.35	SA	364	648	35.96	4	2422	0.16	43	12411	0.34
Glyma.06G086400	lincRNA_0813	Chr06:6670857-6672440	0.966856	2.51925	WT	4	1569	0.25	3	759	0.39	6	2122	0.28	SA	0	740	0	1	433	0.23	6	1210	0.49
Glyma.06G091200	lincRNA_0814	Chr06:7138964-7143269	1.78087	4.61041	WT	106	2059	4.89	6	1955	0.3	29	7384	0.39	SA	65	821	7.33	3	1088	0.27	21	4733	0.44
Glyma.06G104800	lincRNA_0815	Chr06:8372902-8376078	5.56383	8.21359	WT	13	944	1.35	18	1257	1.41	33	7304	0.44	SA	8	624	1.26	24	881	2.65	21	4954	0.42
Glyma.06G105800	lincRNA_0816	Chr06:8462898-8464185	3.68628	5.24962	WT	2	540	0.36	3	499	0.59	8	2471	0.32	SA	1	331	0.3	1	325	0.3	4	1630	0.24
Glyma.06G105800	lincRNA_0817	Chr06:8462898-8464185	3.68628	5.24962	WT	2	540	0.36	3	499	0.59	8	2471	0.32	SA	1	331	0.3	1	325	0.3	4	1630	0.24
Glyma.06G108900	lincRNA_0818	Chr06:8761438-8769061	3.51193	6.22399	WT	181	1818	9.05	6	2469	0.24	33	9589	0.34	SA	205	1514	11.92	11	2364	0.46	38	10064	0.37
Glyma.06G116400	lincRNA_0819	Chr06:9472698-9476835	4.33672	14.4835	WT	4	755	0.52	8	1454	0.54	38	7516	0.5	SA	7	621	1.11	9	1221	0.73	33	6334	0.51
Glyma.06G125700	lincRNA_0820	Chr06:10255308-10258885	1.17609	2.15445	WT	0	632	0	6	1240	0.48	14	5370	0.26	SA	0	635	0	0	1061	0	6	4696	0.12
Glyma.06G131300	lincRNA_0821	Chr06:10786775-10789379	2.04231	3.49788	WT	3	391	0.76	6	991	0.6	22	4855	0.45	SA	3	368	0.8	0	928	0	13	4615	0.28
Glyma.06G135300	lincRNA_0822	Chr06:11125202-11130757	14.0687	24.2689	WT	223	813	21.52	12	2321	0.51	32	9216	0.34	SA	253	573	30.62	12	2030	0.58	26	8442	0.3
Glyma.06G140600	lincRNA_0823	Chr06:11467129-11475584	4.57786	10.4589	WT	311	1210	20.44	14	2785	0.5	55	13885	0.39	SA	335	743	31.07	13	2607	0.49	53	12214	0.43
Glyma.06G154100	lincRNA_0824	Chr06:12565655-12566840	0.889979	1.64842	WT	0	204	0	2	502	0.39	11	2961	0.37	SA	0	126	0	0	463	0	9	2167	0.41
Glyma.06G154200	lincRNA_0825	Chr06:12575367-12578282	0.0413665	0.047674	WT	1	582	0.17	4	1400	0.28	17	6061	0.27	SA	2	397	0.5	7	1141	0.6	34	4786	0.7
Glyma.06G158400	lincRNA_0826	Chr06:13005154-13010388	2.16645	2.33106	WT	227	732	23.67	17	2082	0.8	28	9369	0.29	SA	268	605	30.69	9	1887	0.47	29	8221	0.35
Glyma.06G158700	lincRNA_0827	Chr06:13064044-13064895	1.58803	0.707113	WT	0	378	0	0	301	0	9	1631	0.54	SA	0	173	0	0	200	0	3	994	0.3
Glyma.06G164300	lincRNA_0828	Chr06:13577950-13586672	3.17199	7.03621	WT	606	689	46.79	14	3834	0.36	47	14044	0.33	SA	496	520	48.81	29	3428	0.83	42	13785	0.3
Glyma.06G165600	lincRNA_0829	Chr06:13751041-13758676	0.0239655	0.0621444	WT	214	866	19.81	167	2277	6.83	134	12348	1.07	SA	153	695	18.04	168	1901	8.11	140	10527	1.31
Glyma.06G168100	lincRNA_0830	Chr06:14032940-14036048	0.0917821	0.158666	WT	1	722	0.13	4	1149	0.34	21	5974	0.35	SA	0	544	0	0	913	0	16	4897	0.32
Glyma.06G170000	lincRNA_0831	Chr06:14193606-14197480	1.46333	2.74049	WT	120	797	13.08	9	1561	0.57	28	6089	0.45	SA	103	625	14.14	4	1380	0.28	20	5568	0.35
Glyma.06G180600	lincRNA_0832	Chr06:15320329-15325323	0.938433	2.4687	WT	272	392	40.96	15	2001	0.74	40	8275	0.48	SA	216	325	39.92	6	1626	0.36	18	7037	0.25
Glyma.06G181000	lincRNA_0833	Chr06:15411166-15433297	3.43437	8.37724	WT	2696	938	74.18	2845	6099	31.8	1465	37505	3.75	SA	2152	583	78.68	2419	5539	30.39	1137	34023	3.23
Glyma.06G186600	lincRNA_0834	Chr06:16231126-16231851	0.179093	0.309601	WT	0	79	0	0	254	0	4	1063	0.37	SA	0	59	0	0	219	0	10	1027	0.96
Glyma.06G186800	lincRNA_0835	Chr06:16242992-16252777	8.40911	15.2001	WT	1369	715	65.69	1604	1391	53.55	1007	17723	5.37	SA	1189	596	66.61	1524	1195	56.05	754	15640	4.59
Glyma.06G186900	lincRNA_0836	Chr06:16255468-16257282	172.694	184.425	WT	0	454	0	4	688	0.57	5	2927	0.17	SA	2	339	0.58	2	509	0.39	8	2472	0.32
Glyma.06G189100	lincRNA_0837	Chr06:16506025-16508292	0.611273	0.675126	WT	25	817	2.96	8	1039	0.76	16	4862	0.32	SA	7	495	1.39	1	702	0.14	15	3197	0.46
Glyma.06G189200	lincRNA_0838	Chr06:16516827-16519318	0	0.0565422	WT	12	157	7.1	329	383	46.2	87	4178	2.03	SA	16	111	12.59	183	280	39.52	72	3214	2.19
Glyma.06G189300	lincRNA_0839	Chr06:16531629-16532022	0.349696	2.41811	WT	44	1	97.77	107	18	85.6	46	712	6.06	SA	31	2	93.93	113	14	88.97	50	783	6
Glyma.06G196400	lincRNA_0840	Chr06:17625989-17632800	0.632029	1.36673	WT	391	267	59.42	42	2603	1.58	38	10909	0.34	SA	433	190	69.5	54	2597	2.03	66	11128	0.58
Glyma.06G196900	lincRNA_0841	Chr06:17770434-17777991	1.80579	3.07245	WT	19	1778	1.05	15	2995	0.49	43	11621	0.36	SA	23	1173	1.92	8	2188	0.36	24	9410	0.25
Glyma.06G206000	lincRNA_0842	Chr06:19693186-19711341	0.587075	0.828586	WT	1269	1426	47.08	320	4798	6.25	281	29708	0.93	SA	1373	1442	48.77	414	4827	7.89	238	29664	0.79
Glyma.06G208500	lincRNA_0843	Chr06:20373964-20376794	1.90943	2.91253	WT	91	412	18.09	84	739	10.2	210	4234	4.72	SA	57	301	15.92	38	565	6.3	98	3162	3
Glyma.06G215600	lincRNA_0844	Chr06:22415025-22416850	2.81159	3.06274	WT	1	371	0.26	1	558	0.17	5	3495	0.14	SA	2	328	0.6	4	548	0.72	7	2641	0.26
Glyma.06G217100	lincRNA_0845	Chr06:22851603-22852139	0	0	WT	3	129	2.27	0	217	0	3	942	0.31	SA	0	120	0	1	164	0.6	4	845	0.47
Glyma.06G219000	lincRNA_0846	Chr06:24102890-24104475	0	0	WT	175	17	91.14	527	146	78.3	137	3406	3.86	SA	126	5	96.18	364	90	80.17	105	2720	3.71
Glyma.06G219800	lincRNA_0847	Chr06:24915596-24922978	1.78062	2.86728	WT	605	896	40.3	69	2562	2.62	75	12099	0.61	SA	553	730	43.1	61	2383	2.49	47	11640	0.4
Glyma.06G222100	lincRNA_0848	Chr06:28874525-28928599	2.3367	4.62525	WT	8320	1793	82.27	5477	17135	24.22	2006	91599	2.14	SA	7409	1116	86.9	4866	16636	22.63	1594	89426	1.75
Glyma.06G223900	lincRNA_0849	Chr06:29792531-29817703	0	0.0311995	WT	2644	1953	57.51	2753	2716	50.33	1932	52456	3.55	SA	2003	1238	61.8	1813	1848	49.52	1296	38458	3.26
Glyma.06G224200	lincRNA_0850	Chr06:30290054-30293876	0.377195	0.312427	WT	1	409	0.24	6	1580	0.37	34	7151	0.47	SA	0	319	0	7	1326	0.52	38	6138	0.61
Glyma.06G224700	lincRNA_0851	Chr06:30524372-30529915	2.69723	5.56788	WT	297	485	37.97	12	1751	0.68	36	7522	0.47	SA	246	329	42.78	7	1643	0.42	22	6948	0.31
Glyma.06G226000	lincRNA_0852	Chr06:32798077-32799741	0	0.0256753	WT	1	232	0.42	2	374	0.53	7	2045	0.34	SA	3	226	1.31	0	316	0	6	2012	0.29
Glyma.06G226800	lincRNA_0853	Chr06:33402291-33402798	0	0	WT	180	16	91.83	139	54	72.02	70	1020	6.42	SA	130	5	96.29	124	34	78.48	35	687	4.84
Glyma.06G228100	lincRNA_0854	Chr06:34598441-34599381	0.198031	0.0285283	WT	84	6	93.33	242	77	75.86	101	1983	4.84	SA	94	5	94.94	281	58	82.89	102	1953	4.96
Glyma.06G229200	lincRNA_0855	Chr06:34919752-34922911	0.206243	0.907547	WT	46	584	7.3	6	1106	0.53	10	5431	0.18	SA	41	458	8.21	3	808	0.36	13	4339	0.29
Glyma.06G229200	lincRNA_0856	Chr06:34919752-34922911	0.206243	0.907547	WT	46	584	7.3	6	1106	0.53	10	5431	0.18	SA	41	458	8.21	3	808	0.36	13	4339	0.29
Glyma.06G231700	lincRNA_0857	Chr06:36314011-36315178	0	0	WT	139	15	90.25	446	184	70.79	125	3056	3.92	SA	93	7	93	312	98	76.09	82	2066	3.81
Glyma.06G232100	lincRNA_0858	Chr06:36442427-36452699	1.26397	0.951553	WT	770	1280	37.56	45	3832	1.16	101	16985	0.59	SA	587	823	41.63	13	3244	0.39	64	15755	0.4
Glyma.06G232200	lincRNA_0859	Chr06:36680084-36680561	0	0.0979967	WT	0	22	0	0	46	0	7	1124	0.61	SA	1	17	5.55	0	45	0	3	1087	0.27
Glyma.06G234300	lincRNA_0860	Chr06:37670481-37677211	4.54023	9.65739	WT	510	518	49.61	61	2562	2.32	38	10916	0.34	SA	510	372	57.82	35	2392	1.44	45	10580	0.42
Glyma.06G236400	lincRNA_0861	Chr06:38472141-38473297	16.0313	23.524	WT	3	1173	0.25	4	480	0.82	5	1535	0.32	SA	7	1097	0.63	0	462	0	8	1445	0.55
Glyma.06G238000	lincRNA_0862	Chr06:38819774-38835936	2.4014	3.9068	WT	995	912	52.17	475	4564	9.42	273	22495	1.19	SA	866	695	55.47	397	4204	8.62	216	21115	1.01
Glyma.06G239900	lincRNA_0863	Chr06:39530792-39532182	1.7476	3.82848	WT	3	972	0.3	1	505	0.19	10	2538	0.39	SA	5	537	0.92	0	274	0	9	1979	0.45
Glyma.06G249200	lincRNA_0864	Chr06:42091058-42092893	0.247466	0.256679	WT	0	269	0	1	456	0.21	11	2839	0.38	SA	0	247	0	2	432	0.46	14	2659	0.52
Glyma.06G256300	lincRNA_0865	Chr06:43800794-43806225	0.582266	1.03072	WT	149	843	15.02	8	2469	0.32	51	9223	0.54	SA	104	755	12.1	9	2391	0.37	16	8905	0.17
Glyma.06G270200	lincRNA_0866	Chr06:45907255-45917532	7.01264	9.93925	WT	380	592	39.09	30	3216	0.92	55	15840	0.34	SA	321	461	41.04	16	2546	0.62	53	12445	0.42
Glyma.06G288000	lincRNA_0867	Chr06:47678978-47682431	0.026388	0.0151991	WT	64	409	13.53	7	898	0.77	14	4373	0.31	SA	74	217	25.42	4	763	0.52	15	3407	0.43
Glyma.06G290200	lincRNA_0868	Chr06:47906560-47909375	28.1922	46.0882	WT	0	201	0	1	711	0.14	12	3749	0.31	SA	0	259	0	2	664	0.3	14	3718	0.37
Glyma.06G292100	lincRNA_0869	Chr06:48095365-48097378	0.535321	1.46119	WT	0	204	0	0	900	0	15	3877	0.38	SA	0	109	0	2	556	0.35	12	2459	0.48
Glyma.06G313700	lincRNA_0870	Chr06:50228531-50236997	0.145359	0.0590656	WT	511	434	54.07	415	2592	13.8	370	14447	2.49	SA	461	396	53.79	351	2580	11.97	290	14161	2
Glyma.06G316300	lincRNA_0871	Chr06:50515631-50518413	0.0147237	0.254532	WT	2	663	0.3	5	1079	0.46	24	6973	0.34	SA	2	517	0.38	0	798	0	38	5853	0.64
Glyma.06G320500	lincRNA_0872	Chr06:50915084-50918194	4.92886	4.34223	WT	118	425	21.73	8	838	0.94	14	3985	0.35	SA	116	386	23.1	3	1126	0.26	24	5373	0.44
Glyma.06G322700	lincRNA_0873	Chr06:51094341-51096838	2.35245	6.39358	WT	75	366	17	4	1026	0.38	11	3904	0.28	SA	67	349	16.1	5	994	0.5	15	3499	0.42
Glyma.07G019500	lincRNA_0875	Chr07:1545810-1551567	0.0981881	0.318261	WT	5	1118	0.44	5	1918	0.26	48	9617	0.49	SA	4	1099	0.36	2	1696	0.11	37	8311	0.44
Glyma.07G023400	lincRNA_0876	Chr07:1791258-1792648	17.9541	27.9538	WT	1	1010	0.09	1	716	0.13	4	1994	0.2	SA	0	526	0	0	531	0	5	1463	0.34
Glyma.07G025000	lincRNA_0877	Chr07:1951677-1955752	0.224089	1.77276	WT	151	190	44.28	47	897	4.97	35	4879	0.71	SA	87	208	29.49	34	904	3.62	17	5082	0.33
Glyma.07G025000	lincRNA_0878	Chr07:1951677-1955752	0.224089	1.77276	WT	151	190	44.28	47	897	4.97	35	4879	0.71	SA	87	208	29.49	34	904	3.62	17	5082	0.33
Glyma.07G028600	lincRNA_0879	Chr07:2298892-2302078	22.4128	36.5882	WT	62	663	8.55	4	1255	0.31	18	4859	0.36	SA	50	408	10.91	9	1160	0.76	28	4144	0.67
Glyma.07G033000	lincRNA_0880	Chr07:2581793-2587040	0.286069	0.441922	WT	179	1058	14.47	16	1962	0.8	33	7933	0.41	SA	202	674	23.05	7	1679	0.41	27	7557	0.35
Glyma.07G034400	lincRNA_0881	Chr07:2729539-2731558	26.4571	35.6483	WT	5	1437	0.34	0	845	0	4	2260	0.17	SA	2	1082	0.18	5	635	0.78	9	1901	0.47
Glyma.07G038300	lincRNA_0882	Chr07:3159724-3161394	1.58608	2.63147	WT	3	710	0.42	1	520	0.19	6	2183	0.27	SA	0	481	0	1	347	0.28	11	1709	0.63
Glyma.07G050000	lincRNA_0883	Chr07:4249914-4252518	0.142148	0.174949	WT	1	224	0.44	3	880	0.33	21	5280	0.39	SA	4	186	2.1	3	712	0.41	15	4336	0.34
Glyma.07G055200	lincRNA_0884	Chr07:4869984-4872850	0.727545	1.47072	WT	83	591	12.31	10	1082	0.91	15	3882	0.38	SA	48	564	7.84	5	1019	0.48	15	3690	0.4
Glyma.07G056700	lincRNA_0885	Chr07:5026548-5035201	2.94551	6.33478	WT	756	572	56.92	16	3775	0.42	67	15294	0.43	SA	641	576	52.67	11	3458	0.31	50	14786	0.33
Glyma.07G060900	lincRNA_0886	Chr07:5395164-5396236	7.14599	8.83568	WT	1	782	0.12	0	482	0	4	1426	0.27	SA	2	360	0.55	2	237	0.83	6	607	0.97
Glyma.07G092000	lincRNA_0887	Chr07:8597241-8600354	7.40499	10.324	WT	1	324	0.3	4	929	0.42	27	5559	0.48	SA	0	265	0	1	841	0.11	17	4904	0.34
Glyma.07G095500	lincRNA_0888	Chr07:8934806-8940626	0	0	WT	241	688	25.94	256	1260	16.88	283	9883	2.78	SA	116	606	16.06	75	1152	6.11	182	7764	2.29
Glyma.07G101400	lincRNA_0889	Chr07:9617049-9622103	4.45832	9.9897	WT	1	490	0.2	8	998	0.79	27	6930	0.38	SA	1	437	0.22	5	889	0.55	22	5955	0.36
Glyma.07G103000	lincRNA_0890	Chr07:9849050-9873480	16.2198	23.9435	WT	611	2251	21.34	220	7407	2.88	385	36557	1.04	SA	580	1942	22.99	250	6911	3.49	319	36156	0.87
Glyma.07G103900	lincRNA_0891	Chr07:9990877-9991757	33.0756	33.0887	WT	0	163	0	2	504	0.39	12	2183	0.54	SA	0	94	0	0	270	0	1	1098	0.09
Glyma.07G103900	lincRNA_0892	Chr07:9990877-9991757	33.0756	33.0887	WT	0	163	0	2	504	0.39	12	2183	0.54	SA	0	94	0	0	270	0	1	1098	0.09
Glyma.07G104900	lincRNA_0893	Chr07:10169681-10169897	0	0	WT	33	5	86.84	42	20	67.74	24	239	9.12	SA	23	1	95.83	35	12	74.46	7	203	3.33
Glyma.07G109900	lincRNA_0894	Chr07:11123450-11130353	1.76842	3.13756	WT	392	290	57.47	10	2076	0.47	41	9392	0.43	SA	458	313	59.4	17	2385	0.7	43	9824	0.43
Glyma.07G116700	lincRNA_0895	Chr07:13015742-13021382	0	0.0229466	WT	61	629	8.84	32	1203	2.59	73	8909	0.81	SA	19	663	2.78	20	1064	1.84	28	8594	0.32
Glyma.07G119900	lincRNA_0896	Chr07:13754218-13774536	0.90776	1.44913	WT	3097	2258	57.83	2681	5345	33.4	1291	34427	3.61	SA	2088	1456	58.91	2135	4702	31.22	1097	30748	3.44
Glyma.07G119900	lincRNA_0897	Chr07:13754218-13774536	0.90776	1.44913	WT	3097	2258	57.83	2681	5345	33.4	1291	34427	3.61	SA	2088	1456	58.91	2135	4702	31.22	1097	30748	3.44
Glyma.07G139600	lincRNA_0898	Chr07:16572686-16574175	1.57445	2.368	WT	0	201	0	2	369	0.53	8	2502	0.31	SA	0	223	0	1	262	0.38	12	1767	0.67
Glyma.07G141900	lincRNA_0899	Chr07:16838828-16844224	0.182194	0.498002	WT	8	732	1.08	14	2574	0.54	44	10850	0.4	SA	14	608	2.25	4	2055	0.19	35	8776	0.39
Glyma.07G145000	lincRNA_0900	Chr07:17302113-17309070	0.0129652	0.00186777	WT	470	50	90.38	1125	259	81.28	523	6377	7.57	SA	379	26	93.58	879	229	79.33	323	4880	6.2
Glyma.07G152200	lincRNA_0901	Chr07:18492462-18496077	1.75006	2.03632	WT	208	382	35.25	6	1459	0.4	27	6051	0.44	SA	186	233	44.39	2	1245	0.16	11	4872	0.22
Glyma.07G155500	lincRNA_0902	Chr07:19114570-19115597	29.7061	31.65	WT	2	766	0.26	1	336	0.29	14	1153	1.19	SA	4	854	0.46	0	312	0	5	929	0.53
Glyma.07G157000	lincRNA_0903	Chr07:19273352-19274337	1.70085	3.66323	WT	53	1	98.14	1	384	0.25	10	1837	0.54	SA	42	4	91.3	2	350	0.56	13	1523	0.84
Glyma.07G158100	lincRNA_0904	Chr07:19640834-19642631	0.101214	0.546784	WT	174	25	87.43	476	160	74.84	272	3532	7.15	SA	131	21	86.18	287	171	62.66	159	2748	5.46
Glyma.07G158100	lincRNA_0905	Chr07:19640834-19642631	0.101214	0.546784	WT	174	25	87.43	476	160	74.84	272	3532	7.15	SA	131	21	86.18	287	171	62.66	159	2748	5.46
Glyma.07G158100	lincRNA_0906	Chr07:19640834-19642631	0.101214	0.546784	WT	174	25	87.43	476	160	74.84	272	3532	7.15	SA	131	21	86.18	287	171	62.66	159	2748	5.46
Glyma.07G158100	lincRNA_0907	Chr07:19640834-19642631	0.101214	0.546784	WT	174	25	87.43	476	160	74.84	272	3532	7.15	SA	131	21	86.18	287	171	62.66	159	2748	5.46
Glyma.07G158100	lincRNA_0908	Chr07:19640834-19642631	0.101214	0.546784	WT	174	25	87.43	476	160	74.84	272	3532	7.15	SA	131	21	86.18	287	171	62.66	159	2748	5.46
Glyma.07G158100	lincRNA_0909	Chr07:19640834-19642631	0.101214	0.546784	WT	174	25	87.43	476	160	74.84	272	3532	7.15	SA	131	21	86.18	287	171	62.66	159	2748	5.46
Glyma.07G159600	lincRNA_0910	Chr07:20280477-20286319	1.98109	6.35164	WT	508	1535	24.86	18	3604	0.49	47	10090	0.46	SA	368	933	28.28	16	2680	0.59	30	7525	0.39
Glyma.07G159600	lincRNA_0911	Chr07:20280477-20286319	1.98109	6.35164	WT	508	1535	24.86	18	3604	0.49	47	10090	0.46	SA	368	933	28.28	16	2680	0.59	30	7525	0.39
Glyma.07G164400	lincRNA_0912	Chr07:22117717-22118907	0.17907	0.70951	WT	1	0	100	10	2	83.33	2	62	3.12	SA	3	0	100	12	3	80	1	78	1.26
Glyma.07G166200	lincRNA_0913	Chr07:25704907-25707949	0.0443592	0.0383423	WT	1455	186	88.66	1526	555	73.33	425	7039	5.69	SA	1087	32	97.14	1060	323	76.64	212	4330	4.66
Glyma.07G166200	lincRNA_0914	Chr07:25704907-25707949	0.0443592	0.0383423	WT	1455	186	88.66	1526	555	73.33	425	7039	5.69	SA	1087	32	97.14	1060	323	76.64	212	4330	4.66
Glyma.07G166600	lincRNA_0915	Chr07:26166479-26166823	0	0	WT	171	29	85.5	102	45	69.38	35	553	5.95	SA	101	6	94.39	83	21	79.8	16	357	4.28
Glyma.07G166900	lincRNA_0916	Chr07:26365921-26366399	0	0	WT	78	12	86.66	202	62	76.51	81	1182	6.41	SA	58	1	98.3	160	48	76.92	44	830	5.03
Glyma.07G167000	lincRNA_0917	Chr07:26923233-26924152	0	0.0950361	WT	2	393	0.5	5	738	0.67	7	2018	0.34	SA	2	314	0.63	3	530	0.56	6	1729	0.34
Glyma.07G168300	lincRNA_0918	Chr07:27510282-27510991	0	0	WT	421	57	88.07	304	72	80.85	64	1546	3.97	SA	402	12	97.1	180	31	85.3	49	1069	4.38
Glyma.07G168600	lincRNA_0919	Chr07:28003369-28006319	2.3233	2.46291	WT	1	398	0.25	3	696	0.42	17	4668	0.36	SA	1	381	0.26	4	683	0.58	8	4463	0.17
Glyma.07G168700	lincRNA_0920	Chr07:28009709-28017821	0.921122	2.78605	WT	632	628	50.15	442	1351	24.65	473	12492	3.64	SA	494	545	47.54	431	1094	28.26	346	11264	2.98
Glyma.07G172500	lincRNA_0921	Chr07:30110221-30112505	0	0	WT	1	400	0.24	4	567	0.7	13	4226	0.3	SA	1	305	0.32	3	489	0.6	13	3333	0.38
Glyma.07G173500	lincRNA_0922	Chr07:30550103-30554041	0	0	WT	5	735	0.67	3	940	0.31	24	6837	0.34	SA	4	637	0.62	6	809	0.73	25	6101	0.4
Glyma.07G173900	lincRNA_0923	Chr07:30879499-30883830	0.0592926	0.37927	WT	177	462	27.69	6	1933	0.3	30	8430	0.35	SA	142	417	25.4	5	1794	0.27	20	7154	0.27
Glyma.07G174200	lincRNA_0924	Chr07:31272332-31273635	0	0	WT	208	33	86.3	545	211	72.08	192	3452	5.26	SA	142	13	91.61	334	96	77.67	107	2017	5.03
Glyma.07G175200	lincRNA_0925	Chr07:31708737-31710918	0	0.0198796	WT	8	340	2.29	6	482	1.22	26	4121	0.62	SA	0	353	0	6	436	1.35	51	4043	1.24
Glyma.07G175400	lincRNA_0926	Chr07:31931577-31942563	0	0	WT	1330	312	80.99	2349	940	71.41	960	24795	3.72	SA	967	182	84.16	1477	551	72.83	536	16501	3.14
Glyma.07G175500	lincRNA_0927	Chr07:32273247-32286110	2.45125	3.64166	WT	1101	458	70.62	57	5441	1.03	82	21422	0.38	SA	1227	396	75.6	77	4949	1.53	68	19986	0.33
Glyma.07G177100	lincRNA_0928	Chr07:33318595-33320759	1.59315	2.71968	WT	206	220	48.35	5	1016	0.48	20	4177	0.47	SA	94	200	31.97	4	662	0.6	5	2842	0.17
Glyma.07G180200	lincRNA_0929	Chr07:34563000-34563711	0	0	WT	352	14	96.17	192	56	77.41	112	1579	6.62	SA	155	8	95.09	95	39	70.89	47	801	5.54
Glyma.07G180400	lincRNA_0930	Chr07:34670842-34673543	8.21339	12.8356	WT	342	380	47.36	9	1080	0.82	26	6384	0.4	SA	249	180	58.04	4	767	0.51	19	4709	0.4
Glyma.07G188700	lincRNA_0931	Chr07:35620404-35623451	0	0.393029	WT	94	511	15.53	12	1168	1.01	31	5055	0.6	SA	76	275	21.65	0	846	0	29	3492	0.82
Glyma.07G189200	lincRNA_0932	Chr07:35668068-35674958	4.3369	6.64022	WT	411	627	39.59	57	2480	2.24	86	12001	0.71	SA	390	502	43.72	49	2225	2.15	48	10493	0.45
Glyma.07G191400	lincRNA_0933	Chr07:35881527-35882200	34.2652	75.9056	WT	0	136	0	0	316	0	2	1568	0.12	SA	1	87	1.13	1	231	0.43	9	1188	0.75
Glyma.07G205100	lincRNA_0934	Chr07:37424666-37428505	0.243873	0.830777	WT	42	1829	2.24	8	2058	0.38	21	6057	0.34	SA	26	1086	2.33	4	1430	0.27	15	4693	0.31
Glyma.07G213700	lincRNA_0935	Chr07:38568586-38571870	1.11813	2.72519	WT	9	566	1.56	1	962	0.1	13	4819	0.26	SA	6	456	1.29	5	820	0.6	14	3720	0.37
Glyma.07G214200	lincRNA_0936	Chr07:38641182-38642535	0.213593	0	WT	101	568	15.09	103	411	20.03	176	2600	6.34	SA	39	353	9.94	49	247	16.55	110	1943	5.35
Glyma.07G215000	lincRNA_0937	Chr07:38709543-38714808	0.910391	2.07826	WT	65	509	11.32	7	2112	0.33	38	8903	0.42	SA	38	526	6.73	6	2005	0.29	27	8364	0.32
Glyma.07G223100	lincRNA_0938	Chr07:39942988-39944563	12.0849	25.9144	WT	5	942	0.52	4	683	0.58	7	1648	0.42	SA	2	796	0.25	2	583	0.34	10	1407	0.7
Glyma.07G225500	lincRNA_0939	Chr07:40257840-40262355	9.44509	17.3031	WT	251	536	31.89	19	2007	0.93	29	7547	0.38	SA	224	340	39.71	3	1406	0.21	31	5701	0.54
Glyma.07G234900	lincRNA_0940	Chr07:41582878-41593758	0.241266	0.653118	WT	316	1093	22.42	11	3439	0.31	65	15919	0.4	SA	357	1041	25.53	16	3397	0.46	93	15679	0.58
Glyma.07G237400	lincRNA_0941	Chr07:41876551-41878440	0	0	WT	1	426	0.23	6	1126	0.53	7	4055	0.17	SA	3	404	0.73	3	1112	0.26	13	3958	0.32
Glyma.07G243100	lincRNA_0942	Chr07:42287582-42289471	1.00047	2.83451	WT	3	713	0.41	1	578	0.17	9	2424	0.36	SA	0	489	0	2	441	0.45	8	2276	0.35
Glyma.07G244500	lincRNA_0943	Chr07:42405214-42407262	0.0820948	0	WT	2	510	0.39	3	1499	0.19	24	5206	0.45	SA	0	362	0	16	1221	1.29	17	4356	0.38
Glyma.07G247900	lincRNA_0944	Chr07:42635498-42639436	9.60536	15.7972	WT	2	354	0.56	6	1441	0.41	18	5742	0.31	SA	0	452	0	7	1661	0.41	21	6756	0.3
Glyma.07G250600	lincRNA_0945	Chr07:42860000-42860511	1.71586	3.31521	WT	0	109	0	1	145	0.68	3	847	0.35	SA	0	141	0	0	106	0	3	675	0.44
Glyma.07G257200	lincRNA_0946	Chr07:43324885-43327482	0.939111	3.11637	WT	2	487	0.4	6	1178	0.5	16	4247	0.37	SA	2	445	0.44	5	975	0.51	13	3732	0.34
Glyma.07G261500	lincRNA_0947	Chr07:43653872-43656379	2.78392	21.5138	WT	8	847	0.93	3	1078	0.27	17	3964	0.42	SA	1	689	0.14	4	986	0.4	17	3454	0.48
Glyma.07G265900	lincRNA_0948	Chr07:43972924-43976093	12.2331	10.9982	WT	2	641	0.31	4	940	0.42	18	4798	0.37	SA	1	454	0.21	0	711	0	15	3574	0.41
Glyma.07G266400	lincRNA_0949	Chr07:44007477-44010421	4.92965	8.19629	WT	10	1804	0.55	2	1507	0.13	10	3592	0.27	SA	9	1277	0.69	1	1161	0.08	9	2901	0.3
Glyma.07G010400	lincRNA_0950	Chr07:783383-789811	25.0167	128.361	WT	127	388	24.66	21	2783	0.74	44	11039	0.39	SA	93	358	20.62	10	2431	0.4	27	9729	0.27
Glyma.07G012300	lincRNA_0951	Chr07:955050-964058	8.47274	18.8628	WT	451	685	39.7	19	2891	0.65	56	13309	0.41	SA	473	536	46.87	37	2846	1.28	51	13715	0.37
Glyma.07G027900	lincRNA_0952	Chr07:2225559-2227182	0.49526	1.08667	WT	0	180	0	3	404	0.73	13	2809	0.46	SA	1	173	0.57	3	324	0.91	13	2524	0.51
Glyma.07G031500	lincRNA_0953	Chr07:2495693-2498733	2.11925	5.00844	WT	38	480	7.33	5	1000	0.49	14	5056	0.27	SA	86	402	17.62	1	940	0.1	15	5052	0.29
Glyma.07G039600	lincRNA_0954	Chr07:3241769-3246445	19.273	30.4849	WT	195	1195	14.02	6	2050	0.29	26	7933	0.32	SA	134	784	14.59	6	1520	0.39	14	6287	0.22
Glyma.07G039600	lincRNA_0955	Chr07:3241769-3246445	19.273	30.4849	WT	195	1195	14.02	6	2050	0.29	26	7933	0.32	SA	134	784	14.59	6	1520	0.39	14	6287	0.22
Glyma.07G039600	lincRNA_0956	Chr07:3241769-3246445	19.273	30.4849	WT	195	1195	14.02	6	2050	0.29	26	7933	0.32	SA	134	784	14.59	6	1520	0.39	14	6287	0.22
Glyma.07G039600	lincRNA_0957	Chr07:3241769-3246445	19.273	30.4849	WT	195	1195	14.02	6	2050	0.29	26	7933	0.32	SA	134	784	14.59	6	1520	0.39	14	6287	0.22
Glyma.07G039700	lincRNA_0958	Chr07:3264711-3267119	38.8536	13.0625	WT	0	298	0	3	877	0.34	28	5036	0.55	SA	0	348	0	3	852	0.35	21	4999	0.41
Glyma.07G043500	lincRNA_0959	Chr07:3604159-3605219	5.844	2.20307	WT	0	303	0	6	399	1.48	11	2061	0.53	SA	0	251	0	0	281	0	3	1482	0.2
Glyma.07G054300	lincRNA_0960	Chr07:4757768-4760012	3.78097	5.22634	WT	39	280	12.22	1	664	0.15	19	3337	0.56	SA	51	237	17.7	0	691	0	10	3675	0.27
Glyma.07G056500	lincRNA_0961	Chr07:4995351-5000427	4.76807	8.02736	WT	361	190	65.51	6	2347	0.25	28	9378	0.29	SA	276	87	76.03	7	2077	0.33	39	8218	0.47
Glyma.07G056500	lincRNA_0962	Chr07:4995351-5000427	4.76807	8.02736	WT	361	190	65.51	6	2347	0.25	28	9378	0.29	SA	276	87	76.03	7	2077	0.33	39	8218	0.47
Glyma.07G061200	lincRNA_0963	Chr07:5431821-5432910	0.352219	0.456666	WT	0	115	0	2	234	0.84	8	1378	0.57	SA	0	166	0	0	277	0	2	1691	0.11
Glyma.07G062400	lincRNA_0964	Chr07:5522681-5524772	1.17483	2.28124	WT	2	865	0.23	0	746	0	10	2850	0.34	SA	2	570	0.34	4	599	0.66	14	2307	0.6
Glyma.07G062400	lincRNA_0965	Chr07:5522681-5524772	1.17483	2.28124	WT	2	865	0.23	0	746	0	10	2850	0.34	SA	2	570	0.34	4	599	0.66	14	2307	0.6
Glyma.07G064400	lincRNA_0966	Chr07:5762914-5768145	4.03936	4.9853	WT	16	849	1.84	2	1206	0.16	32	7975	0.39	SA	13	770	1.66	11	1082	1	37	7616	0.48
Glyma.07G067900	lincRNA_0967	Chr07:6106490-6110846	1.65248	2.47005	WT	10	342	2.84	1	1101	0.09	26	7117	0.36	SA	5	388	1.27	0	993	0	23	6683	0.34
Glyma.07G068200	lincRNA_0968	Chr07:6146154-6148036	0	0.101095	WT	3	1063	0.28	2	545	0.36	9	1992	0.44	SA	4	989	0.4	6	490	1.2	5	1751	0.28
Glyma.07G078100	lincRNA_0969	Chr07:7126749-7135963	2.04252	5.50673	WT	44	1299	3.27	19	2606	0.72	54	14940	0.36	SA	79	1154	6.4	21	2302	0.9	55	14086	0.38
Glyma.07G080700	lincRNA_0970	Chr07:7341450-7345688	4.33718	12.6602	WT	2	1342	0.14	4	1220	0.32	34	6843	0.49	SA	7	1170	0.59	0	918	0	15	6143	0.24
Glyma.07G085700	lincRNA_0971	Chr07:7910706-7915213	2.04457	4.01388	WT	219	542	28.77	19	1757	1.06	26	7738	0.33	SA	296	519	36.31	30	1916	1.54	34	8100	0.41
Glyma.07G093900	lincRNA_0972	Chr07:8767004-8771560	0.35762	0.927336	WT	61	980	5.85	5	1687	0.29	34	8870	0.38	SA	14	649	2.11	5	1282	0.38	27	7630	0.35
Glyma.07G095900	lincRNA_0973	Chr07:8976588-8988142	12.6175	20.2616	WT	78	985	7.33	5	2155	0.23	25	10320	0.24	SA	72	1090	6.19	10	2270	0.43	41	11830	0.34
Glyma.07G100900	lincRNA_0974	Chr07:9561984-9562355	0	0	WT	0	15	0	1	118	0.84	3	955	0.31	SA	0	10	0	0	69	0	0	549	0
Glyma.07G115700	lincRNA_0975	Chr07:12550507-12555061	19.1901	23.1422	WT	283	920	23.52	8	1767	0.45	45	9033	0.49	SA	223	479	31.76	11	1398	0.78	34	6963	0.48
Glyma.07G118400	lincRNA_0976	Chr07:13413202-13418106	0	0.0300337	WT	676	49	93.24	1875	332	84.95	849	9586	8.13	SA	470	36	92.88	1312	230	85.08	555	7306	7.06
Glyma.07G119300	lincRNA_0977	Chr07:13639235-13654935	1.51007	2.04877	WT	643	1086	37.18	35	5202	0.66	110	27832	0.39	SA	565	823	40.7	44	4605	0.94	86	25269	0.33
Glyma.07G122900	lincRNA_0978	Chr07:14449805-14474348	0.999286	2.28232	WT	2686	1234	68.52	1459	8300	14.95	937	42400	2.16	SA	2557	914	73.66	1375	7988	14.68	869	41263	2.06
Glyma.07G123000	lincRNA_0979	Chr07:14516638-14522535	0.519237	1.06859	WT	150	1093	12.06	69	1919	3.47	155	10216	1.49	SA	122	797	13.27	69	1669	3.97	121	9672	1.23
Glyma.07G126300	lincRNA_0980	Chr07:15068386-15070381	16.8895	32.6321	WT	23	889	2.52	3	705	0.42	22	3769	0.58	SA	20	318	5.91	0	364	0	14	2227	0.62
Glyma.07G129200	lincRNA_0981	Chr07:15386905-15390556	1.02346	1.08346	WT	3	434	0.68	8	1292	0.61	19	5964	0.31	SA	7	532	1.29	3	1531	0.19	29	6963	0.41
Glyma.07G129200	lincRNA_0982	Chr07:15386905-15390556	1.02346	1.08346	WT	3	434	0.68	8	1292	0.61	19	5964	0.31	SA	7	532	1.29	3	1531	0.19	29	6963	0.41
Glyma.07G129300	lincRNA_0983	Chr07:15396065-15397476	1.62838	4.17784	WT	0	898	0	2	363	0.54	6	1324	0.45	SA	3	529	0.56	0	288	0	8	1239	0.64
Glyma.07G129300	lincRNA_0984	Chr07:15396065-15397476	1.62838	4.17784	WT	0	898	0	2	363	0.54	6	1324	0.45	SA	3	529	0.56	0	288	0	8	1239	0.64
Glyma.07G138100	lincRNA_0985	Chr07:16399177-16399498	0.513178	0	WT	10	95	9.52	0	206	0	6	410	1.44	SA	2	72	2.7	0	146	0	0	445	0
Glyma.07G139200	lincRNA_0986	Chr07:16541124-16542222	217.735	223.666	WT	0	80	0	0	338	0	6	1789	0.33	SA	0	80	0	0	346	0	8	1886	0.42
Glyma.07G141800	lincRNA_0987	Chr07:16820554-16820752	0	0	WT	35	5	87.5	28	10	73.68	32	363	8.1	SA	32	1	96.96	27	0	100	6	271	2.16
Glyma.07G149000	lincRNA_0988	Chr07:17920192-17924154	5.56925	10.1019	WT	136	1209	10.11	14	1320	1.04	27	5222	0.51	SA	138	1046	11.65	15	1187	1.24	15	4571	0.32
Glyma.07G150900	lincRNA_0989	Chr07:18177980-18182051	24.7553	38.4453	WT	36	434	7.65	36	930	3.72	71	7632	0.92	SA	7	422	1.63	4	851	0.46	31	6915	0.44
Glyma.07G154200	lincRNA_0990	Chr07:18971119-18974723	0.251288	0.108602	WT	54	841	6.03	9	1337	0.66	29	7157	0.4	SA	35	590	5.6	7	1166	0.59	19	5634	0.33
Glyma.07G155500	lincRNA_0991	Chr07:19114570-19115597	29.7061	31.65	WT	2	766	0.26	1	336	0.29	14	1153	1.19	SA	4	854	0.46	0	312	0	5	929	0.53
Glyma.07G157400	lincRNA_0992	Chr07:19420714-19437950	0.473666	1.45116	WT	2872	1610	64.07	1357	4964	21.46	784	27001	2.82	SA	2581	1344	65.75	1315	4373	23.11	651	26188	2.42
Glyma.07G162600	lincRNA_0993	Chr07:21487768-21490939	0	0	WT	366	27	93.12	861	230	78.91	543	8017	6.34	SA	227	23	90.8	529	145	78.48	201	4597	4.18
Glyma.07G163400	lincRNA_0994	Chr07:21645904-21646645	30.0647	17.7251	WT	2	62	3.12	3	226	1.31	10	1169	0.84	SA	6	73	7.59	1	175	0.56	1	901	0.11
Glyma.07G163400	lincRNA_0995	Chr07:21645904-21646645	30.0647	17.7251	WT	2	62	3.12	3	226	1.31	10	1169	0.84	SA	6	73	7.59	1	175	0.56	1	901	0.11
Glyma.07G164300	lincRNA_0996	Chr07:21828938-21831705	0	0	WT	3	264	1.12	44	318	12.15	30	4535	0.65	SA	8	225	3.43	37	290	11.31	26	3539	0.72
Glyma.07G164400	lincRNA_0997	Chr07:22117717-22118907	0.17907	0.70951	WT	1	0	100	10	2	83.33	2	62	3.12	SA	3	0	100	12	3	80	1	78	1.26
Glyma.07G164500	lincRNA_0998	Chr07:22985111-22985558	0	0.269107	WT	38	3	92.68	153	33	82.25	86	1373	5.89	SA	28	1	96.55	83	18	82.17	36	876	3.94
Glyma.07G164800	lincRNA_0999	Chr07:24318960-24337187	0.837135	0.705032	WT	1865	951	66.22	2531	5319	32.24	765	34212	2.18	SA	1390	746	65.07	2068	4562	31.19	523	28581	1.79
Glyma.07G165200	lincRNA_1000	Chr07:24786208-24790046	6.82681	10.6263	WT	178	262	40.45	7	1423	0.48	20	5723	0.34	SA	117	175	40.06	7	1092	0.63	28	4875	0.57
Glyma.07G165800	lincRNA_1001	Chr07:25570900-25576900	0.952135	1.13443	WT	389	620	38.55	18	2708	0.66	48	9373	0.5	SA	348	440	44.16	13	2316	0.55	54	8139	0.65
Glyma.07G165900	lincRNA_1002	Chr07:25597419-25597662	160.394	258.088	WT	0	142	0	0	104	0	1	771	0.12	SA	1	105	0.94	0	72	0	3	701	0.42
Glyma.07G174000	lincRNA_1003	Chr07:31242021-31248463	2.49947	3.85886	WT	310	313	49.75	13	2048	0.63	70	11174	0.62	SA	257	240	51.71	7	1781	0.39	48	9998	0.47
Glyma.07G191000	lincRNA_1004	Chr07:35856064-35858076	16.2212	21.1715	WT	237	298	44.29	2	917	0.21	17	3302	0.51	SA	172	188	47.77	2	711	0.28	10	2339	0.42
Glyma.07G198700	lincRNA_1005	Chr07:36709036-36715830	13.0767	18.3623	WT	571	1649	25.72	317	1569	16.8	655	9620	6.37	SA	456	1194	27.63	248	1393	15.11	363	9185	3.8
Glyma.07G200800	lincRNA_1006	Chr07:36905297-36908793	9.7572	20.0125	WT	4	681	0.58	6	1302	0.45	30	5070	0.58	SA	2	584	0.34	2	1316	0.15	16	4847	0.32
Glyma.07G204700	lincRNA_1007	Chr07:37373268-37377670	2.19526	3.15719	WT	95	253	27.29	3	1066	0.28	39	5059	0.76	SA	104	177	37.01	4	1005	0.39	43	5046	0.84
Glyma.07G209100	lincRNA_1008	Chr07:37882083-37884064	2.25772	8.47637	WT	1	503	0.19	3	853	0.35	19	4207	0.44	SA	7	375	1.83	0	596	0	11	2849	0.38
Glyma.07G219500	lincRNA_1009	Chr07:39322525-39323442	47.8634	83.8218	WT	0	460	0	2	267	0.74	2	1167	0.17	SA	0	489	0	0	331	0	4	1338	0.29
Glyma.07G224300	lincRNA_1010	Chr07:40153934-40155858	0.106429	1.2879	WT	2	229	0.86	1	254	0.39	16	3300	0.48	SA	0	216	0	1	293	0.34	11	4027	0.27
Glyma.07G227400	lincRNA_1011	Chr07:40505179-40511578	0.813357	1.00129	WT	664	1047	38.8	87	2458	3.41	51	8902	0.56	SA	456	824	35.62	33	2257	1.44	31	8095	0.38
Glyma.07G238300	lincRNA_1012	Chr07:41956585-41957809	4.05092	6.93684	WT	1	698	0.14	1	510	0.19	1	1371	0.07	SA	2	493	0.4	3	315	0.94	0	1025	0
Glyma.07G252600	lincRNA_1013	Chr07:43004837-43008671	5.80779	24.5457	WT	144	593	19.53	3	1623	0.18	32	6273	0.5	SA	167	549	23.32	4	1704	0.23	27	7136	0.37
Glyma.07G270700	lincRNA_1014	Chr07:44325482-44331593	0.0435854	0.0659286	WT	58	1117	4.93	21	2625	0.79	46	11851	0.38	SA	45	1086	3.97	8	2339	0.34	44	10505	0.41
Glyma.08G014800	lincRNA_1015	Chr08:1148017-1156360	0.61611	1.91199	WT	527	691	43.26	51	2717	1.84	60	11427	0.52	SA	498	846	37.05	48	2837	1.66	78	12464	0.62
Glyma.08G016200	lincRNA_1016	Chr08:1278225-1285229	0.400027	0.823739	WT	545	838	39.4	10	2272	0.43	69	12182	0.56	SA	512	660	43.68	14	2285	0.6	48	12654	0.37
Glyma.08G017800	lincRNA_1017	Chr08:1434222-1441150	15.5385	37.1431	WT	253	1474	14.64	21	2832	0.73	95	10079	0.93	SA	220	1144	16.12	27	2567	1.04	58	10230	0.56
Glyma.08G020700	lincRNA_1018	Chr08:1676459-1676980	0	0	WT	0	331	0	0	162	0	0	465	0	SA	0	196	0	0	84	0	1	213	0.46
Glyma.08G024600	lincRNA_1019	Chr08:1945371-1948067	43.4766	79.8346	WT	0	562	0	0	791	0	19	4293	0.44	SA	1	436	0.22	3	720	0.41	20	3900	0.51
Glyma.08G028600	lincRNA_1020	Chr08:2293081-2304351	3.02561	6.61728	WT	44	1701	2.52	18	3585	0.49	68	18274	0.37	SA	50	1374	3.51	22	3283	0.66	80	17251	0.46
Glyma.08G038300	lincRNA_1021	Chr08:2997736-2999328	0	0	WT	0	185	0	3	698	0.42	13	2847	0.45	SA	1	220	0.45	5	828	0.6	10	3246	0.3
Glyma.08G041900	lincRNA_1022	Chr08:3320833-3322022	0.981344	2.21635	WT	3	765	0.39	5	495	1	2	1862	0.1	SA	2	267	0.74	0	221	0	2	923	0.21
Glyma.08G045800	lincRNA_1023	Chr08:3608148-3616450	8.10019	17.1144	WT	583	486	54.53	19	2891	0.65	39	12132	0.32	SA	542	454	54.41	15	2617	0.56	51	11728	0.43
Glyma.08G046600	lincRNA_1024	Chr08:3663261-3665862	22.2154	30.4897	WT	11	490	2.19	2	761	0.26	12	3709	0.32	SA	8	350	2.23	0	633	0	15	3466	0.43
Glyma.08G057000	lincRNA_1025	Chr08:4368883-4375797	2.24299	3.82224	WT	325	639	33.71	14	2468	0.56	48	11532	0.41	SA	339	538	38.65	10	2270	0.43	45	10846	0.41
Glyma.08G058200	lincRNA_1026	Chr08:4466061-4467907	14.0048	20.1003	WT	274	295	48.15	2	1081	0.18	17	3480	0.48	SA	113	247	31.38	5	714	0.69	3	2485	0.12
Glyma.08G058300	lincRNA_1027	Chr08:4469960-4471935	0	0.0805001	WT	5	1072	0.46	5	1091	0.45	12	4141	0.28	SA	2	713	0.27	6	713	0.83	12	3162	0.37
Glyma.08G058300	lincRNA_1028	Chr08:4469960-4471935	0	0.0805001	WT	5	1072	0.46	5	1091	0.45	12	4141	0.28	SA	2	713	0.27	6	713	0.83	12	3162	0.37
Glyma.08G060000	lincRNA_1029	Chr08:4626118-4626677	0	0	WT	1	150	0.66	1	120	0.82	1	421	0.23	SA	0	217	0	0	139	0	1	448	0.22
Glyma.08G060600	lincRNA_1030	Chr08:4673232-4676958	0.0751747	0.213757	WT	101	973	9.4	6	1392	0.42	21	5057	0.41	SA	87	609	12.5	3	1027	0.29	8	4304	0.18
Glyma.08G065900	lincRNA_1031	Chr08:5074503-5076725	1.57399	4.1771	WT	1	255	0.39	3	692	0.43	9	2282	0.39	SA	0	247	0	0	657	0	4	2041	0.19
Glyma.08G073800	lincRNA_1032	Chr08:5644961-5648128	0.599639	0.608458	WT	10	1311	0.75	5	1232	0.4	28	4403	0.63	SA	5	748	0.66	1	1089	0.09	12	3839	0.31
Glyma.08G074200	lincRNA_1033	Chr08:5668290-5669160	37.1937	17.216	WT	1	180	0.55	0	412	0	13	2317	0.55	SA	0	145	0	0	295	0	1	1662	0.06
Glyma.08G075800	lincRNA_1034	Chr08:5793288-5793966	2.59247	0.933677	WT	27	85	24.1	1	288	0.34	4	1492	0.26	SA	24	80	23.07	0	269	0	4	1315	0.3
Glyma.08G092400	lincRNA_1035	Chr08:7001937-7003923	5.17264	9.49891	WT	174	521	25.03	2	731	0.27	6	2872	0.2	SA	158	436	26.59	1	729	0.13	8	2923	0.27
Glyma.08G098200	lincRNA_1036	Chr08:7523029-7524248	0	0	WT	2	154	1.28	3	523	0.57	10	2394	0.41	SA	2	168	1.17	2	534	0.37	7	2640	0.26
Glyma.08G109900	lincRNA_1037	Chr08:8431286-8436291	0	0	WT	573	766	42.79	303	1195	20.22	403	8345	4.6	SA	337	637	34.59	217	918	19.11	305	6717	4.34
Glyma.08G116300	lincRNA_1038	Chr08:8935917-8938248	0	0.074367	WT	0	494	0	1	535	0.18	19	3455	0.54	SA	3	450	0.66	1	512	0.19	19	3502	0.53
Glyma.08G129700	lincRNA_1039	Chr08:9986490-9988640	0	0.202109	WT	8	1888	0.42	1	1054	0.09	25	4430	0.56	SA	1	1090	0.09	2	630	0.31	12	2813	0.42
Glyma.08G129700	lincRNA_1040	Chr08:9986490-9988640	0	0.202109	WT	8	1888	0.42	1	1054	0.09	25	4430	0.56	SA	1	1090	0.09	2	630	0.31	12	2813	0.42
Glyma.08G149100	lincRNA_1041	Chr08:11429434-11429897	0.597187	1.34208	WT	158	24	86.81	54	198	21.42	12	699	1.68	SA	143	3	97.94	41	145	22.04	27	561	4.59
Glyma.08G149200	lincRNA_1042	Chr08:11432516-11435716	0.265272	0.993909	WT	655	36	94.79	160	1223	11.56	167	5754	2.82	SA	448	25	94.71	97	760	11.31	109	4307	2.46
Glyma.08G149100	lincRNA_1043	Chr08:11429434-11429897	0.597187	1.34208	WT	158	24	86.81	54	198	21.42	12	699	1.68	SA	143	3	97.94	41	145	22.04	27	561	4.59
Glyma.08G149200	lincRNA_1044	Chr08:11432516-11435716	0.265272	0.993909	WT	655	36	94.79	160	1223	11.56	167	5754	2.82	SA	448	25	94.71	97	760	11.31	109	4307	2.46
Glyma.08G149300	lincRNA_1045	Chr08:11441236-11445002	0.284331	0.791906	WT	4	623	0.63	1	900	0.11	24	5549	0.43	SA	5	619	0.8	5	941	0.52	18	6405	0.28
Glyma.08G149600	lincRNA_1046	Chr08:11473347-11478495	2.35957	6.31005	WT	10	3033	0.32	5	1892	0.26	19	6588	0.28	SA	7	2189	0.31	1	1541	0.06	29	5958	0.48
Glyma.08G156200	lincRNA_1047	Chr08:12072926-12078511	0.543112	1.48277	WT	226	1335	14.47	40	2782	1.41	91	9483	0.95	SA	233	717	24.52	27	2367	1.12	99	8450	1.15
Glyma.08G158400	lincRNA_1048	Chr08:12264350-12266109	1.71627	2.55053	WT	2	1712	0.11	3	899	0.33	10	2340	0.42	SA	3	1114	0.26	0	619	0	6	1531	0.39
Glyma.08G158400	lincRNA_1049	Chr08:12264350-12266109	1.71627	2.55053	WT	2	1712	0.11	3	899	0.33	10	2340	0.42	SA	3	1114	0.26	0	619	0	6	1531	0.39
Glyma.08G172400	lincRNA_1050	Chr08:13724285-13726663	0.795993	2.05623	WT	70	293	19.28	3	834	0.35	17	4015	0.42	SA	130	208	38.46	3	854	0.35	15	3957	0.37
Glyma.08G179000	lincRNA_1051	Chr08:14351653-14353929	4.82709	5.55369	WT	4	945	0.42	5	843	0.58	12	3716	0.32	SA	2	835	0.23	3	773	0.38	17	3790	0.44
Glyma.08G191800	lincRNA_1052	Chr08:15428798-15430335	0.584936	0.505595	WT	110	96	53.39	7	847	0.81	11	3350	0.32	SA	109	55	66.46	3	616	0.48	11	2475	0.44
Glyma.08G191800	lincRNA_1053	Chr08:15428798-15430335	0.584936	0.505595	WT	110	96	53.39	7	847	0.81	11	3350	0.32	SA	109	55	66.46	3	616	0.48	11	2475	0.44
Glyma.08G192300	lincRNA_1054	Chr08:15470123-15473138	2.33916	3.07574	WT	0	192	0	7	1438	0.48	24	5617	0.42	SA	0	139	0	3	973	0.3	24	4253	0.56
Glyma.08G192300	lincRNA_1055	Chr08:15470123-15473138	2.33916	3.07574	WT	0	192	0	7	1438	0.48	24	5617	0.42	SA	0	139	0	3	973	0.3	24	4253	0.56
Glyma.08G203300	lincRNA_1056	Chr08:16487606-16488852	2.05015	2.25066	WT	3	734	0.4	1	599	0.16	7	1912	0.36	SA	2	529	0.37	3	464	0.64	5	1763	0.28
Glyma.08G204600	lincRNA_1057	Chr08:16583267-16586196	0.798241	1.95679	WT	10	235	4.08	4	928	0.42	13	4187	0.3	SA	6	233	2.51	1	985	0.1	27	4531	0.59
Glyma.08G218900	lincRNA_1058	Chr08:17796579-17798681	7.29064	10.8553	WT	0	367	0	1	656	0.15	14	2722	0.51	SA	1	366	0.27	1	663	0.15	21	3265	0.63
Glyma.08G232700	lincRNA_1059	Chr08:19260993-19268207	1.34415	3.61715	WT	437	674	39.33	12	2389	0.49	26	11215	0.23	SA	407	363	52.85	13	1992	0.64	32	9676	0.32
Glyma.08G238900	lincRNA_1060	Chr08:20396470-20398217	0.576531	1.77184	WT	29	504	5.44	2	1227	0.16	23	4978	0.45	SA	37	318	10.42	5	1056	0.47	18	4233	0.42
Glyma.08G241200	lincRNA_1061	Chr08:20585743-20587556	6.25501	9.66373	WT	3	552	0.54	2	536	0.37	13	3324	0.38	SA	0	394	0	0	392	0	14	2486	0.56
Glyma.08G242400	lincRNA_1062	Chr08:20756755-20758333	0	0	WT	15	171	8.06	4	605	0.65	12	3235	0.36	SA	16	137	10.45	5	508	0.97	7	2678	0.26
Glyma.08G244900	lincRNA_1063	Chr08:21143815-21155440	0.737404	2.15072	WT	247	937	20.86	41	4188	0.96	88	19122	0.45	SA	333	738	31.09	44	3864	1.12	69	18939	0.36
Glyma.08G247000	lincRNA_1064	Chr08:21393884-21394984	0	0.289383	WT	1	91	1.08	0	388	0	9	2912	0.3	SA	0	52	0	5	276	1.77	5	1904	0.26
Glyma.08G252200	lincRNA_1065	Chr08:22153933-22154896	0.0576081	0.0995881	WT	34	437	7.21	0	345	0	9	1913	0.46	SA	32	171	15.76	2	182	1.08	5	1104	0.45
Glyma.08G252900	lincRNA_1066	Chr08:22218656-22224430	0.981547	1.34242	WT	451	460	49.5	16	2106	0.75	32	9136	0.34	SA	414	345	54.54	12	1809	0.65	37	8527	0.43
Glyma.08G254500	lincRNA_1067	Chr08:22503068-22506240	39.5948	98.8233	WT	275	252	52.18	19	1436	1.3	24	5508	0.43	SA	218	287	43.16	9	1267	0.7	13	4900	0.26
Glyma.08G260300	lincRNA_1068	Chr08:23732987-23740735	1.22192	1.41219	WT	745	807	48	768	1628	32.05	302	13186	2.23	SA	686	647	51.46	835	1715	32.74	276	12914	2.09
Glyma.08G261100	lincRNA_1069	Chr08:25037346-25039115	0	0.103439	WT	5	1091	0.45	2	657	0.3	22	4238	0.51	SA	1	509	0.19	4	338	1.16	7	2438	0.28
Glyma.08G261400	lincRNA_1070	Chr08:25668026-25669424	0	0	WT	120	5	96	404	105	79.37	100	2652	3.63	SA	118	2	98.33	306	112	73.2	85	2475	3.32
Glyma.08G263000	lincRNA_1071	Chr08:28288255-28296240	1.76662	3.8377	WT	699	735	48.74	153	2897	5.01	84	14543	0.57	SA	609	481	55.87	114	2521	4.32	84	11956	0.69
Glyma.08G264000	lincRNA_1072	Chr08:28919527-28936546	0.0133314	0.0345694	WT	1651	1352	54.97	3541	2991	54.21	1159	32531	3.44	SA	1295	1324	49.44	2645	2614	50.29	874	28911	2.93
Glyma.08G264000	lincRNA_1073	Chr08:28919527-28936546	0.0133314	0.0345694	WT	1651	1352	54.97	3541	2991	54.21	1159	32531	3.44	SA	1295	1324	49.44	2645	2614	50.29	874	28911	2.93
Glyma.08G264100	lincRNA_1074	Chr08:29734215-29745432	9.27333	14.2299	WT	549	668	45.11	95	3160	2.91	93	19757	0.46	SA	572	564	50.35	84	3028	2.69	79	19515	0.4
Glyma.08G266100	lincRNA_1075	Chr08:32444429-32452177	0.255106	1.11212	WT	149	746	16.64	69	2730	2.46	150	15495	0.95	SA	99	566	14.88	60	1907	3.05	138	11364	1.19
Glyma.08G266100	lincRNA_1076	Chr08:32444429-32452177	0.255106	1.11212	WT	149	746	16.64	69	2730	2.46	150	15495	0.95	SA	99	566	14.88	60	1907	3.05	138	11364	1.19
Glyma.08G266100	lincRNA_1077	Chr08:32444429-32452177	0.255106	1.11212	WT	149	746	16.64	69	2730	2.46	150	15495	0.95	SA	99	566	14.88	60	1907	3.05	138	11364	1.19
Glyma.08G266100	lincRNA_1078	Chr08:32444429-32452177	0.255106	1.11212	WT	149	746	16.64	69	2730	2.46	150	15495	0.95	SA	99	566	14.88	60	1907	3.05	138	11364	1.19
Glyma.08G267500	lincRNA_1079	Chr08:33622082-33630925	0.178429	0.0481959	WT	719	81	89.87	1340	321	80.67	999	15219	6.15	SA	630	56	91.83	1236	276	81.74	778	13526	5.43
Glyma.08G267500	lincRNA_1080	Chr08:33622082-33630925	0.178429	0.0481959	WT	719	81	89.87	1340	321	80.67	999	15219	6.15	SA	630	56	91.83	1236	276	81.74	778	13526	5.43
Glyma.08G267500	lincRNA_1081	Chr08:33622082-33630925	0.178429	0.0481959	WT	719	81	89.87	1340	321	80.67	999	15219	6.15	SA	630	56	91.83	1236	276	81.74	778	13526	5.43
Glyma.08G267900	lincRNA_1082	Chr08:34201858-34232218	9.13956	12.8394	WT	4573	1420	76.3	3207	9097	26.06	935	52430	1.75	SA	4202	724	85.3	2987	7646	28.09	686	45989	1.46
Glyma.08G268100	lincRNA_1083	Chr08:34270852-34273287	0	0	WT	375	56	87	426	191	69.04	351	6174	5.37	SA	285	17	94.37	308	129	70.48	198	4433	4.27
Glyma.08G279000	lincRNA_1084	Chr08:37694278-37700595	0.0384257	0.0165982	WT	19	1417	1.32	22	2093	1.04	39	9006	0.43	SA	14	1309	1.05	12	1915	0.62	43	8139	0.52
Glyma.08G281000	lincRNA_1085	Chr08:38228511-38229108	0	0	WT	233	28	89.27	199	72	73.43	76	1008	7.01	SA	155	6	96.27	122	16	88.4	28	595	4.49
Glyma.08G282500	lincRNA_1086	Chr08:38742992-38743562	0	0	WT	0	252	0	1	99	1	5	1280	0.38	SA	0	186	0	0	66	0	1	805	0.12
Glyma.08G282600	lincRNA_1087	Chr08:38828347-38845825	0.476878	1.00183	WT	562	1422	28.32	323	1174	21.57	70	7098	0.97	SA	475	1089	30.37	311	992	23.86	84	6505	1.27
Glyma.08G282800	lincRNA_1088	Chr08:38863319-38871843	16.2598	29.9703	WT	527	890	37.19	18	3474	0.51	49	14887	0.32	SA	452	727	38.33	10	2845	0.35	53	13456	0.39
Glyma.08G283900	lincRNA_1089	Chr08:39107957-39114198	0.0590274	0.693884	WT	229	513	30.86	13	2292	0.56	56	11725	0.47	SA	234	393	37.32	6	1826	0.32	29	8893	0.32
Glyma.08G284500	lincRNA_1090	Chr08:39304109-39308211	0.0967671	0.0418186	WT	55	462	10.63	61	1585	3.7	147	8007	1.8	SA	25	329	7.06	12	1180	1	35	5901	0.58
Glyma.08G284500	lincRNA_1091	Chr08:39304109-39308211	0.0967671	0.0418186	WT	55	462	10.63	61	1585	3.7	147	8007	1.8	SA	25	329	7.06	12	1180	1	35	5901	0.58
Glyma.08G290500	lincRNA_1092	Chr08:40381858-40382047	0	1.07616	WT	12	13	48	1	105	0.94	1	520	0.19	SA	14	6	70	0	79	0	1	374	0.26
Glyma.08G298900	lincRNA_1093	Chr08:41683075-41685464	10.5911	23.2261	WT	431	138	75.74	12	1219	0.97	19	4374	0.43	SA	275	112	71.05	6	777	0.76	11	2976	0.36
Glyma.08G299000	lincRNA_1094	Chr08:41714054-41715013	10.4604	19.813	WT	1	83	1.19	0	137	0	1	1425	0.07	SA	0	39	0	1	84	1.17	7	845	0.82
Glyma.08G300400	lincRNA_1095	Chr08:41830890-41843406	0.925782	3.63405	WT	650	1148	36.15	47	4047	1.14	97	21013	0.45	SA	598	933	39.05	14	4034	0.34	82	20345	0.4
Glyma.08G302300	lincRNA_1096	Chr08:42042313-42044482	0.0794549	0.151091	WT	229	329	41.03	5	953	0.52	12	2909	0.41	SA	212	304	41.08	3	942	0.31	16	2929	0.54
Glyma.08G309100	lincRNA_1097	Chr08:42804224-42808770	0.490728	0.726816	WT	2	234	0.84	5	1439	0.34	20	7612	0.26	SA	2	247	0.8	6	1270	0.47	43	7292	0.58
Glyma.08G339800	lincRNA_1098	Chr08:45607285-45611802	0.0341958	0.110841	WT	101	879	10.3	18	2308	0.77	28	7577	0.36	SA	128	581	18.05	1	1760	0.05	34	6161	0.54
Glyma.08G004300	lincRNA_1099	Chr08:322499-330712	6.29876	11.8161	WT	319	340	48.4	7	2541	0.27	57	11252	0.5	SA	279	331	45.73	15	2431	0.61	28	11455	0.24
Glyma.08G014500	lincRNA_1100	Chr08:1128631-1134459	2.4407	4.50272	WT	559	689	44.79	16	2483	0.64	35	8619	0.4	SA	525	668	44	7	2251	0.31	32	8595	0.37
Glyma.08G028200	lincRNA_1101	Chr08:2256805-2261191	14.472	21.606	WT	168	673	19.97	6	1825	0.32	44	8121	0.53	SA	144	663	17.84	6	1618	0.36	30	8072	0.37
Glyma.08G029600	lincRNA_1102	Chr08:2369464-2370789	3.90201	8.97666	WT	0	232	0	1	421	0.23	14	1710	0.81	SA	0	211	0	5	389	1.26	6	1600	0.37
Glyma.08G035700	lincRNA_1103	Chr08:2828681-2832782	14.6422	22.2763	WT	246	709	25.75	16	1595	0.99	29	6096	0.47	SA	184	646	22.16	4	1742	0.22	30	6711	0.44
Glyma.08G045200	lincRNA_1104	Chr08:3581814-3583645	24.6904	24.1711	WT	4	438	0.9	2	481	0.41	14	3586	0.38	SA	0	440	0	4	430	0.92	18	3188	0.56
Glyma.08G048300	lincRNA_1105	Chr08:3765081-3766235	0	0	WT	2	445	0.44	5	625	0.79	8	2102	0.37	SA	1	408	0.24	6	665	0.89	4	2391	0.16
Glyma.08G060200	lincRNA_1106	Chr08:4635026-4642063	1.00994	2.42453	WT	418	1326	23.96	16	3579	0.44	41	11925	0.34	SA	349	672	34.18	12	2801	0.42	29	9307	0.31
Glyma.08G069300	lincRNA_1107	Chr08:5287327-5288196	0	0.0404737	WT	4	250	1.57	1	245	0.4	3	1330	0.22	SA	0	178	0	1	173	0.57	5	1060	0.46
Glyma.08G077000	lincRNA_1108	Chr08:5851219-5851894	0.329987	0.456363	WT	1	809	0.12	1	685	0.14	6	1599	0.37	SA	1	188	0.52	0	282	0	4	1046	0.38
Glyma.08G078300	lincRNA_1109	Chr08:5973097-5977489	7.88144	15.709	WT	220	514	29.97	4	1691	0.23	22	7256	0.3	SA	224	384	36.84	10	1699	0.58	33	7248	0.45
Glyma.08G081400	lincRNA_1110	Chr08:6152130-6155753	0.255096	1.04252	WT	13	782	1.63	2	1285	0.15	20	6707	0.29	SA	2	615	0.32	2	1127	0.17	18	6018	0.29
Glyma.08G097900	lincRNA_1111	Chr08:7489719-7494791	6.13558	12.1965	WT	3	785	0.38	3	1890	0.15	24	7817	0.3	SA	5	626	0.79	7	1560	0.44	25	6854	0.36
Glyma.08G097900	lincRNA_1112	Chr08:7489719-7494791	6.13558	12.1965	WT	3	785	0.38	3	1890	0.15	24	7817	0.3	SA	5	626	0.79	7	1560	0.44	25	6854	0.36
Glyma.08G116200	lincRNA_1113	Chr08:8930266-8931787	0.473862	1.31068	WT	1	394	0.25	4	500	0.79	12	2232	0.53	SA	3	360	0.82	3	490	0.6	10	2269	0.43
Glyma.08G130000	lincRNA_1114	Chr08:10008684-10008891	3.68673	1.59333	WT	10	1	90.9	0	183	0	0	323	0	SA	14	1	93.33	1	186	0.53	4	363	1.08
Glyma.08G153900	lincRNA_1115	Chr08:11872309-11879001	0.385726	0.631809	WT	784	127	86.05	16	2131	0.74	41	11098	0.36	SA	696	68	91.09	24	2102	1.12	46	11321	0.4
Glyma.08G156800	lincRNA_1116	Chr08:12115785-12130558	0.0623843	0.208337	WT	1215	1252	49.25	61	5414	1.11	120	23188	0.51	SA	1288	1030	55.56	88	5078	1.7	89	23421	0.37
Glyma.08G162100	lincRNA_1117	Chr08:12613185-12617034	1.247	7.02736	WT	3	935	0.31	1	1278	0.07	26	7033	0.36	SA	0	727	0	2	840	0.23	24	4690	0.5
Glyma.08G163900	lincRNA_1118	Chr08:12901875-12908991	0.194165	0.354604	WT	351	490	41.73	17	3049	0.55	42	12229	0.34	SA	362	424	46.05	12	2824	0.42	51	11682	0.43
Glyma.08G164100	lincRNA_1119	Chr08:12918208-12921985	28.1778	47.9637	WT	56	456	10.93	9	1147	0.77	12	5299	0.22	SA	37	396	8.54	5	906	0.54	24	4076	0.58
Glyma.08G164600	lincRNA_1120	Chr08:12963519-12965813	0.312196	0	WT	52	84	38.23	8	1227	0.64	13	4219	0.3	SA	43	67	39.09	1	828	0.12	18	3233	0.55
Glyma.08G180800	lincRNA_1121	Chr08:14486611-14493938	13.7261	26.5338	WT	601	455	56.91	28	2606	1.06	47	11350	0.41	SA	733	318	69.74	25	2845	0.87	55	11899	0.46
Glyma.08G186900	lincRNA_1122	Chr08:14973111-14976090	17.7473	15.729	WT	198	460	30.09	4	1268	0.31	25	5335	0.46	SA	156	446	25.91	1	1327	0.07	14	5342	0.26
Glyma.08G191900	lincRNA_1123	Chr08:15431364-15437778	0.011635	0	WT	121	633	16.04	82	1306	5.9	384	9179	4.01	SA	73	551	11.69	45	1307	3.32	137	8885	1.51
Glyma.08G193600	lincRNA_1124	Chr08:15604906-15612450	0.065172	0	WT	524	696	42.95	165	2152	7.12	216	11235	1.88	SA	456	502	47.59	112	1924	5.5	147	10068	1.43
Glyma.08G196700	lincRNA_1125	Chr08:15853411-15862219	0.837435	1.09143	WT	688	442	60.88	268	2924	8.39	152	14344	1.04	SA	631	326	65.93	304	2463	10.98	138	13086	1.04
Glyma.08G212000	lincRNA_1126	Chr08:17116783-17118818	0.884875	0.158465	WT	0	155	0	1	575	0.17	11	3017	0.36	SA	1	121	0.81	1	515	0.19	10	2917	0.34
Glyma.08G214600	lincRNA_1127	Chr08:17343818-17352102	17.4415	34.1804	WT	856	579	59.65	33	3720	0.87	56	14688	0.37	SA	735	429	63.14	24	3249	0.73	59	13356	0.43
Glyma.08G214800	lincRNA_1128	Chr08:17393250-17394822	0.699642	0.782608	WT	0	151	0	1	283	0.35	11	2591	0.42	SA	1	93	1.06	2	311	0.63	11	2813	0.38
Glyma.08G219900	lincRNA_1129	Chr08:17867477-17873695	8.37578	11.6548	WT	224	193	53.71	208	2336	8.17	91	9848	0.91	SA	208	151	57.93	132	1992	6.21	41	8066	0.5
Glyma.08G221700	lincRNA_1130	Chr08:18002977-18006419	3.34945	6.22771	WT	62	1277	4.63	17	1793	0.93	21	6113	0.34	SA	17	855	1.94	7	1217	0.57	12	4294	0.27
Glyma.08G224000	lincRNA_1131	Chr08:18175288-18182199	3.11474	5.02354	WT	276	607	31.25	41	2121	1.89	65	12418	0.52	SA	223	625	26.29	31	1869	1.63	62	11340	0.54
Glyma.08G233600	lincRNA_1132	Chr08:19422282-19430876	1.5544	4.62053	WT	1096	317	77.56	396	3041	11.52	285	15188	1.84	SA	1122	287	79.63	506	2886	14.91	286	16093	1.74
Glyma.08G238800	lincRNA_1133	Chr08:20382805-20395875	3.04896	6.94915	WT	763	1043	42.24	229	4566	4.77	197	22724	0.85	SA	753	780	49.11	206	3834	5.09	126	19960	0.62
Glyma.08G241700	lincRNA_1134	Chr08:20664842-20667220	1.14588	1.56821	WT	113	182	38.3	2	620	0.32	14	2834	0.49	SA	52	300	14.77	3	878	0.34	6	3728	0.16
Glyma.08G241700	lincRNA_1135	Chr08:20664842-20667220	1.14588	1.56821	WT	113	182	38.3	2	620	0.32	14	2834	0.49	SA	52	300	14.77	3	878	0.34	6	3728	0.16
Glyma.08G246700	lincRNA_1136	Chr08:21363197-21364914	63.6096	35.4137	WT	0	153	0	5	526	0.94	10	2770	0.35	SA	0	151	0	1	430	0.23	9	2190	0.4
Glyma.08G249400	lincRNA_1137	Chr08:21748016-21750483	0.043195	0.136899	WT	226	738	23.44	5	1242	0.4	22	4756	0.46	SA	216	845	20.35	3	1399	0.21	8	5028	0.15
Glyma.08G251300	lincRNA_1138	Chr08:22006116-22010606	13.5099	19.8855	WT	280	555	33.53	9	1964	0.45	29	7148	0.4	SA	213	484	30.55	8	1570	0.5	20	6282	0.31
Glyma.08G253800	lincRNA_1139	Chr08:22343522-22371086	0.231581	0.774804	WT	3775	1451	72.23	4200	7958	34.54	2027	47224	4.11	SA	3159	1236	71.87	3298	7154	31.55	1368	42566	3.11
Glyma.08G261300	lincRNA_1140	Chr08:25170139-25171069	0	0	WT	63	12	84	140	30	82.35	125	2561	4.65	SA	65	7	90.27	120	30	80	95	2546	3.59
Glyma.08G261400	lincRNA_1141	Chr08:25668026-25669424	0	0	WT	120	5	96	404	105	79.37	100	2652	3.63	SA	118	2	98.33	306	112	73.2	85	2475	3.32
Glyma.08G262200	lincRNA_1142	Chr08:27181382-27182456	0.439409	1.34659	WT	2	379	0.52	0	236	0	2	1147	0.17	SA	1	361	0.27	0	356	0	3	1299	0.23
Glyma.08G262800	lincRNA_1143	Chr08:27785752-27790991	0.750412	3.35353	WT	143	612	18.94	8	1943	0.41	45	10585	0.42	SA	77	539	12.5	5	1536	0.32	42	8049	0.51
Glyma.08G263100	lincRNA_1144	Chr08:28322188-28334122	1.53209	2.51613	WT	1039	2546	28.98	474	5272	8.24	248	26454	0.92	SA	820	3638	18.39	391	6875	5.38	215	28420	0.75
Glyma.08G263800	lincRNA_1145	Chr08:28757510-28760755	12.0521	20.2146	WT	122	692	14.98	5	1234	0.4	24	4900	0.48	SA	58	513	10.15	0	1270	0	17	4553	0.37
Glyma.08G264000	lincRNA_1146	Chr08:28919527-28936546	0.0133314	0.0345694	WT	1651	1352	54.97	3541	2991	54.21	1159	32531	3.44	SA	1295	1324	49.44	2645	2614	50.29	874	28911	2.93
Glyma.08G264100	lincRNA_1147	Chr08:29734215-29745432	9.27333	14.2299	WT	549	668	45.11	95	3160	2.91	93	19757	0.46	SA	572	564	50.35	84	3028	2.69	79	19515	0.4
Glyma.08G264700	lincRNA_1148	Chr08:29937833-29942679	1.22318	0.474289	WT	645	69	90.33	1181	372	76.04	348	8095	4.12	SA	475	48	90.82	1193	305	79.63	245	7920	3
Glyma.08G264700	lincRNA_1149	Chr08:29937833-29942679	1.22318	0.474289	WT	645	69	90.33	1181	372	76.04	348	8095	4.12	SA	475	48	90.82	1193	305	79.63	245	7920	3
Glyma.08G266100	lincRNA_1150	Chr08:32444429-32452177	0.255106	1.11212	WT	149	746	16.64	69	2730	2.46	150	15495	0.95	SA	99	566	14.88	60	1907	3.05	138	11364	1.19
Glyma.08G266100	lincRNA_1151	Chr08:32444429-32452177	0.255106	1.11212	WT	149	746	16.64	69	2730	2.46	150	15495	0.95	SA	99	566	14.88	60	1907	3.05	138	11364	1.19
Glyma.08G266100	lincRNA_1152	Chr08:32444429-32452177	0.255106	1.11212	WT	149	746	16.64	69	2730	2.46	150	15495	0.95	SA	99	566	14.88	60	1907	3.05	138	11364	1.19
Glyma.08G266100	lincRNA_1153	Chr08:32444429-32452177	0.255106	1.11212	WT	149	746	16.64	69	2730	2.46	150	15495	0.95	SA	99	566	14.88	60	1907	3.05	138	11364	1.19
Glyma.08G272500	lincRNA_1154	Chr08:35692286-35693844	1.45196	2.70924	WT	10	1262	0.78	0	720	0	6	2087	0.28	SA	1	454	0.21	4	290	1.36	4	1096	0.36
Glyma.08G273100	lincRNA_1155	Chr08:35775553-35783965	34.37	16.1723	WT	208	1436	12.65	358	2028	15	195	14502	1.32	SA	195	1014	16.12	265	1538	14.69	165	11512	1.41
Glyma.08G273100	lincRNA_1156	Chr08:35775553-35783965	34.37	16.1723	WT	208	1436	12.65	358	2028	15	195	14502	1.32	SA	195	1014	16.12	265	1538	14.69	165	11512	1.41
Glyma.08G274500	lincRNA_1157	Chr08:36351159-36352457	0.0445684	0.154092	WT	223	27	89.2	420	185	69.42	226	3314	6.38	SA	136	18	88.31	254	128	66.49	144	2242	6.03
Glyma.08G281900	lincRNA_1158	Chr08:38660624-38661689	0	0.156451	WT	4	764	0.52	4	719	0.55	16	2142	0.74	SA	0	558	0	0	492	0	6	1533	0.38
Glyma.08G284600	lincRNA_1159	Chr08:39341695-39342850	0.622909	0.538417	WT	3	1081	0.27	1	431	0.23	10	1248	0.79	SA	4	648	0.61	0	223	0	1	578	0.17
Glyma.08G288500	lincRNA_1160	Chr08:40077107-40084522	0.768491	3.1925	WT	194	854	18.51	100	2846	3.39	205	15161	1.33	SA	131	619	17.46	49	2111	2.26	106	11404	0.92
Glyma.08G298800	lincRNA_1161	Chr08:41682117-41683075	6.27341	9.9999	WT	0	107	0	0	159	0	1	786	0.12	SA	0	92	0	0	154	0	2	503	0.39
Glyma.08G299100	lincRNA_1162	Chr08:41724843-41725764	0.108606	0.0187749	WT	363	22	94.28	26	433	5.66	20	1579	1.25	SA	283	9	96.91	18	382	4.5	20	1322	1.49
Glyma.08G301200	lincRNA_1163	Chr08:41919396-41924779	1.7834	3.10203	WT	52	852	5.75	14	1829	0.75	37	9517	0.38	SA	25	712	3.39	5	1606	0.31	44	8706	0.5
Glyma.08G301200	lincRNA_1164	Chr08:41919396-41924779	1.7834	3.10203	WT	52	852	5.75	14	1829	0.75	37	9517	0.38	SA	25	712	3.39	5	1606	0.31	44	8706	0.5
Glyma.08G301800	lincRNA_1165	Chr08:41975116-41977964	0.798344	0.666261	WT	18	496	3.5	4	1236	0.32	19	6376	0.29	SA	6	251	2.33	1	781	0.12	9	3822	0.23
Glyma.08G311800	lincRNA_1166	Chr08:43109817-43110683	0.260688	1.63363	WT	91	123	42.52	24	369	6.1	21	1947	1.06	SA	69	106	39.42	19	285	6.25	17	1646	1.02
Glyma.08G323800	lincRNA_1167	Chr08:44210997-44218321	0.375553	1.22055	WT	948	400	70.32	451	1437	23.88	220	9387	2.28	SA	742	267	73.53	379	1210	23.85	201	8198	2.39
Glyma.08G329400	lincRNA_1168	Chr08:44725522-44727983	0.429663	1.32858	WT	169	744	18.51	6	775	0.76	7	2307	0.3	SA	210	540	28	2	701	0.28	8	1936	0.41
Glyma.08G332300	lincRNA_1169	Chr08:44964340-44968328	7.78671	12.4052	WT	6	378	1.56	0	848	0	25	6493	0.38	SA	2	361	0.55	1	917	0.1	21	6750	0.31
Glyma.08G337800	lincRNA_1170	Chr08:45466883-45472572	2.2842	3.92342	WT	123	852	12.61	5	1652	0.3	46	8130	0.56	SA	178	828	17.69	4	1550	0.25	29	8355	0.34
Glyma.08G367700	lincRNA_1171	Chr08:47792489-47793777	0.668163	1.01756	WT	2	360	0.55	2	339	0.58	4	1769	0.22	SA	2	362	0.54	0	361	0	10	1800	0.55
Glyma.08G367700	lincRNA_1172	Chr08:47792489-47793777	0.668163	1.01756	WT	2	360	0.55	2	339	0.58	4	1769	0.22	SA	2	362	0.54	0	361	0	10	1800	0.55
Glyma.09G004700	lincRNA_1174	Chr09:384994-387142	4.84234	12.0149	WT	1	240	0.41	1	974	0.1	13	4274	0.3	SA	4	187	2.09	1	739	0.13	13	3142	0.41
Glyma.09G009400	lincRNA_1175	Chr09:748216-751298	4.36418	6.01555	WT	11	380	2.81	6	1406	0.42	13	5657	0.22	SA	17	342	4.73	3	1042	0.28	11	4408	0.24
Glyma.09G011300	lincRNA_1176	Chr09:875790-878591	5.50062	7.90772	WT	4	1849	0.21	7	1513	0.46	14	3871	0.36	SA	3	1493	0.2	9	1177	0.75	9	2993	0.29
Glyma.09G017300	lincRNA_1177	Chr09:1354500-1360631	11.1788	14.2474	WT	212	752	21.99	75	1944	3.71	43	10297	0.41	SA	234	595	28.22	73	1921	3.66	41	8875	0.45
Glyma.09G023500	lincRNA_1178	Chr09:1904260-1904896	0	0.31081	WT	2	336	0.59	3	290	1.02	3	1378	0.21	SA	0	218	0	0	177	0	3	1356	0.22
Glyma.09G030400	lincRNA_1179	Chr09:2511814-2515073	8.31621	16.6811	WT	35	984	3.43	2	1035	0.19	17	4888	0.34	SA	74	586	11.21	6	971	0.61	15	4567	0.32
Glyma.09G036900	lincRNA_1180	Chr09:3076700-3077831	1.51926	1.64202	WT	2	222	0.89	1	282	0.35	3	1562	0.19	SA	0	173	0	0	217	0	1	1170	0.08
Glyma.09G037100	lincRNA_1181	Chr09:3093740-3096174	24.472	33.4468	WT	2	505	0.39	1	582	0.17	23	4574	0.5	SA	0	367	0	0	415	0	16	4034	0.39
Glyma.09G042500	lincRNA_1182	Chr09:3625196-3626544	1.52423	4.99122	WT	3	471	0.63	2	424	0.46	6	2044	0.29	SA	0	327	0	1	324	0.3	3	1714	0.17
Glyma.09G044400	lincRNA_1183	Chr09:3793018-3798367	1.69345	2.87962	WT	230	1261	15.42	38	1660	2.23	42	7251	0.57	SA	190	953	16.62	22	1404	1.54	22	6612	0.33
Glyma.09G052200	lincRNA_1184	Chr09:4540283-4557984	3.57372	5.58732	WT	1716	1098	60.98	34	6690	0.5	117	30181	0.38	SA	1761	839	67.73	28	6640	0.41	138	29497	0.46
Glyma.09G055100	lincRNA_1185	Chr09:4905411-4906443	0	0	WT	0	61	0	0	211	0	5	1006	0.49	SA	0	36	0	0	129	0	2	733	0.27
Glyma.09G056400	lincRNA_1186	Chr09:5080363-5088515	0.336788	1.95254	WT	634	1330	32.28	262	2609	9.12	152	12940	1.16	SA	650	1050	38.23	293	2138	12.05	208	11190	1.82
Glyma.09G067000	lincRNA_1187	Chr09:6617755-6619426	0.574429	1.43437	WT	7	2670	0.26	2	1320	0.15	6	2652	0.22	SA	4	1219	0.32	4	601	0.66	2	1268	0.15
Glyma.09G068700	lincRNA_1188	Chr09:6964111-6966695	1.23677	0.905123	WT	0	107	0	7	786	0.88	9	4163	0.21	SA	0	102	0	3	580	0.51	7	3108	0.22
Glyma.09G077400	lincRNA_1189	Chr09:8530168-8534977	1.56917	5.58302	WT	90	359	20.04	2	1613	0.12	40	7626	0.52	SA	102	323	24	6	1544	0.38	13	7335	0.17
Glyma.09G077500	lincRNA_1190	Chr09:8552056-8556069	67.3381	103.363	WT	206	457	31.07	12	1867	0.63	32	7689	0.41	SA	163	254	39.08	12	1250	0.95	24	5600	0.42
Glyma.09G085500	lincRNA_1191	Chr09:10519360-10522202	0	0	WT	0	697	0	3	738	0.4	23	4404	0.51	SA	1	521	0.19	2	682	0.29	18	3954	0.45
Glyma.09G088100	lincRNA_1192	Chr09:11605858-11606639	0	0	WT	59	2	96.72	213	59	78.3	147	1872	7.28	SA	49	2	96.07	191	36	84.14	136	1782	7.09
Glyma.09G089300	lincRNA_1193	Chr09:11866554-11867046	0	0	WT	70	5	93.33	68	33	67.32	100	1642	5.74	SA	59	10	85.5	58	27	68.23	51	1347	3.64
Glyma.09G089800	lincRNA_1194	Chr09:12024389-12024969	0	0	WT	142	12	92.2	63	20	75.9	133	1265	9.51	SA	88	5	94.62	48	12	80	71	797	8.17
Glyma.09G092900	lincRNA_1195	Chr09:12778327-12779010	0	0	WT	64	2	96.96	292	23	92.69	122	1682	6.76	SA	60	4	93.75	204	36	85	78	1383	5.33
Glyma.09G093600	lincRNA_1196	Chr09:12938343-12941397	2.60387	3.03074	WT	3	691	0.43	1	725	0.13	31	6744	0.45	SA	0	432	0	1	485	0.2	17	4906	0.34
Glyma.09G094500	lincRNA_1197	Chr09:13231024-13231740	0	0	WT	165	10	94.28	54	16	77.14	79	1859	4.07	SA	192	13	93.65	62	27	69.66	67	1774	3.63
Glyma.09G095300	lincRNA_1198	Chr09:13741071-13742266	0.0854402	0	WT	354	31	91.94	352	148	70.4	140	2589	5.13	SA	218	13	94.37	254	94	72.98	87	1796	4.62
Glyma.09G097700	lincRNA_1199	Chr09:16058154-16063791	26.8919	37.4574	WT	316	767	29.17	44	1554	2.75	28	8958	0.31	SA	349	638	35.35	18	1460	1.21	34	8732	0.38
Glyma.09G097700	lincRNA_1200	Chr09:16058154-16063791	26.8919	37.4574	WT	316	767	29.17	44	1554	2.75	28	8958	0.31	SA	349	638	35.35	18	1460	1.21	34	8732	0.38
Glyma.09G097700	lincRNA_1201	Chr09:16058154-16063791	26.8919	37.4574	WT	316	767	29.17	44	1554	2.75	28	8958	0.31	SA	349	638	35.35	18	1460	1.21	34	8732	0.38
Glyma.09G107100	lincRNA_1202	Chr09:20134471-20135941	4.70623	6.47937	WT	17	102	14.28	20	345	5.47	15	2817	0.52	SA	39	70	35.77	30	246	10.86	8	2366	0.33
Glyma.09G108300	lincRNA_1203	Chr09:20555752-20559091	0	0.00192531	WT	457	54	89.43	1235	271	82	351	7076	4.72	SA	347	20	94.55	928	202	82.12	287	5495	4.96
Glyma.09G109300	lincRNA_1204	Chr09:21302053-21303250	0	0	WT	0	162	0	1	350	0.28	7	2334	0.29	SA	0	143	0	0	220	0	6	1712	0.34
Glyma.09G109300	lincRNA_1205	Chr09:21302053-21303250	0	0	WT	0	162	0	1	350	0.28	7	2334	0.29	SA	0	143	0	0	220	0	6	1712	0.34
Glyma.09G112500	lincRNA_1206	Chr09:22344352-22351461	3.45423	5.58764	WT	439	752	36.85	21	2804	0.74	57	11671	0.48	SA	344	411	45.56	11	2055	0.53	30	9711	0.3
Glyma.09G113200	lincRNA_1207	Chr09:22639149-22644892	0	0	WT	848	273	75.64	871	468	65.04	472	11751	3.86	SA	595	238	71.42	588	500	54.04	264	9464	2.71
Glyma.09G113200	lincRNA_1208	Chr09:22639149-22644892	0	0	WT	848	273	75.64	871	468	65.04	472	11751	3.86	SA	595	238	71.42	588	500	54.04	264	9464	2.71
Glyma.09G113500	lincRNA_1209	Chr09:23071691-23078035	0	0	WT	635	178	78.1	1281	881	59.25	538	15794	3.29	SA	475	139	77.36	894	702	56.01	320	11552	2.69
Glyma.09G113600	lincRNA_1210	Chr09:23342765-23343020	0	0.207525	WT	6	45	11.76	6	71	7.79	0	552	0	SA	13	58	18.3	12	90	11.76	4	638	0.62
Glyma.09G113900	lincRNA_1211	Chr09:24272096-24272495	0.790087	3.41459	WT	0	97	0	3	179	1.64	0	1045	0	SA	0	63	0	0	103	0	2	625	0.31
Glyma.09G114500	lincRNA_1212	Chr09:24709383-24727876	4.937	10.4398	WT	1431	1043	57.84	87	5183	1.65	137	25708	0.53	SA	1311	766	63.11	48	4905	0.96	103	24903	0.41
Glyma.09G114800	lincRNA_1213	Chr09:24748244-24748667	0	0	WT	419	62	87.11	384	88	81.35	34	815	4	SA	101	15	87.06	91	12	88.34	7	262	2.6
Glyma.09G116000	lincRNA_1214	Chr09:25611242-25614307	3.19266	4.15867	WT	134	1589	7.77	5	2155	0.23	9	5474	0.16	SA	55	804	6.4	5	1401	0.35	28	4187	0.66
Glyma.09G116000	lincRNA_1215	Chr09:25611242-25614307	3.19266	4.15867	WT	134	1589	7.77	5	2155	0.23	9	5474	0.16	SA	55	804	6.4	5	1401	0.35	28	4187	0.66
Glyma.09G116100	lincRNA_1216	Chr09:26549729-26551878	2.39099	5.2261	WT	4	248	1.58	7	1098	0.63	6	3998	0.14	SA	2	235	0.84	1	871	0.11	9	3304	0.27
Glyma.09G116400	lincRNA_1217	Chr09:27000652-27003076	2.20994	3.18145	WT	4	1294	0.3	4	1068	0.37	11	3323	0.32	SA	4	501	0.79	1	522	0.19	3	2182	0.13
Glyma.09G117000	lincRNA_1218	Chr09:27051738-27054310	0	0	WT	154	262	37.01	125	522	19.31	139	4226	3.18	SA	186	153	54.86	143	316	31.15	102	3141	3.14
Glyma.09G117200	lincRNA_1219	Chr09:27377354-27380798	0	0.106285	WT	4	534	0.74	8	1558	0.51	37	7027	0.52	SA	0	353	0	4	985	0.4	23	5301	0.43
Glyma.09G117600	lincRNA_1220	Chr09:27641869-27646201	12.1099	15.721	WT	94	269	25.89	10	1449	0.68	43	6563	0.65	SA	99	407	19.56	4	1491	0.26	24	7075	0.33
Glyma.09G120500	lincRNA_1221	Chr09:28954682-28960701	0.386232	0.0491601	WT	572	475	54.63	457	849	34.99	241	8846	2.65	SA	329	318	50.85	274	664	29.21	107	6986	1.5
Glyma.09G124800	lincRNA_1222	Chr09:30448337-30454983	13.0463	20.3656	WT	251	457	35.45	18	1911	0.93	36	9136	0.39	SA	307	355	46.37	15	1909	0.77	30	9091	0.32
Glyma.09G127000	lincRNA_1223	Chr09:31286628-31294086	5.27691	11.7347	WT	293	523	35.9	12	2888	0.41	53	12537	0.42	SA	263	355	42.55	20	2637	0.75	40	12203	0.32
Glyma.09G127000	lincRNA_1224	Chr09:31286628-31294086	5.27691	11.7347	WT	293	523	35.9	12	2888	0.41	53	12537	0.42	SA	263	355	42.55	20	2637	0.75	40	12203	0.32
Glyma.09G127000	lincRNA_1225	Chr09:31286628-31294086	5.27691	11.7347	WT	293	523	35.9	12	2888	0.41	53	12537	0.42	SA	263	355	42.55	20	2637	0.75	40	12203	0.32
Glyma.09G127000	lincRNA_1226	Chr09:31286628-31294086	5.27691	11.7347	WT	293	523	35.9	12	2888	0.41	53	12537	0.42	SA	263	355	42.55	20	2637	0.75	40	12203	0.32
Glyma.09G127000	lincRNA_1227	Chr09:31286628-31294086	5.27691	11.7347	WT	293	523	35.9	12	2888	0.41	53	12537	0.42	SA	263	355	42.55	20	2637	0.75	40	12203	0.32
Glyma.09G127000	lincRNA_1228	Chr09:31286628-31294086	5.27691	11.7347	WT	293	523	35.9	12	2888	0.41	53	12537	0.42	SA	263	355	42.55	20	2637	0.75	40	12203	0.32
Glyma.09G127400	lincRNA_1229	Chr09:31617860-31619147	0.0682497	0.68785	WT	159	27	85.48	259	120	68.33	126	2649	4.54	SA	199	16	92.55	248	80	75.6	103	2333	4.22
Glyma.09G128300	lincRNA_1230	Chr09:31971779-31973135	5.36152	15.274	WT	2	1257	0.15	2	437	0.45	10	2183	0.45	SA	1	494	0.2	0	164	0	4	883	0.45
Glyma.09G134400	lincRNA_1231	Chr09:33445839-33448200	0	0	WT	4	888	0.44	7	1180	0.58	23	5250	0.43	SA	4	579	0.68	5	786	0.63	11	3646	0.3
Glyma.09G140100	lincRNA_1232	Chr09:34763951-34765111	0	0	WT	2	352	0.56	3	440	0.67	13	2316	0.55	SA	1	218	0.45	1	283	0.35	3	1517	0.19
Glyma.09G143800	lincRNA_1233	Chr09:35754453-35757995	12.512	13.4221	WT	111	662	14.35	6	1159	0.51	24	6674	0.35	SA	148	499	22.87	12	1091	1.08	25	6045	0.41
Glyma.09G144300	lincRNA_1234	Chr09:35821877-35826785	0.762751	0.817523	WT	61	825	6.88	104	1314	7.33	56	8475	0.65	SA	26	642	3.89	44	1001	4.21	42	7049	0.59
Glyma.09G165500	lincRNA_1235	Chr09:38944406-38945137	0.236086	1.17336	WT	157	24	86.74	2	508	0.39	5	1824	0.27	SA	137	7	95.13	0	493	0	6	1712	0.34
Glyma.09G171200	lincRNA_1236	Chr09:39623176-39625286	0.460904	0.898714	WT	15	279	5.1	0	440	0	6	2169	0.27	SA	26	209	11.06	0	407	0	6	2287	0.26
Glyma.09G172400	lincRNA_1237	Chr09:39707035-39709045	0	0	WT	24	199	10.76	3	479	0.62	6	2624	0.22	SA	29	205	12.39	2	534	0.37	14	2972	0.46
Glyma.09G173200	lincRNA_1238	Chr09:39770768-39775149	84.1069	139.436	WT	4	480	0.82	6	1158	0.51	26	7029	0.36	SA	2	385	0.51	2	954	0.2	19	5774	0.32
Glyma.09G177500	lincRNA_1239	Chr09:40196450-40202268	6.79278	11.9484	WT	97	979	9.01	5	2189	0.22	21	6375	0.32	SA	79	726	9.81	7	1747	0.39	24	6046	0.39
Glyma.09G177900	lincRNA_1240	Chr09:40257417-40260450	0.0441789	0	WT	428	486	46.82	274	740	27.02	188	5715	3.18	SA	192	385	33.27	112	647	14.75	74	4428	1.64
Glyma.09G186700	lincRNA_1241	Chr09:41147590-41150204	6.88979	19.9016	WT	0	698	0	8	1136	0.69	12	4432	0.27	SA	4	380	1.04	4	862	0.46	14	3362	0.41
Glyma.09G190100	lincRNA_1242	Chr09:41466758-41469357	2.52668	3.38891	WT	6	605	0.98	0	955	0	19	4306	0.43	SA	10	526	1.86	8	779	1.01	14	3937	0.35
Glyma.09G191200	lincRNA_1243	Chr09:41587925-41592094	3.8929	9.74263	WT	66	611	9.74	13	1547	0.83	33	7266	0.45	SA	41	603	6.36	5	1468	0.33	22	7055	0.31
Glyma.09G192200	lincRNA_1244	Chr09:41683949-41688318	5.34116	9.08524	WT	108	578	15.74	7	1167	0.59	29	7035	0.41	SA	102	292	25.88	8	1046	0.75	21	6433	0.32
Glyma.09G193900	lincRNA_1245	Chr09:41840623-41843965	31.3732	44.8995	WT	243	208	53.88	6	1589	0.37	23	5953	0.38	SA	212	203	51.08	4	1450	0.27	18	5464	0.32
Glyma.09G194100	lincRNA_1246	Chr09:41846462-41848323	7.98143	12.1187	WT	0	269	0	12	1040	1.14	15	3673	0.4	SA	1	229	0.43	1	826	0.12	11	2999	0.36
Glyma.09G203000	lincRNA_1247	Chr09:42712440-42714346	12.705	7.35474	WT	0	83	0	4	614	0.64	10	3286	0.3	SA	0	71	0	4	635	0.62	13	3389	0.38
Glyma.09G203500	lincRNA_1248	Chr09:42787052-42795485	76.0251	114.919	WT	4	2250	0.17	18	3113	0.57	60	14510	0.41	SA	1	1995	0.05	16	2653	0.59	43	13034	0.32
Glyma.09G207500	lincRNA_1249	Chr09:43191125-43198006	0	0.035814	WT	7	1430	0.48	9	2187	0.4	44	10494	0.41	SA	4	999	0.39	5	1519	0.32	25	8065	0.3
Glyma.09G216000	lincRNA_1250	Chr09:43944795-43946062	10.576	20.4901	WT	1	234	0.42	1	355	0.28	14	2230	0.62	SA	0	192	0	3	329	0.9	2	1933	0.1
Glyma.09G225500	lincRNA_1251	Chr09:45028905-45036622	0.138989	0.120136	WT	4	1897	0.21	14	3007	0.46	43	12597	0.34	SA	8	1644	0.48	8	2554	0.31	34	11784	0.28
Glyma.09G240800	lincRNA_1252	Chr09:46318980-46319991	23.8662	26.7079	WT	4	817	0.48	3	502	0.59	7	1545	0.45	SA	0	506	0	1	283	0.35	2	1142	0.17
Glyma.09G247000	lincRNA_1253	Chr09:46850617-46852027	0.592553	2.19505	WT	0	177	0	0	262	0	11	1725	0.63	SA	0	122	0	2	175	1.12	5	1339	0.37
Glyma.09G249100	lincRNA_1254	Chr09:47020463-47026577	3.03549	4.98098	WT	238	637	27.2	8	2391	0.33	35	10621	0.32	SA	269	642	29.52	15	2324	0.64	34	9800	0.34
Glyma.09G251200	lincRNA_1255	Chr09:47168469-47176871	5.03301	10.014	WT	174	704	19.81	17	3039	0.55	66	12474	0.52	SA	223	777	22.3	18	3522	0.5	50	15099	0.33
Glyma.09G255900	lincRNA_1256	Chr09:47520954-47521167	0.839984	0.726048	WT	0	23	0	0	42	0	0	285	0	SA	0	21	0	0	51	0	3	378	0.78
Glyma.09G270200	lincRNA_1257	Chr09:48725416-48728520	1.0612	1.80289	WT	88	1023	7.92	7	1416	0.49	19	5079	0.37	SA	70	524	11.78	5	1220	0.4	17	4896	0.34
Glyma.09G277000	lincRNA_1258	Chr09:49243592-49247193	88.224	99.4667	WT	149	163	47.75	3	1137	0.26	21	5432	0.38	SA	108	178	37.76	5	1018	0.48	17	4764	0.35
Glyma.09G000900	lincRNA_1259	Chr09:72960-76827	2.75966	3.89606	WT	45	356	11.22	2	379	0.52	4	1385	0.28	SA	69	198	25.84	1	306	0.32	10	1228	0.8
Glyma.09G008500	lincRNA_1260	Chr09:672159-676942	5.37249	6.48151	WT	123	638	16.16	8	1569	0.5	21	5892	0.35	SA	132	660	16.66	5	1847	0.26	25	6896	0.36
Glyma.09G018400	lincRNA_1261	Chr09:1444555-1448703	4.35504	4.85764	WT	128	413	23.65	11	1198	0.9	14	5694	0.24	SA	118	442	21.07	2	1111	0.17	16	5920	0.26
Glyma.09G020000	lincRNA_1262	Chr09:1578423-1583527	3.35434	7.37219	WT	201	329	37.92	13	1953	0.66	36	7118	0.5	SA	183	237	43.57	14	1677	0.82	23	7239	0.31
Glyma.09G051900	lincRNA_1263	Chr09:4508891-4509626	13.5318	10.7343	WT	0	35	0	1	265	0.37	6	1814	0.32	SA	0	36	0	2	236	0.84	5	1688	0.29
Glyma.09G051900	lincRNA_1264	Chr09:4508891-4509626	13.5318	10.7343	WT	0	35	0	1	265	0.37	6	1814	0.32	SA	0	36	0	2	236	0.84	5	1688	0.29
Glyma.09G057500	lincRNA_1265	Chr09:5213773-5218253	0.832712	1.8138	WT	332	234	58.65	8	1518	0.52	27	7794	0.34	SA	294	210	58.33	9	1242	0.71	21	6408	0.32
Glyma.09G058500	lincRNA_1266	Chr09:5372973-5373347	0	1.21736	WT	36	5	87.8	1	155	0.64	1	480	0.2	SA	46	11	80.7	0	156	0	0	597	0
Glyma.09G061600	lincRNA_1267	Chr09:5818903-5820193	1.09135	3.69881	WT	0	825	0	1	386	0.25	5	1706	0.29	SA	5	590	0.84	1	294	0.33	4	1314	0.3
Glyma.09G074300	lincRNA_1268	Chr09:7993667-8002272	6.0787	11.5299	WT	516	613	45.7	9	3252	0.27	55	14216	0.38	SA	442	443	49.94	8	2793	0.28	42	12740	0.32
Glyma.09G077500	lincRNA_1269	Chr09:8552056-8556069	67.3381	103.363	WT	206	457	31.07	12	1867	0.63	32	7689	0.41	SA	163	254	39.08	12	1250	0.95	24	5600	0.42
Glyma.09G081800	lincRNA_1270	Chr09:9565291-9570711	1.98452	4.13688	WT	245	527	31.73	5	2077	0.24	32	10119	0.31	SA	174	601	22.45	3	1892	0.15	34	8732	0.38
Glyma.09G084100	lincRNA_1271	Chr09:10091140-10096224	2.33024	5.80734	WT	223	1139	16.37	12	2121	0.56	29	7353	0.39	SA	263	877	23.07	13	2059	0.62	38	7326	0.51
Glyma.09G084100	lincRNA_1272	Chr09:10091140-10096224	2.33024	5.80734	WT	223	1139	16.37	12	2121	0.56	29	7353	0.39	SA	263	877	23.07	13	2059	0.62	38	7326	0.51
Glyma.09G087000	lincRNA_1273	Chr09:10888892-10889294	0	0.807321	WT	25	336	6.92	5	438	1.12	17	1290	1.3	SA	15	189	7.35	1	244	0.4	1	751	0.13
Glyma.09G087100	lincRNA_1274	Chr09:11123367-11127463	0	0	WT	259	630	29.13	317	979	24.45	192	8412	2.23	SA	146	396	26.93	194	672	22.4	77	5855	1.29
Glyma.09G087400	lincRNA_1275	Chr09:11333725-11339563	2.48575	13.2753	WT	18	687	2.55	291	1573	15.61	163	9839	1.62	SA	22	691	3.08	161	1541	9.45	86	8994	0.94
Glyma.09G090300	lincRNA_1276	Chr09:12167491-12171693	12.0254	17.0271	WT	199	305	39.48	7	1651	0.42	37	6988	0.52	SA	222	343	39.29	5	1660	0.3	20	7006	0.28
Glyma.09G091700	lincRNA_1277	Chr09:12359873-12367032	3.491	4.91737	WT	809	1357	37.34	36	2564	1.38	52	12491	0.41	SA	528	930	36.21	22	1878	1.15	41	9930	0.41
Glyma.09G092000	lincRNA_1278	Chr09:12468075-12469992	0	0	WT	683	73	90.34	627	196	76.18	268	4316	5.84	SA	440	35	92.63	421	119	77.96	206	3427	5.67
Glyma.09G092000	lincRNA_1279	Chr09:12468075-12469992	0	0	WT	683	73	90.34	627	196	76.18	268	4316	5.84	SA	440	35	92.63	421	119	77.96	206	3427	5.67
Glyma.09G092300	lincRNA_1280	Chr09:12536537-12537023	0	0	WT	97	17	85.08	194	91	68.07	94	1606	5.52	SA	69	8	89.61	156	42	78.78	78	1117	6.52
Glyma.09G093800	lincRNA_1281	Chr09:12983149-12988076	1.38091	2.09933	WT	14	430	3.15	14	1028	1.34	31	8794	0.35	SA	10	369	2.63	9	883	1	19	7569	0.25
Glyma.09G097700	lincRNA_1282	Chr09:16058154-16063791	26.8919	37.4574	WT	316	767	29.17	44	1554	2.75	28	8958	0.31	SA	349	638	35.35	18	1460	1.21	34	8732	0.38
Glyma.09G103300	lincRNA_1283	Chr09:19102005-19105789	2.96718	5.72824	WT	46	1053	4.18	6	1474	0.4	26	6292	0.41	SA	81	564	12.55	2	1075	0.18	13	5515	0.23
Glyma.09G103700	lincRNA_1284	Chr09:19214412-19217929	21.6791	28.6567	WT	105	712	12.85	6	1252	0.47	28	5300	0.52	SA	149	318	31.9	10	1046	0.94	20	5073	0.39
Glyma.09G103900	lincRNA_1285	Chr09:19324178-19329583	0	0	WT	839	89	90.4	592	914	39.3	263	11749	2.18	SA	570	34	94.37	386	841	31.45	113	9344	1.19
Glyma.09G105700	lincRNA_1286	Chr09:19677272-19678420	0	0.0704147	WT	206	30	87.28	395	101	79.63	207	3167	6.13	SA	133	6	95.68	295	80	78.66	162	2014	7.44
Glyma.09G107100	lincRNA_1287	Chr09:20134471-20135941	4.70623	6.47937	WT	17	102	14.28	20	345	5.47	15	2817	0.52	SA	39	70	35.77	30	246	10.86	8	2366	0.33
Glyma.09G109000	lincRNA_1288	Chr09:21188852-21197432	1.61097	4.38095	WT	911	692	56.83	27	3781	0.7	66	14218	0.46	SA	794	453	63.67	20	3007	0.66	48	12433	0.38
Glyma.09G112100	lincRNA_1289	Chr09:22252981-22254586	0	0.108869	WT	3	302	0.98	5	682	0.72	44	3190	1.36	SA	4	211	1.86	4	529	0.75	39	2581	1.48
Glyma.09G113900	lincRNA_1290	Chr09:24272096-24272495	0.790087	3.41459	WT	0	97	0	3	179	1.64	0	1045	0	SA	0	63	0	0	103	0	2	625	0.31
Glyma.09G113900	lincRNA_1291	Chr09:24272096-24272495	0.790087	3.41459	WT	0	97	0	3	179	1.64	0	1045	0	SA	0	63	0	0	103	0	2	625	0.31
Glyma.09G124000	lincRNA_1292	Chr09:30049772-30050165	0	0	WT	0	38	0	0	225	0	1	908	0.11	SA	4	22	15.38	0	185	0	1	758	0.13
Glyma.09G124900	lincRNA_1293	Chr09:30840389-30858389	0.139788	0.0426449	WT	2028	933	68.49	1684	4395	27.7	616	28525	2.11	SA	1743	756	69.74	1597	4165	27.71	452	26535	1.67
Glyma.09G128100	lincRNA_1294	Chr09:31913100-31917994	0.763078	0.952718	WT	350	438	44.41	628	774	44.79	199	8321	2.33	SA	446	323	57.99	570	620	47.89	168	7054	2.32
Glyma.09G131000	lincRNA_1295	Chr09:32639642-32641002	0.0630852	0.0545283	WT	105	10	91.3	695	147	82.54	240	3489	6.43	SA	46	3	93.87	399	68	85.43	127	1744	6.78
Glyma.09G131100	lincRNA_1296	Chr09:32677806-32679015	8.70828	4.07077	WT	0	214	0	4	543	0.73	12	2290	0.52	SA	1	180	0.55	0	414	0	3	1836	0.16
Glyma.09G136300	lincRNA_1297	Chr09:33825159-33825318	0	0	WT	26	2	92.85	119	5	95.96	73	597	10.89	SA	10	0	100	41	8	83.67	23	244	8.61
Glyma.09G140400	lincRNA_1298	Chr09:34804634-34806006	0.126696	0.438044	WT	2	182	1.08	0	500	0	6	2171	0.27	SA	0	134	0	3	330	0.9	6	1756	0.34
Glyma.09G141100	lincRNA_1299	Chr09:35000330-35005734	0	0.0744935	WT	625	88	87.65	281	458	38.02	322	7371	4.18	SA	459	80	85.15	229	513	30.86	147	5644	2.53
Glyma.09G151200	lincRNA_1300	Chr09:37262434-37263121	0	0.0858567	WT	110	11	90.9	345	60	85.18	86	1314	6.14	SA	87	3	96.66	232	33	87.54	72	749	8.76
Glyma.09G168800	lincRNA_1301	Chr09:39356626-39358432	0.399451	0.421061	WT	0	829	0	6	1043	0.57	18	4227	0.42	SA	4	458	0.86	0	633	0	6	2698	0.22
Glyma.09G171500	lincRNA_1302	Chr09:39630510-39630867	0.799706	2.93774	WT	234	20	92.12	122	40	75.3	131	1138	10.32	SA	172	5	97.17	96	34	73.84	38	582	6.12
Glyma.09G171600	lincRNA_1303	Chr09:39644736-39649123	33.0695	57.2532	WT	122	412	22.84	8	1378	0.57	35	7863	0.44	SA	118	442	21.07	0	1515	0	35	7968	0.43
Glyma.09G172800	lincRNA_1304	Chr09:39739060-39742166	0.567154	0.245113	WT	1	335	0.29	3	940	0.31	18	4930	0.36	SA	0	278	0	1	612	0.16	13	3424	0.37
Glyma.09G179900	lincRNA_1305	Chr09:40495675-40497969	39.7856	64.4714	WT	12	687	1.71	5	751	0.66	14	3657	0.38	SA	8	377	2.07	1	507	0.19	11	3052	0.35
Glyma.09G180900	lincRNA_1306	Chr09:40579786-40580044	0	0.400974	WT	0	11	0	0	34	0	3	301	0.98	SA	0	22	0	0	64	0	0	585	0
Glyma.09G189900	lincRNA_1307	Chr09:41452903-41455957	1.32299	1.62897	WT	5	1742	0.28	3	1190	0.25	25	4821	0.51	SA	1	600	0.16	0	659	0	14	3616	0.38
Glyma.09G190700	lincRNA_1308	Chr09:41541779-41545610	0.126294	0.429829	WT	0	440	0	1	990	0.1	32	6354	0.5	SA	0	293	0	3	733	0.4	22	4672	0.46
Glyma.09G203700	lincRNA_1309	Chr09:42804365-42807154	0.0997759	0	WT	51	291	14.91	14	1088	1.27	25	5106	0.48	SA	22	180	10.89	12	969	1.22	22	4200	0.52
Glyma.09G214300	lincRNA_1310	Chr09:43763680-43767779	7.17505	16.5332	WT	166	562	22.8	5	1182	0.42	26	5668	0.45	SA	145	462	23.88	2	970	0.2	17	4797	0.35
Glyma.09G215100	lincRNA_1311	Chr09:43838370-43848146	0.565797	1.187	WT	679	870	43.83	100	3410	2.84	90	13753	0.65	SA	730	524	58.21	68	3419	1.95	86	14449	0.59
Glyma.09G223500	lincRNA_1312	Chr09:44817318-44823730	0.260257	0.589384	WT	493	679	42.06	17	3118	0.54	48	12995	0.36	SA	390	536	42.11	22	2425	0.89	38	10300	0.36
Glyma.09G223500	lincRNA_1313	Chr09:44817318-44823730	0.260257	0.589384	WT	493	679	42.06	17	3118	0.54	48	12995	0.36	SA	390	536	42.11	22	2425	0.89	38	10300	0.36
Glyma.09G223500	lincRNA_1314	Chr09:44817318-44823730	0.260257	0.589384	WT	493	679	42.06	17	3118	0.54	48	12995	0.36	SA	390	536	42.11	22	2425	0.89	38	10300	0.36
Glyma.09G233500	lincRNA_1315	Chr09:45614997-45618663	3.21634	5.43898	WT	2	1386	0.14	3	1813	0.16	34	7097	0.47	SA	4	873	0.45	5	1404	0.35	23	5343	0.42
Glyma.09G238100	lincRNA_1316	Chr09:45974637-45977115	7.84132	13.4922	WT	3	335	0.88	1	633	0.15	23	3215	0.71	SA	1	420	0.23	2	850	0.23	15	4256	0.35
Glyma.09G239900	lincRNA_1317	Chr09:46229539-46234782	16.499	16.1408	WT	3	938	0.31	9	1753	0.51	34	7844	0.43	SA	2	715	0.27	7	1271	0.54	19	6347	0.29
Glyma.09G242900	lincRNA_1318	Chr09:46520641-46525699	0.967306	1.6342	WT	360	664	35.15	14	2310	0.6	37	8979	0.41	SA	214	428	33.33	6	1403	0.42	23	6471	0.35
Glyma.09G250600	lincRNA_1319	Chr09:47129127-47130986	23.3423	33.9123	WT	1	746	0.13	0	476	0	7	2209	0.31	SA	1	745	0.13	3	616	0.48	4	2199	0.18
Glyma.09G253800	lincRNA_1320	Chr09:47356239-47357763	5.47358	23.0293	WT	1	162	0.61	2	276	0.71	13	2196	0.58	SA	3	146	2.01	0	262	0	8	1987	0.4
Glyma.09G270600	lincRNA_1321	Chr09:48753176-48754562	0	0.176197	WT	0	119	0	0	505	0	10	2591	0.38	SA	0	155	0	2	584	0.34	10	2934	0.33
Glyma.09G272500	lincRNA_1322	Chr09:48897449-48901961	0.378404	0.606357	WT	207	289	41.73	10	2000	0.49	32	8247	0.38	SA	150	287	34.32	10	1795	0.55	28	7866	0.35
Glyma.09G276500	lincRNA_1323	Chr09:49193441-49195701	1.4216	2.54377	WT	103	284	26.61	4	1092	0.36	10	4102	0.24	SA	70	204	25.54	3	725	0.41	11	2965	0.36
Glyma.09G280700	lincRNA_1324	Chr09:49578260-49582235	0.409821	2.6843	WT	4	664	0.59	4	1747	0.22	27	8977	0.29	SA	6	351	1.68	4	916	0.43	25	5456	0.45
Glyma.09G282500	lincRNA_1325	Chr09:49807252-49828140	0.494751	0.757095	WT	314	1931	13.98	61	7237	0.83	138	35423	0.38	SA	396	1785	18.15	64	7363	0.86	175	36623	0.47
Glyma.09G282500	lincRNA_1326	Chr09:49807252-49828140	0.494751	0.757095	WT	314	1931	13.98	61	7237	0.83	138	35423	0.38	SA	396	1785	18.15	64	7363	0.86	175	36623	0.47
Glyma.10G000400	lincRNA_1328	Chr10:62861-66335	3.54233	9.084	WT	4	1230	0.32	4	1286	0.31	28	5709	0.48	SA	5	859	0.57	4	1091	0.36	23	4594	0.49
Glyma.10G004400	lincRNA_1329	Chr10:433108-438859	6.19665	12.9773	WT	181	391	31.64	9	1601	0.55	23	9184	0.24	SA	239	365	39.56	9	1674	0.53	40	9908	0.4
Glyma.10G005100	lincRNA_1330	Chr10:520850-523612	7.62094	10.1342	WT	131	373	25.99	4	732	0.54	11	2899	0.37	SA	123	289	29.85	7	681	1.01	17	3138	0.53
Glyma.10G008000	lincRNA_1331	Chr10:755391-762613	1.52144	1.44086	WT	8	2062	0.38	3	1847	0.16	38	9886	0.38	SA	1	1424	0.07	5	1537	0.32	36	9677	0.37
Glyma.10G017400	lincRNA_1332	Chr10:1527309-1528631	11.0762	17.7932	WT	1	561	0.17	0	376	0	6	1612	0.37	SA	1	389	0.25	1	354	0.28	5	1663	0.29
Glyma.10G020900	lincRNA_1333	Chr10:1808788-1810391	0.401529	1.33042	WT	41	141	22.52	1	517	0.19	10	2564	0.38	SA	41	179	18.63	4	653	0.6	7	3105	0.22
Glyma.10G022900	lincRNA_1334	Chr10:1996700-1999491	11.4021	16.4462	WT	100	444	18.38	2	1158	0.17	10	4128	0.24	SA	21	417	4.79	0	722	0	10	3134	0.31
Glyma.10G027000	lincRNA_1335	Chr10:2371532-2377060	10.6462	20.2985	WT	71	1569	4.32	15	2909	0.51	38	9579	0.39	SA	56	902	5.84	8	2015	0.39	16	7254	0.22
Glyma.10G027800	lincRNA_1336	Chr10:2425138-2427758	3.99657	5.84176	WT	22	393	5.3	3	1010	0.29	14	4247	0.32	SA	16	360	4.25	2	1121	0.17	16	4014	0.39
Glyma.10G028700	lincRNA_1337	Chr10:2485816-2497071	8.87993	12.6769	WT	129	2221	5.48	17	3825	0.44	57	16232	0.34	SA	139	1795	7.18	16	3677	0.43	47	16920	0.27
Glyma.10G034400	lincRNA_1338	Chr10:2981774-3003608	0.126658	0.251835	WT	1134	2447	31.66	610	7092	7.92	451	35872	1.24	SA	1159	1917	37.67	579	7180	7.46	387	37410	1.02
Glyma.10G046600	lincRNA_1339	Chr10:4191943-4194379	2.98193	5.07634	WT	6	1417	0.42	1	1103	0.09	21	3759	0.55	SA	2	828	0.24	3	767	0.38	14	2684	0.51
Glyma.10G049200	lincRNA_1340	Chr10:4434954-4437353	0.967504	2.49652	WT	146	1142	11.33	4	945	0.42	14	2768	0.5	SA	126	487	20.55	0	615	0	13	2340	0.55
Glyma.10G055400	lincRNA_1341	Chr10:5062197-5062581	1.19616	1.62472	WT	3	535	0.55	1	140	0.7	4	415	0.95	SA	0	269	0	0	80	0	1	222	0.44
Glyma.10G056900	lincRNA_1342	Chr10:5188519-5190389	1.4241	2.42948	WT	5	1663	0.29	5	1007	0.49	12	2260	0.52	SA	0	614	0	5	447	1.1	8	1408	0.56
Glyma.10G063100	lincRNA_1343	Chr10:5977611-5979703	5.32527	8.84138	WT	1	123	0.8	4	659	0.6	16	4494	0.35	SA	0	56	0	3	546	0.54	11	3127	0.35
Glyma.10G064000	lincRNA_1344	Chr10:6063425-6068110	5.77363	10.8329	WT	356	1008	26.09	12	1803	0.66	36	7359	0.48	SA	425	555	43.36	13	1606	0.8	18	6731	0.26
Glyma.10G068700	lincRNA_1345	Chr10:6783348-6787431	1.17819	1.62014	WT	329	637	34.05	12	1491	0.79	36	7083	0.5	SA	204	575	26.18	10	1234	0.8	19	5751	0.32
Glyma.10G072100	lincRNA_1346	Chr10:7308771-7309946	4.17519	7.45515	WT	168	27	86.15	8	499	1.57	8	2535	0.31	SA	140	15	90.32	5	345	1.42	11	1764	0.61
Glyma.10G072600	lincRNA_1347	Chr10:7399594-7401723	0.0301365	0.0347317	WT	423	52	89.05	626	151	80.56	226	4324	4.96	SA	290	13	95.7	485	95	83.62	149	3388	4.21
Glyma.10G090600	lincRNA_1348	Chr10:12088363-12093687	7.79256	13.8931	WT	6	775	0.76	9	1779	0.5	37	10221	0.36	SA	2	724	0.27	5	1741	0.28	49	9636	0.5
Glyma.10G091400	lincRNA_1349	Chr10:12469487-12474945	0	0	WT	25	1492	1.64	7	2840	0.24	52	9823	0.52	SA	26	1153	2.2	4	2017	0.19	14	7887	0.17
Glyma.10G092900	lincRNA_1350	Chr10:12996180-12997539	0	0.324588	WT	13	569	2.23	1	619	0.16	10	1887	0.52	SA	4	267	1.47	1	454	0.21	10	1745	0.56
Glyma.10G093900	lincRNA_1351	Chr10:13409142-13409823	36.7244	41.4604	WT	5	500	0.99	1	296	0.33	2	774	0.25	SA	1	363	0.27	0	219	0	5	768	0.64
Glyma.10G098100	lincRNA_1352	Chr10:16909141-16910797	0.0383304	0	WT	20	143	12.26	9	532	1.66	16	2831	0.56	SA	34	135	20.11	1	541	0.18	12	3087	0.38
Glyma.10G099000	lincRNA_1353	Chr10:17225868-17226036	0	1.6016	WT	124	1157	9.67	35	428	7.55	23	3540	0.64	SA	113	1566	6.73	30	612	4.67	28	4705	0.59
Glyma.10G099400	lincRNA_1354	Chr10:17717944-17720871	0.363663	2.20035	WT	3	300	0.99	2	837	0.23	15	4013	0.37	SA	1	234	0.42	0	629	0	13	2653	0.48
Glyma.10G101100	lincRNA_1355	Chr10:18877504-18878639	0	0.0546193	WT	0	0	0	0	0	0	0	0	0	SA	0	0	0	0	0	0	0	0	0
Glyma.10G101100	lincRNA_1356	Chr10:18877504-18878639	0	0.0546193	WT	0	0	0	0	0	0	0	0	0	SA	0	0	0	0	0	0	0	0	0
Glyma.10G102200	lincRNA_1357	Chr10:20664182-20683277	5.41105	8.51278	WT	2536	991	71.9	2135	4734	31.08	581	26693	2.13	SA	1999	799	71.44	1717	3820	31	400	22532	1.74
Glyma.10G102800	lincRNA_1358	Chr10:21481486-21484407	3.02889	3.38845	WT	409	598	40.61	152	1076	12.37	48	4763	0.99	SA	375	449	45.5	77	942	7.55	31	3734	0.82
Glyma.10G104500	lincRNA_1359	Chr10:22707298-22721880	0.46617	0.647143	WT	2036	1271	61.56	3096	2048	60.18	1546	28456	5.15	SA	1311	876	59.94	2027	1655	55.05	798	21892	3.51
Glyma.10G104800	lincRNA_1360	Chr10:23045642-23050849	0	0	WT	652	365	64.11	651	968	40.21	273	10421	2.55	SA	574	193	74.83	467	706	39.81	158	8068	1.92
Glyma.10G112000	lincRNA_1361	Chr10:26763874-26767833	27.4223	11.8445	WT	112	274	29.01	9	1511	0.59	25	6158	0.4	SA	104	260	28.57	15	1242	1.19	20	5363	0.37
Glyma.10G113400	lincRNA_1362	Chr10:27492849-27497660	0.429582	0.531653	WT	214	246	46.52	9	1353	0.66	30	7526	0.39	SA	201	228	46.85	13	1339	0.96	22	7544	0.29
Glyma.10G113600	lincRNA_1363	Chr10:27715216-27716265	0	0.0318807	WT	615	89	87.35	324	138	70.12	83	2413	3.32	SA	456	38	92.3	191	122	61.02	32	1578	1.98
Glyma.10G113700	lincRNA_1364	Chr10:28040348-28041306	17.1259	15.41	WT	0	86	0	2	484	0.41	11	1564	0.69	SA	0	84	0	0	346	0	2	1268	0.15
Glyma.10G114200	lincRNA_1365	Chr10:28411390-28412124	0	0	WT	956	94	91.04	583	179	76.5	146	2210	6.19	SA	414	22	94.95	222	80	73.5	47	1011	4.44
Glyma.10G117000	lincRNA_1366	Chr10:29449575-29453524	0	0	WT	13	429	2.94	6	1499	0.39	25	7767	0.32	SA	10	298	3.24	5	1208	0.41	22	6358	0.34
Glyma.10G118100	lincRNA_1367	Chr10:29655167-29671386	0.307491	1.53058	WT	1565	1709	47.8	656	5627	10.44	251	27388	0.9	SA	1191	1154	50.78	580	4642	11.1	158	24358	0.64
Glyma.10G122900	lincRNA_1368	Chr10:31786566-31787187	0	0	WT	78	6	92.85	232	98	70.3	137	1924	6.64	SA	61	9	87.14	169	72	70.12	82	1485	5.23
Glyma.10G124500	lincRNA_1369	Chr10:32478016-32482915	0.581914	1.52758	WT	36	576	5.88	7	1354	0.51	30	8729	0.34	SA	20	428	4.46	7	1195	0.58	37	7170	0.51
Glyma.10G126400	lincRNA_1370	Chr10:33568319-33574792	0	0	WT	672	89	88.3	1334	539	71.22	718	13696	4.98	SA	575	37	93.95	1181	343	77.49	526	11047	4.54
Glyma.10G128100	lincRNA_1371	Chr10:34085556-34088641	27.1847	42.4956	WT	94	585	13.84	2	1115	0.17	11	5141	0.21	SA	83	445	15.71	2	918	0.21	18	4189	0.42
Glyma.10G129100	lincRNA_1372	Chr10:34483966-34484167	5.58245	7.01853	WT	0	69	0	1	54	1.81	3	527	0.56	SA	0	55	0	1	37	2.63	1	407	0.24
Glyma.10G129100	lincRNA_1373	Chr10:34483966-34484167	5.58245	7.01853	WT	0	69	0	1	54	1.81	3	527	0.56	SA	0	55	0	1	37	2.63	1	407	0.24
Glyma.10G130000	lincRNA_1374	Chr10:34991333-34992138	0.567261	0.751292	WT	122	14	89.7	320	134	70.48	135	2521	5.08	SA	53	7	88.33	162	87	65.06	58	1185	4.66
Glyma.10G132600	lincRNA_1375	Chr10:35727803-35731368	1.61212	3.77303	WT	190	681	21.81	5	1374	0.36	26	6618	0.39	SA	149	296	33.48	2	1153	0.17	16	5678	0.28
Glyma.10G136700	lincRNA_1376	Chr10:36870787-36877547	0.459846	0.407201	WT	320	788	28.88	284	1400	16.86	229	9990	2.24	SA	317	590	34.95	238	1019	18.93	162	8141	1.95
Glyma.10G143500	lincRNA_1377	Chr10:37803280-37808311	40.2158	67.3785	WT	169	263	39.12	2	1494	0.13	24	6982	0.34	SA	175	343	33.78	8	1700	0.46	37	8042	0.45
Glyma.10G143600	lincRNA_1378	Chr10:37817149-37822080	0.476093	2.07815	WT	63	519	10.82	23	975	2.3	27	8339	0.32	SA	105	520	16.8	26	917	2.75	29	8861	0.32
Glyma.10G164800	lincRNA_1379	Chr10:39888399-39902782	0.713313	1.41679	WT	1118	1132	49.68	34	5203	0.64	98	22177	0.43	SA	1057	716	59.61	27	5336	0.5	79	22316	0.35
Glyma.10G164800	lincRNA_1380	Chr10:39888399-39902782	0.713313	1.41679	WT	1118	1132	49.68	34	5203	0.64	98	22177	0.43	SA	1057	716	59.61	27	5336	0.5	79	22316	0.35
Glyma.10G166000	lincRNA_1381	Chr10:40024156-40029624	125.485	176.839	WT	184	438	29.58	12	2023	0.58	46	8611	0.53	SA	188	493	27.6	9	1915	0.46	27	8546	0.31
Glyma.10G175100	lincRNA_1382	Chr10:40859221-40860751	0	0	WT	202	144	58.38	269	345	43.81	172	3380	4.84	SA	136	97	58.36	147	270	35.25	73	2268	3.11
Glyma.10G178400	lincRNA_1383	Chr10:41169296-41171844	8.48622	11.6098	WT	0	369	0	3	627	0.47	15	3561	0.41	SA	2	343	0.57	1	538	0.18	11	3011	0.36
Glyma.10G183500	lincRNA_1384	Chr10:41664446-41669277	25.4355	22.7195	WT	71	289	19.72	5	1407	0.35	28	7453	0.37	SA	92	264	25.84	1	1505	0.06	30	7229	0.41
Glyma.10G188200	lincRNA_1385	Chr10:42122684-42123732	2.21563	2.87265	WT	3	759	0.39	3	455	0.65	1	1346	0.07	SA	0	231	0	0	154	0	1	717	0.13
Glyma.10G188700	lincRNA_1386	Chr10:42204887-42205097	0	0	WT	0	118	0	1	285	0.34	7	952	0.72	SA	0	61	0	0	141	0	2	465	0.42
Glyma.10G204500	lincRNA_1387	Chr10:43575265-43576143	10.257	14.1803	WT	0	167	0	1	284	0.35	4	1600	0.24	SA	1	140	0.7	1	290	0.34	2	1720	0.11
Glyma.10G207400	lincRNA_1388	Chr10:43883943-43887082	2.10265	3.02991	WT	1	502	0.19	6	1263	0.47	21	5462	0.38	SA	0	427	0	4	1069	0.37	25	5106	0.48
Glyma.10G210100	lincRNA_1389	Chr10:44220107-44221689	1.11885	2.22862	WT	1	286	0.34	1	675	0.14	9	3127	0.28	SA	3	254	1.16	2	530	0.37	4	2819	0.14
Glyma.10G211300	lincRNA_1390	Chr10:44373759-44379361	9.24507	28.3583	WT	5	2185	0.22	4	1888	0.21	29	7345	0.39	SA	8	1751	0.45	10	1805	0.55	31	7599	0.4
Glyma.10G218000	lincRNA_1391	Chr10:44991654-45002480	2.5892	6.42144	WT	443	779	36.25	28	3138	0.88	56	16154	0.34	SA	445	684	39.41	32	3049	1.03	73	15408	0.47
Glyma.10G223100	lincRNA_1392	Chr10:45404602-45405334	0	0.101839	WT	1	381	0.26	2	509	0.39	7	2142	0.32	SA	2	205	0.96	3	290	1.02	8	1365	0.58
Glyma.10G229500	lincRNA_1393	Chr10:45961075-45964619	3.64756	5.1055	WT	32	578	5.24	5	1819	0.27	30	6068	0.49	SA	32	566	5.35	7	1404	0.49	21	5405	0.38
Glyma.10G243600	lincRNA_1394	Chr10:47208603-47211939	33.7898	42.8277	WT	66	363	15.38	6	1354	0.44	28	5602	0.49	SA	33	383	7.93	8	1208	0.65	17	5780	0.29
Glyma.10G245300	lincRNA_1395	Chr10:47376052-47377225	9.94283	14.8382	WT	0	148	0	1	294	0.33	5	1610	0.3	SA	0	268	0	0	491	0	9	3035	0.29
Glyma.10G250100	lincRNA_1396	Chr10:47824974-47834365	6.76355	15.7562	WT	690	1679	29.12	22	3759	0.58	63	14769	0.42	SA	698	800	46.59	19	3662	0.51	51	14493	0.35
Glyma.10G251600	lincRNA_1397	Chr10:47973001-47974903	4.43093	7.2546	WT	5	1102	0.45	2	751	0.26	13	2609	0.49	SA	3	483	0.61	5	431	1.14	3	1805	0.16
Glyma.10G252800	lincRNA_1398	Chr10:48053415-48057887	3.76529	8.13258	WT	6	1604	0.37	4	1550	0.25	37	7133	0.51	SA	5	1578	0.31	9	1552	0.57	22	7463	0.29
Glyma.10G256400	lincRNA_1399	Chr10:48321020-48322870	57.0762	86.8571	WT	3	598	0.49	0	561	0	3	2120	0.14	SA	3	640	0.46	2	506	0.39	7	1744	0.39
Glyma.10G259000	lincRNA_1400	Chr10:48495291-48500266	1.09203	1.63385	WT	214	524	28.99	11	1914	0.57	34	8538	0.39	SA	290	441	39.67	7	1961	0.35	42	8345	0.5
Glyma.10G271000	lincRNA_1401	Chr10:49322673-49323913	13.3426	30.8172	WT	4	751	0.52	1	666	0.14	7	2042	0.34	SA	1	485	0.2	0	612	0	7	1800	0.38
Glyma.10G273900	lincRNA_1402	Chr10:49658267-49662000	0.219095	1.13626	WT	28	499	5.31	51	967	5	16	4782	0.33	SA	22	452	4.64	45	1049	4.11	22	5793	0.37
Glyma.10G275200	lincRNA_1403	Chr10:49805463-49809485	0.558486	2.22715	WT	33	1289	2.49	29	1384	2.05	100	6859	1.43	SA	33	1082	2.95	36	1167	2.99	95	5950	1.57
Glyma.10G278100	lincRNA_1404	Chr10:50016449-50020441	19.8905	27.9664	WT	48	685	6.54	5	1732	0.28	25	6685	0.37	SA	42	599	6.55	4	1415	0.28	26	5709	0.45
Glyma.10G290200	lincRNA_1405	Chr10:50840117-50841054	6.75715	2.755	WT	2	235	0.84	3	312	0.95	12	1785	0.66	SA	0	215	0	0	282	0	8	1750	0.45
Glyma.10G290400	lincRNA_1406	Chr10:50859533-50862778	1.28618	2.04627	WT	38	528	6.71	8	1215	0.65	14	4846	0.28	SA	26	555	4.47	6	1333	0.44	15	5214	0.28
Glyma.10G297100	lincRNA_1407	Chr10:51394814-51400848	0.097173	0.699937	WT	442	783	36.08	103	2203	4.46	162	9766	1.63	SA	261	563	31.67	59	1995	2.87	83	9488	0.86
Glyma.10G016000	lincRNA_1409	Chr10:1437256-1443458	0.742813	2.91297	WT	33	717	4.4	13	3101	0.41	49	11298	0.43	SA	26	669	3.74	6	2718	0.22	33	9948	0.33
Glyma.10G016400	lincRNA_1410	Chr10:1471428-1474823	7.27241	13.8919	WT	112	677	14.19	4	1008	0.39	21	5294	0.39	SA	41	773	5.03	1	1073	0.09	19	5391	0.35
Glyma.10G028400	lincRNA_1411	Chr10:2468535-2473694	0.0100716	0.034822	WT	104	969	9.69	5	2130	0.23	37	9819	0.37	SA	37	642	5.44	14	1420	0.97	22	6918	0.31
Glyma.10G032600	lincRNA_1412	Chr10:2833247-2833802	1.63505	3.89604	WT	5	1200	0.41	0	389	0	4	1125	0.35	SA	3	349	0.85	1	130	0.76	0	451	0
Glyma.10G036400	lincRNA_1413	Chr10:3167998-3174152	0	0	WT	2	815	0.24	5	1507	0.33	33	9421	0.34	SA	8	710	1.11	7	1298	0.53	31	8765	0.35
Glyma.10G036500	lincRNA_1414	Chr10:3178148-3182872	0	0.160731	WT	33	955	3.34	37	1253	2.86	103	7640	1.33	SA	31	722	4.11	28	1023	2.66	83	6089	1.34
Glyma.10G039000	lincRNA_1415	Chr10:3451724-3456518	29.9631	54.0558	WT	203	458	30.71	9	1754	0.51	18	7323	0.24	SA	191	524	26.71	10	1887	0.52	31	8181	0.37
Glyma.10G043000	lincRNA_1416	Chr10:3853686-3857990	19.9097	39.3114	WT	299	956	23.82	7	1473	0.47	30	6771	0.44	SA	261	765	25.43	3	1213	0.24	22	6076	0.36
Glyma.10G043900	lincRNA_1417	Chr10:3946213-3948467	0.17166	0.32373	WT	126	1402	8.24	5	1058	0.47	14	3582	0.38	SA	127	863	12.82	3	827	0.36	6	2501	0.23
Glyma.10G045200	lincRNA_1418	Chr10:4034798-4035293	4.15074	3.49574	WT	1	136	0.72	2	199	0.99	5	1312	0.37	SA	0	62	0	0	87	0	1	551	0.18
Glyma.10G057600	lincRNA_1419	Chr10:5260348-5263274	2.2404	2.4271	WT	5	377	1.3	17	1235	1.35	23	5659	0.4	SA	16	385	3.99	12	1227	0.96	23	5583	0.41
Glyma.10G057600	lincRNA_1420	Chr10:5260348-5263274	2.2404	2.4271	WT	5	377	1.3	17	1235	1.35	23	5659	0.4	SA	16	385	3.99	12	1227	0.96	23	5583	0.41
Glyma.10G058000	lincRNA_1421	Chr10:5312333-5316423	10.7843	31.0655	WT	6	563	1.05	5	1472	0.33	17	5297	0.31	SA	7	677	1.02	3	1206	0.24	22	5263	0.41
Glyma.10G067800	lincRNA_1422	Chr10:6668828-6670430	51.9274	84.0253	WT	15	446	3.25	3	540	0.55	7	1855	0.37	SA	4	338	1.16	1	491	0.2	2	1858	0.1
Glyma.10G071000	lincRNA_1423	Chr10:7144984-7148990	7.00167	6.94294	WT	9	947	0.94	4	831	0.47	22	8265	0.26	SA	3	691	0.43	3	602	0.49	14	6071	0.23
Glyma.10G073000	lincRNA_1424	Chr10:7486592-7487396	0	0	WT	4	1011	0.39	4	627	0.63	9	2362	0.37	SA	1	498	0.2	5	308	1.59	1	1097	0.09
Glyma.10G080000	lincRNA_1425	Chr10:9258475-9260697	12.2865	36.1066	WT	4	1128	0.35	4	590	0.67	12	3318	0.36	SA	4	788	0.5	0	447	0	12	2100	0.56
Glyma.10G083900	lincRNA_1426	Chr10:10446673-10449655	0.0278006	0.0240297	WT	9	777	1.14	11	1019	1.06	31	4024	0.76	SA	14	589	2.32	12	675	1.74	19	3177	0.59
Glyma.10G088600	lincRNA_1427	Chr10:11790146-11790668	0.194944	0	WT	182	18	91	168	29	85.27	58	878	6.19	SA	126	6	95.45	158	31	83.59	64	749	7.87
Glyma.10G088700	lincRNA_1428	Chr10:11820393-11821432	0.522535	0.709748	WT	2	715	0.27	1	388	0.25	8	1140	0.69	SA	1	333	0.29	2	169	1.16	3	454	0.65
Glyma.10G090400	lincRNA_1429	Chr10:12070188-12070590	2.17936	5.24758	WT	1	451	0.22	1	237	0.42	2	347	0.57	SA	0	293	0	0	155	0	1	268	0.37
Glyma.10G095600	lincRNA_1430	Chr10:14346189-14348112	0	0	WT	188	27	87.44	500	176	73.96	172	3444	4.75	SA	144	14	91.13	455	125	78.44	114	3110	3.53
Glyma.10G097000	lincRNA_1431	Chr10:16476690-16477758	0	0	WT	64	12	84.21	336	109	75.5	124	2571	4.6	SA	48	8	85.71	267	56	82.66	69	1964	3.39
Glyma.10G098500	lincRNA_1432	Chr10:17196624-17197535	5.51323	13.9337	WT	703	7435	8.63	370	4982	6.91	219	27528	0.78	SA	544	9380	5.48	309	6331	4.65	198	34083	0.57
Glyma.10G098700	lincRNA_1433	Chr10:17202171-17203719	1.99676	6.97391	WT	623	7246	7.91	635	8360	7.05	336	38377	0.86	SA	647	13136	4.69	613	15341	3.84	321	65922	0.48
Glyma.10G098800	lincRNA_1434	Chr10:17216454-17217435	1.3233	4.71386	WT	534	8513	5.9	411	8289	4.72	219	34063	0.63	SA	411	13195	3.02	288	13300	2.11	251	53477	0.46
Glyma.10G100400	lincRNA_1435	Chr10:18318009-18322121	3.57143	7.68819	WT	658	253	72.22	12	2050	0.58	31	7467	0.41	SA	558	235	70.36	21	1658	1.25	25	6036	0.41
Glyma.10G101900	lincRNA_1436	Chr10:19989692-19990385	0	0	WT	165	11	93.75	202	62	76.51	79	2303	3.31	SA	121	11	91.66	155	29	84.23	66	1820	3.49
Glyma.10G108600	lincRNA_1437	Chr10:24701655-24706019	25.1904	37.2468	WT	238	835	22.18	6	1555	0.38	39	7377	0.52	SA	231	639	26.55	3	1348	0.22	31	5803	0.53
Glyma.10G116800	lincRNA_1438	Chr10:29356281-29361539	1.08557	2.76785	WT	505	436	53.66	20	3022	0.65	27	10025	0.26	SA	290	345	45.66	7	2154	0.32	33	7630	0.43
Glyma.10G120100	lincRNA_1439	Chr10:30587541-30590466	0	0	WT	419	33	92.69	913	282	76.4	361	6719	5.09	SA	327	24	93.16	800	228	77.82	334	6060	5.22
Glyma.10G120400	lincRNA_1440	Chr10:30697873-30714053	4.67627	9.42353	WT	777	2153	26.51	453	4135	9.87	195	21442	0.9	SA	812	1847	30.53	374	3879	8.79	275	21282	1.27
Glyma.10G123100	lincRNA_1441	Chr10:32075465-32084215	10.03	17.3045	WT	599	424	58.55	43	2854	1.48	55	12799	0.42	SA	619	404	60.5	29	2807	1.02	55	12568	0.43
Glyma.10G123500	lincRNA_1442	Chr10:32208662-32213265	0	0	WT	4	578	0.68	3	1097	0.27	26	7259	0.35	SA	1	505	0.19	4	933	0.42	27	6515	0.41
Glyma.10G126700	lincRNA_1443	Chr10:33673680-33679027	3.93891	7.39774	WT	33	560	5.56	7	2276	0.3	25	9369	0.26	SA	26	507	4.87	8	1970	0.4	26	8010	0.32
Glyma.10G128900	lincRNA_1444	Chr10:34262535-34265650	3.24101	2.20308	WT	18	269	6.27	8	1202	0.66	30	6771	0.44	SA	14	162	7.95	1	1072	0.09	20	6305	0.31
Glyma.10G129100	lincRNA_1445	Chr10:34483966-34484167	5.58245	7.01853	WT	0	69	0	1	54	1.81	3	527	0.56	SA	0	55	0	1	37	2.63	1	407	0.24
Glyma.10G129500	lincRNA_1446	Chr10:34736179-34736957	5.2315	22.6329	WT	0	166	0	0	180	0	5	1368	0.36	SA	0	189	0	6	163	3.55	5	1556	0.32
Glyma.10G129900	lincRNA_1447	Chr10:34806614-34807267	0	0	WT	1	422	0.23	6	254	2.3	6	1081	0.55	SA	0	363	0	0	268	0	2	870	0.22
Glyma.10G131500	lincRNA_1448	Chr10:35495624-35499319	0	0.0232426	WT	28	800	3.38	24	1764	1.34	102	8700	1.15	SA	30	511	5.54	36	1238	2.82	130	6217	2.04
Glyma.10G134200	lincRNA_1449	Chr10:35995071-35999502	0.271208	0.804602	WT	7	856	0.81	5	976	0.5	32	7200	0.44	SA	13	649	1.96	12	882	1.34	27	6815	0.39
Glyma.10G135900	lincRNA_1450	Chr10:36719243-36721118	0	0	WT	159	21	88.33	557	150	78.78	271	4170	6.1	SA	166	11	93.78	574	159	78.3	187	3857	4.62
Glyma.10G136300	lincRNA_1451	Chr10:36810880-36812499	0.656237	3.52152	WT	0	160	0	0	370	0	18	2585	0.69	SA	0	102	0	3	281	1.05	12	2147	0.55
Glyma.10G146300	lincRNA_1452	Chr10:38123059-38124096	13.3939	33.1954	WT	2	736	0.27	1	301	0.33	9	730	1.21	SA	4	694	0.57	0	341	0	0	794	0
Glyma.10G150300	lincRNA_1453	Chr10:38566774-38570603	0.326238	0.951706	WT	96	752	11.32	37	1229	2.92	44	5719	0.76	SA	25	537	4.44	10	982	1	25	4930	0.5
Glyma.10G150800	lincRNA_1454	Chr10:38596950-38599004	35.5532	66.5284	WT	57	301	15.92	4	729	0.54	22	2787	0.78	SA	42	294	12.5	0	675	0	7	2792	0.25
Glyma.10G153200	lincRNA_1455	Chr10:38776241-38780411	6.84442	8.67774	WT	3	1020	0.29	11	1633	0.66	34	6663	0.5	SA	4	675	0.58	5	1074	0.46	17	4960	0.34
Glyma.10G156100	lincRNA_1456	Chr10:39032637-39035486	1.26028	1.64226	WT	2	468	0.42	4	1036	0.38	29	4435	0.64	SA	6	462	1.28	4	987	0.4	13	4304	0.3
Glyma.10G159800	lincRNA_1457	Chr10:39411241-39416676	10.6304	15.5833	WT	98	348	21.97	10	1945	0.51	37	8215	0.44	SA	151	398	27.5	19	2217	0.84	29	9152	0.31
Glyma.10G160000	lincRNA_1458	Chr10:39422645-39424482	2.99168	3.62685	WT	8	1718	0.46	4	1177	0.33	10	3545	0.28	SA	2	655	0.3	1	498	0.2	2	1651	0.12
Glyma.10G160000	lincRNA_1459	Chr10:39422645-39424482	2.99168	3.62685	WT	8	1718	0.46	4	1177	0.33	10	3545	0.28	SA	2	655	0.3	1	498	0.2	2	1651	0.12
Glyma.10G169800	lincRNA_1460	Chr10:40377011-40379711	0.225255	2.57979	WT	1	723	0.13	1	1425	0.07	31	6215	0.49	SA	3	536	0.55	3	1123	0.26	21	5206	0.4
Glyma.10G173700	lincRNA_1461	Chr10:40750537-40753401	2.21701	2.74177	WT	0	316	0	6	883	0.67	21	4656	0.44	SA	6	363	1.62	3	850	0.35	20	4336	0.45
Glyma.10G183300	lincRNA_1462	Chr10:41633436-41645279	12.876	14.4159	WT	12	1968	0.6	14	3024	0.46	72	17892	0.4	SA	8	1714	0.46	10	2481	0.4	55	16399	0.33
Glyma.10G192800	lincRNA_1463	Chr10:42511752-42518160	0.149248	0.283808	WT	263	510	34.02	23	2795	0.81	50	12039	0.41	SA	212	401	34.58	19	2396	0.78	54	10951	0.49
Glyma.10G202200	lincRNA_1464	Chr10:43337385-43345595	0.390039	1.35515	WT	543	102	84.18	25	3971	0.62	64	14262	0.44	SA	694	61	91.92	12	4145	0.28	45	15796	0.28
Glyma.10G202200	lincRNA_1465	Chr10:43337385-43345595	0.390039	1.35515	WT	543	102	84.18	25	3971	0.62	64	14262	0.44	SA	694	61	91.92	12	4145	0.28	45	15796	0.28
Glyma.10G205400	lincRNA_1466	Chr10:43691309-43692107	0.471561	1.35866	WT	0	192	0	1	343	0.29	7	1963	0.35	SA	0	117	0	0	206	0	8	1147	0.69
Glyma.10G210100	lincRNA_1467	Chr10:44220107-44221689	1.11885	2.22862	WT	1	286	0.34	1	675	0.14	9	3127	0.28	SA	3	254	1.16	2	530	0.37	4	2819	0.14
Glyma.10G210400	lincRNA_1468	Chr10:44241831-44248014	0.0245277	0.0742026	WT	12	956	1.23	7	2162	0.32	41	10467	0.39	SA	10	797	1.23	8	1780	0.44	45	9769	0.45
Glyma.10G224600	lincRNA_1469	Chr10:45526660-45531424	13.316	25.6439	WT	102	528	16.19	5	1383	0.36	22	7211	0.3	SA	91	391	18.87	0	1263	0	24	5926	0.4
Glyma.10G236300	lincRNA_1470	Chr10:46538039-46540831	5.78934	5.78393	WT	0	272	0	6	1135	0.52	25	3932	0.63	SA	0	371	0	0	1011	0	10	3953	0.25
Glyma.10G238000	lincRNA_1471	Chr10:46649888-46654561	5.27396	7.97572	WT	223	618	26.51	7	2128	0.32	29	9017	0.32	SA	188	382	32.98	8	1809	0.44	34	7980	0.42
Glyma.10G238500	lincRNA_1472	Chr10:46696432-46700585	0.977585	2.41172	WT	204	669	23.36	0	1612	0	26	7082	0.36	SA	237	562	29.66	11	1624	0.67	24	7049	0.33
Glyma.10G241900	lincRNA_1473	Chr10:47038463-47043327	16.6509	29.6291	WT	198	839	19.09	10	1842	0.53	27	6571	0.4	SA	210	625	25.14	9	1670	0.53	28	6282	0.44
Glyma.10G247500	lincRNA_1474	Chr10:47594078-47595653	0.295052	0.3014	WT	2	943	0.21	4	1087	0.36	12	3155	0.37	SA	2	623	0.32	4	728	0.54	4	2507	0.15
Glyma.10G256700	lincRNA_1475	Chr10:48343486-48344784	0.406893	0.461609	WT	214	70	75.35	6	609	0.97	11	2409	0.45	SA	119	31	79.33	6	459	1.29	6	1931	0.3
Glyma.10G264300	lincRNA_1476	Chr10:48858817-48862498	3.7097	4.97672	WT	77	452	14.55	5	1396	0.35	19	5764	0.32	SA	63	404	13.49	5	1427	0.34	16	5688	0.28
Glyma.10G269100	lincRNA_1477	Chr10:49160065-49165859	0.998746	1.09871	WT	15	776	1.89	9	1029	0.86	42	7064	0.59	SA	37	932	3.81	1	1208	0.08	32	8385	0.38
Glyma.10G271600	lincRNA_1478	Chr10:49393054-49408148	0.937582	1.00464	WT	1447	2627	35.51	1613	3848	29.53	1367	24442	5.29	SA	1136	1846	38.09	1356	2786	32.73	1234	21253	5.48
Glyma.10G273700	lincRNA_1479	Chr10:49627132-49630450	1.36619	3.24345	WT	61	682	8.2	13	1997	0.64	27	6081	0.44	SA	102	432	19.1	17	1371	1.22	19	5135	0.36
Glyma.10G274400	lincRNA_1480	Chr10:49727876-49730226	0	0.0880498	WT	6	1245	0.47	3	1211	0.24	30	5072	0.58	SA	1	684	0.14	0	732	0	4	3446	0.11
Glyma.10G278200	lincRNA_1481	Chr10:50022810-50029454	8.34445	17.9453	WT	291	599	32.69	24	2544	0.93	43	10941	0.39	SA	281	417	40.25	8	2453	0.32	19	10493	0.18
Glyma.10G288000	lincRNA_1482	Chr10:50694636-50697583	5.32655	9.85608	WT	142	394	26.49	1	856	0.11	14	4147	0.33	SA	155	378	29.08	3	938	0.31	16	4528	0.35
Glyma.10G289200	lincRNA_1483	Chr10:50776385-50777776	2.89259	3.38573	WT	1	937	0.1	3	489	0.6	7	1326	0.52	SA	4	434	0.91	0	247	0	4	835	0.47
Glyma.10G290300	lincRNA_1484	Chr10:50855854-50857698	0.222172	1.11944	WT	1	362	0.27	4	660	0.6	11	3627	0.3	SA	0	258	0	0	466	0	7	3045	0.22
Glyma.10G290300	lincRNA_1485	Chr10:50855854-50857698	0.222172	1.11944	WT	1	362	0.27	4	660	0.6	11	3627	0.3	SA	0	258	0	0	466	0	7	3045	0.22
Glyma.11G019800	lincRNA_1486	Chr11:1390064-1393520	1.60737	3.41242	WT	115	585	16.42	7	1579	0.44	17	5318	0.31	SA	77	480	13.82	10	1550	0.64	22	5138	0.42
Glyma.11G041300	lincRNA_1487	Chr11:3014231-3022465	3.14129	8.23235	WT	9	1451	0.61	12	3281	0.36	53	13300	0.39	SA	17	1046	1.59	11	2659	0.41	36	12227	0.29
Glyma.11G044100	lincRNA_1488	Chr11:3266984-3270353	0.298614	0.627676	WT	5	1729	0.28	10	2049	0.48	26	5838	0.44	SA	2	1181	0.16	4	1261	0.31	12	3514	0.34
Glyma.11G048200	lincRNA_1489	Chr11:3590707-3594278	6.14021	18.3168	WT	82	519	13.64	7	1611	0.43	33	5995	0.54	SA	51	597	7.87	10	1453	0.68	19	5299	0.35
Glyma.11G070800	lincRNA_1490	Chr11:5288500-5292009	62.9021	110.521	WT	57	518	9.91	8	1232	0.64	22	5903	0.37	SA	62	451	12.08	3	1048	0.28	17	5371	0.31
Glyma.11G076600	lincRNA_1491	Chr11:5733103-5739708	3.66516	4.43586	WT	797	313	71.8	1227	1417	46.4	593	13040	4.34	SA	573	262	68.62	1046	1372	43.25	488	12125	3.86
Glyma.11G078300	lincRNA_1492	Chr11:5897789-5907341	23.3937	30.3697	WT	23	1019	2.2	10	3112	0.32	74	15287	0.48	SA	5	1095	0.45	8	3260	0.24	83	17070	0.48
Glyma.11G078300	lincRNA_1493	Chr11:5897789-5907341	23.3937	30.3697	WT	23	1019	2.2	10	3112	0.32	74	15287	0.48	SA	5	1095	0.45	8	3260	0.24	83	17070	0.48
Glyma.11G078300	lincRNA_1494	Chr11:5897789-5907341	23.3937	30.3697	WT	23	1019	2.2	10	3112	0.32	74	15287	0.48	SA	5	1095	0.45	8	3260	0.24	83	17070	0.48
Glyma.11G082600	lincRNA_1495	Chr11:6203816-6209938	7.91458	15.1062	WT	209	950	18.03	20	1831	1.08	34	9105	0.37	SA	195	680	22.28	29	1847	1.54	32	8870	0.35
Glyma.11G090700	lincRNA_1496	Chr11:6862901-6865998	4.8453	10.1776	WT	48	623	7.15	0	1049	0	12	4246	0.28	SA	56	485	10.35	3	1106	0.27	12	4948	0.24
Glyma.11G091200	lincRNA_1497	Chr11:6893502-6897999	4.17553	6.66398	WT	110	686	13.81	12	1788	0.66	27	7209	0.37	SA	87	577	13.1	9	1674	0.53	24	6942	0.34
Glyma.11G117300	lincRNA_1498	Chr11:8927255-8928299	28.5174	56.8463	WT	4	782	0.5	2	498	0.4	5	1316	0.37	SA	1	592	0.16	1	480	0.2	5	1219	0.4
Glyma.11G120300	lincRNA_1499	Chr11:9178549-9182926	12.2972	28.318	WT	169	459	26.91	4	1478	0.26	14	6110	0.22	SA	165	501	24.77	3	1510	0.19	15	6411	0.23
Glyma.11G126400	lincRNA_1500	Chr11:9605237-9612074	4.15372	8.35546	WT	568	1219	31.78	25	3255	0.76	52	11556	0.44	SA	487	1247	28.08	7	3053	0.22	45	11620	0.38
Glyma.11G134000	lincRNA_1501	Chr11:10243585-10247260	1.44632	2.23126	WT	48	226	17.51	9	1104	0.8	19	5407	0.35	SA	72	152	32.14	0	1025	0	21	4499	0.46
Glyma.11G146500	lincRNA_1502	Chr11:11300750-11303007	103.252	190.582	WT	5	394	1.25	2	894	0.22	23	4197	0.54	SA	1	193	0.51	0	430	0	3	2352	0.12
Glyma.11G148900	lincRNA_1503	Chr11:11489776-11495616	3.31396	5.49252	WT	183	393	31.77	11	1758	0.62	30	8391	0.35	SA	183	284	39.18	9	1465	0.61	30	7570	0.39
Glyma.11G149200	lincRNA_1504	Chr11:11611413-11614759	0.103652	0.300775	WT	17	237	6.69	20	1402	1.4	68	6701	1	SA	18	168	9.67	13	1043	1.23	47	5182	0.89
Glyma.11G150700	lincRNA_1505	Chr11:11830280-11830805	0.785085	0.484711	WT	1	113	0.87	1	232	0.42	6	1409	0.42	SA	2	56	3.44	0	110	0	5	810	0.61
Glyma.11G152900	lincRNA_1506	Chr11:12241550-12243676	0	0.038513	WT	196	25	88.68	706	155	81.99	339	4474	7.04	SA	118	8	93.65	413	73	84.97	178	2723	6.13
Glyma.11G155300	lincRNA_1507	Chr11:12716836-12720324	3.79785	6.04129	WT	278	501	35.68	10	1537	0.64	21	6047	0.34	SA	246	423	36.77	8	1316	0.6	22	5463	0.4
Glyma.11G155300	lincRNA_1508	Chr11:12716836-12720324	3.79785	6.04129	WT	278	501	35.68	10	1537	0.64	21	6047	0.34	SA	246	423	36.77	8	1316	0.6	22	5463	0.4
Glyma.11G155500	lincRNA_1509	Chr11:12758339-12763155	0.0220074	0.00951116	WT	551	67	89.15	1377	363	79.13	1006	11097	8.31	SA	474	37	92.75	1108	274	80.17	712	10041	6.62
Glyma.11G155900	lincRNA_1510	Chr11:12802801-12807015	2.9595	6.01836	WT	185	410	31.09	1	1357	0.07	32	6693	0.47	SA	188	372	33.57	7	1642	0.42	29	7395	0.39
Glyma.11G161000	lincRNA_1511	Chr11:14851004-14851751	45.8144	61.0574	WT	2	237	0.83	0	284	0	9	1127	0.79	SA	1	359	0.27	2	421	0.47	7	1714	0.4
Glyma.11G165700	lincRNA_1512	Chr11:15819725-15821042	1.23309	3.36707	WT	13	545	2.32	3	622	0.47	10	1659	0.59	SA	22	157	12.29	5	206	2.36	2	757	0.26
Glyma.11G165800	lincRNA_1513	Chr11:15861904-15865255	0	0	WT	1037	84	92.5	1284	297	81.21	439	6267	6.54	SA	842	42	95.24	1005	199	83.47	231	4414	4.97
Glyma.11G166300	lincRNA_1514	Chr11:15983766-15990099	0.446071	1.43303	WT	403	1028	28.16	1048	622	62.75	631	9725	6.09	SA	380	875	30.27	996	559	64.05	573	9014	5.97
Glyma.11G170200	lincRNA_1515	Chr11:18166536-18168852	0.230569	0.042706	WT	301	286	51.27	102	338	23.18	34	2538	1.32	SA	95	238	28.52	43	202	17.55	17	1706	0.98
Glyma.11G170200	lincRNA_1516	Chr11:18166536-18168852	0.230569	0.042706	WT	301	286	51.27	102	338	23.18	34	2538	1.32	SA	95	238	28.52	43	202	17.55	17	1706	0.98
Glyma.11G170200	lincRNA_1517	Chr11:18166536-18168852	0.230569	0.042706	WT	301	286	51.27	102	338	23.18	34	2538	1.32	SA	95	238	28.52	43	202	17.55	17	1706	0.98
Glyma.11G175200	lincRNA_1518	Chr11:19229202-19235404	69.4144	87.6126	WT	352	424	45.36	367	853	30.08	158	9087	1.7	SA	403	352	53.37	396	989	28.59	133	9566	1.37
Glyma.11G175800	lincRNA_1519	Chr11:20331839-20340152	0.268444	0.442311	WT	673	426	61.23	22	2403	0.9	75	14216	0.52	SA	658	293	69.19	36	2351	1.5	85	15015	0.56
Glyma.11G175800	lincRNA_1520	Chr11:20331839-20340152	0.268444	0.442311	WT	673	426	61.23	22	2403	0.9	75	14216	0.52	SA	658	293	69.19	36	2351	1.5	85	15015	0.56
Glyma.11G176800	lincRNA_1521	Chr11:21837894-21841774	0.982329	2.63077	WT	2	469	0.42	12	1840	0.64	31	7662	0.4	SA	4	402	0.98	1	1631	0.06	15	6745	0.22
Glyma.11G176900	lincRNA_1522	Chr11:21862872-21864492	0.875394	0.619081	WT	30	1178	2.48	4	875	0.45	6	1888	0.31	SA	25	560	4.27	0	531	0	5	1004	0.49
Glyma.11G179000	lincRNA_1523	Chr11:24412039-24417199	5.384	17.8219	WT	351	230	60.41	14	2698	0.51	53	10161	0.51	SA	287	153	65.22	4	1971	0.2	29	7755	0.37
Glyma.11G188100	lincRNA_1524	Chr11:25981522-25986063	1.03126	1.54626	WT	125	854	12.76	5	1531	0.32	24	6766	0.35	SA	100	689	12.67	4	1532	0.26	24	6776	0.35
Glyma.11G195800	lincRNA_1525	Chr11:26931868-26941034	5.71537	10.0437	WT	638	1168	35.32	203	2797	6.76	242	14684	1.62	SA	517	1091	32.15	158	2449	6.06	147	14284	1.01
Glyma.11G197700	lincRNA_1526	Chr11:27409381-27410356	0	0	WT	7	117	5.64	3	310	0.95	12	1823	0.65	SA	1	92	1.07	0	291	0	3	1852	0.16
Glyma.11G197700	lincRNA_1527	Chr11:27409381-27410356	0	0	WT	7	117	5.64	3	310	0.95	12	1823	0.65	SA	1	92	1.07	0	291	0	3	1852	0.16
Glyma.11G199000	lincRNA_1528	Chr11:27668521-27670519	0	0	WT	263	21	92.6	369	170	68.46	255	4573	5.28	SA	211	16	92.95	331	100	76.79	208	4093	4.83
Glyma.11G200200	lincRNA_1529	Chr11:27881439-27882667	11.0967	11.5794	WT	6	734	0.81	1	561	0.17	4	1732	0.23	SA	3	307	0.96	0	264	0	2	839	0.23
Glyma.11G201000	lincRNA_1530	Chr11:28097012-28104639	0	0	WT	128	666	16.12	65	1440	4.31	89	13234	0.66	SA	108	557	16.24	57	1064	5.08	125	11233	1.1
Glyma.11G202100	lincRNA_1531	Chr11:28264228-28269259	1.80838	1.97308	WT	105	225	31.81	13	1485	0.86	47	8347	0.55	SA	91	191	32.26	6	1510	0.39	44	7586	0.57
Glyma.11G207400	lincRNA_1532	Chr11:29487025-29487550	0.00965691	0.0799803	WT	24	5	82.75	29	6	82.85	9	242	3.58	SA	16	0	100	15	1	93.75	7	177	3.8
Glyma.11G207600	lincRNA_1533	Chr11:29503251-29504278	0.172377	0	WT	194	22	89.81	319	103	75.59	117	2346	4.75	SA	124	18	87.32	238	61	79.59	96	1702	5.33
Glyma.11G208200	lincRNA_1534	Chr11:29771338-29772999	0.0834292	0	WT	68	14	82.92	84	169	33.2	28	1901	1.45	SA	63	7	90	115	204	36.05	61	2257	2.63
Glyma.11G211300	lincRNA_1535	Chr11:30391320-30392968	0.312758	0.66355	WT	19	31	38	38	78	32.75	16	477	3.24	SA	23	22	51.11	24	81	22.85	6	550	1.07
Glyma.11G213000	lincRNA_1536	Chr11:30593601-30596478	54.4587	183.367	WT	1	402	0.24	7	874	0.79	21	4639	0.45	SA	4	296	1.33	1	633	0.15	20	4100	0.48
Glyma.11G213000	lincRNA_1537	Chr11:30593601-30596478	54.4587	183.367	WT	1	402	0.24	7	874	0.79	21	4639	0.45	SA	4	296	1.33	1	633	0.15	20	4100	0.48
Glyma.11G213000	lincRNA_1538	Chr11:30593601-30596478	54.4587	183.367	WT	1	402	0.24	7	874	0.79	21	4639	0.45	SA	4	296	1.33	1	633	0.15	20	4100	0.48
Glyma.11G219000	lincRNA_1539	Chr11:31355225-31357400	3.56014	16.9981	WT	2	289	0.68	3	352	0.84	16	3798	0.41	SA	2	213	0.93	0	332	0	14	3497	0.39
Glyma.11G235000	lincRNA_1540	Chr11:33004037-33004941	51.8249	34.4669	WT	1	107	0.92	0	297	0	7	1490	0.46	SA	0	107	0	5	291	1.68	3	1710	0.17
Glyma.11G235100	lincRNA_1541	Chr11:33013265-33013708	1.55668	4.0366	WT	170	64	72.64	73	66	52.51	23	1086	2.07	SA	159	40	79.89	53	63	45.68	53	864	5.77
Glyma.11G236700	lincRNA_1542	Chr11:33152001-33152623	114.214	26.0774	WT	0	140	0	3	144	2.04	2	900	0.22	SA	0	197	0	1	195	0.51	1	1186	0.08
Glyma.11G240900	lincRNA_1543	Chr11:33511429-33519903	6.2996	5.69325	WT	434	815	34.74	298	2574	10.37	135	13592	0.98	SA	431	826	34.28	336	2706	11.04	125	13593	0.91
Glyma.11G247100	lincRNA_1544	Chr11:33997025-34005463	0.279386	0.226397	WT	119	1387	7.9	13	3255	0.39	64	14873	0.42	SA	107	1010	9.57	5	2881	0.17	53	13339	0.39
Glyma.11G250500	lincRNA_1545	Chr11:34214835-34217165	35.2174	47.1672	WT	3	509	0.58	3	758	0.39	7	3862	0.18	SA	0	366	0	1	707	0.14	16	3743	0.42
Glyma.11G251800	lincRNA_1546	Chr11:34311508-34312771	0.673006	1.95948	WT	2	245	0.8	2	305	0.65	7	2046	0.34	SA	2	197	1	1	296	0.33	6	1998	0.29
Glyma.11G254200	lincRNA_1547	Chr11:34476449-34479062	0.23338	0.381035	WT	20	948	2.06	6	1072	0.55	11	3868	0.28	SA	11	874	1.24	3	755	0.39	5	2976	0.16
Glyma.11G000800	lincRNA_1548	Chr11:38357-41066	10.8725	15.7773	WT	2	656	0.3	11	1058	1.02	25	4850	0.51	SA	3	575	0.51	2	885	0.22	19	4409	0.42
Glyma.11G031800	lincRNA_1549	Chr11:2330821-2334364	55.9228	71.1417	WT	22	410	5.09	1	1145	0.08	18	5041	0.35	SA	35	524	6.26	8	1258	0.63	19	5486	0.34
Glyma.11G045800	lincRNA_1550	Chr11:3414233-3418061	1.45324	2.73391	WT	2	514	0.38	1	1397	0.07	17	6811	0.24	SA	2	456	0.43	4	1348	0.29	21	7090	0.29
Glyma.11G074600	lincRNA_1551	Chr11:5563622-5570460	5.76485	11.4558	WT	346	926	27.2	16	2967	0.53	51	11149	0.45	SA	368	779	32.08	11	2647	0.41	32	10492	0.3
Glyma.11G074900	lincRNA_1552	Chr11:5593154-5596693	17.3678	32.385	WT	100	401	19.96	57	965	5.57	120	5958	1.97	SA	90	303	22.9	46	745	5.81	45	4827	0.92
Glyma.11G080500	lincRNA_1553	Chr11:6045489-6048516	3.98785	6.16817	WT	21	574	3.52	7	864	0.8	15	4507	0.33	SA	36	492	6.81	1	791	0.12	13	4406	0.29
Glyma.11G090100	lincRNA_1554	Chr11:6813477-6819800	7.40717	13.7791	WT	434	723	37.51	45	2316	1.9	41	9281	0.43	SA	460	803	36.42	36	2324	1.52	29	10186	0.28
Glyma.11G100200	lincRNA_1555	Chr11:7594776-7596334	8.64329	8.02568	WT	0	315	0	4	428	0.92	15	2235	0.66	SA	1	196	0.5	1	290	0.34	4	1732	0.23
Glyma.11G106000	lincRNA_1556	Chr11:8061773-8066868	1.42917	3.82222	WT	6	1180	0.5	10	1614	0.61	39	8851	0.43	SA	0	852	0	1	1196	0.08	14	6468	0.21
Glyma.11G117100	lincRNA_1557	Chr11:8899119-8902345	1.67209	3.25636	WT	7	1436	0.48	3	1373	0.21	19	5922	0.31	SA	1	680	0.14	2	731	0.27	14	3648	0.38
Glyma.11G132000	lincRNA_1558	Chr11:10119458-10122238	42.5948	59.8789	WT	111	635	14.87	11	1235	0.88	19	4422	0.42	SA	61	486	11.15	0	1128	0	14	3965	0.35
Glyma.11G132100	lincRNA_1559	Chr11:10130335-10130935	0.156817	2.47372	WT	0	80	0	1	207	0.48	3	793	0.37	SA	2	81	2.4	1	200	0.49	4	813	0.48
Glyma.11G132200	lincRNA_1560	Chr11:10133142-10134508	2.9799	3.73593	WT	8	1439	0.55	1	815	0.12	7	1934	0.36	SA	1	823	0.12	0	555	0	4	1051	0.37
Glyma.11G137200	lincRNA_1561	Chr11:10436888-10437389	10.4991	9.20224	WT	2	173	1.14	1	71	1.38	2	272	0.72	SA	0	83	0	0	45	0	0	153	0
Glyma.11G138000	lincRNA_1562	Chr11:10497836-10501077	2.70548	3.80118	WT	387	581	39.97	7	1634	0.42	42	6592	0.63	SA	263	605	30.29	2	1493	0.13	19	5567	0.34
Glyma.11G151400	lincRNA_1563	Chr11:11960055-11963816	3.3871	3.9748	WT	14	411	3.29	2	1347	0.14	36	7276	0.49	SA	11	407	2.63	4	1179	0.33	18	6570	0.27
Glyma.11G155800	lincRNA_1564	Chr11:12786425-12786890	0	0	WT	109	2	98.19	194	52	78.86	127	1657	7.11	SA	52	2	96.29	116	20	85.29	47	845	5.26
Glyma.11G161300	lincRNA_1565	Chr11:14868302-14871145	1.47486	2.28918	WT	148	126	54.01	8	1340	0.59	22	5369	0.4	SA	103	58	63.97	4	829	0.48	27	3569	0.75
Glyma.11G171400	lincRNA_1566	Chr11:18518856-18523733	83.526	124.816	WT	1	396	0.25	4	1418	0.28	40	7345	0.54	SA	2	391	0.5	5	1488	0.33	20	7749	0.25
Glyma.11G173900	lincRNA_1567	Chr11:18911467-18912539	0.0325944	0	WT	55	25	68.75	20	75	21.05	53	882	5.66	SA	31	16	65.95	12	61	16.43	7	493	1.4
Glyma.11G175700	lincRNA_1568	Chr11:19679118-19714327	2.44751	3.8592	WT	4825	1243	79.51	2971	10618	21.86	900	57869	1.53	SA	4418	900	83.07	2926	9993	22.64	688	56086	1.21
Glyma.11G175800	lincRNA_1569	Chr11:20331839-20340152	0.268444	0.442311	WT	673	426	61.23	22	2403	0.9	75	14216	0.52	SA	658	293	69.19	36	2351	1.5	85	15015	0.56
Glyma.11G176300	lincRNA_1570	Chr11:20701425-20701916	0	0	WT	71	14	83.52	149	45	76.8	45	951	4.51	SA	89	12	88.11	145	44	76.71	35	835	4.02
Glyma.11G176400	lincRNA_1571	Chr11:21280973-21293096	1.74521	3.19948	WT	1289	686	65.26	1416	2915	32.69	543	23206	2.28	SA	1183	543	68.53	1194	2869	29.38	403	21430	1.84
Glyma.11G176400	lincRNA_1572	Chr11:21280973-21293096	1.74521	3.19948	WT	1289	686	65.26	1416	2915	32.69	543	23206	2.28	SA	1183	543	68.53	1194	2869	29.38	403	21430	1.84
Glyma.11G176800	lincRNA_1573	Chr11:21837894-21841774	0.982329	2.63077	WT	2	469	0.42	12	1840	0.64	31	7662	0.4	SA	4	402	0.98	1	1631	0.06	15	6745	0.22
Glyma.11G177600	lincRNA_1574	Chr11:22409903-22411369	0	0.0804877	WT	213	38	84.86	381	165	69.78	64	2868	2.18	SA	175	43	80.27	433	135	76.23	63	3149	1.96
Glyma.11G179300	lincRNA_1575	Chr11:24492151-24495596	414.127	540.143	WT	4	257	1.53	2	960	0.2	20	6255	0.31	SA	3	274	1.08	3	862	0.34	14	5690	0.24
Glyma.11G195400	lincRNA_1576	Chr11:26886989-26887157	0	1.6016	WT	8	26	23.52	0	43	0	0	298	0	SA	5	22	18.51	0	33	0	1	254	0.39
Glyma.11G199400	lincRNA_1577	Chr11:27757010-27761038	15.5261	19.9441	WT	63	607	9.4	8	1912	0.41	36	7438	0.48	SA	63	478	11.64	8	1643	0.48	20	6714	0.29
Glyma.11G200000	lincRNA_1578	Chr11:27848338-27852594	22.4435	43.4329	WT	295	1063	21.72	11	1625	0.67	24	6609	0.36	SA	193	1078	15.18	3	1495	0.2	25	6371	0.39
Glyma.11G200400	lincRNA_1579	Chr11:27964808-27968524	1.85516	2.50677	WT	45	278	13.93	13	1304	0.98	29	6359	0.45	SA	28	191	12.78	2	1009	0.19	24	5526	0.43
Glyma.11G201900	lincRNA_1580	Chr11:28229378-28250999	0	0.0419061	WT	2201	875	71.55	1636	7531	17.84	1080	43266	2.43	SA	1747	657	72.67	1234	6893	15.18	637	37014	1.69
Glyma.11G206900	lincRNA_1581	Chr11:29352895-29358680	1.23161	1.86803	WT	10	1243	0.79	11	1672	0.65	56	9123	0.61	SA	11	990	1.09	12	1330	0.89	34	7777	0.43
Glyma.11G213600	lincRNA_1582	Chr11:30652358-30656318	1.28456	3.15473	WT	86	296	22.51	22	1042	2.06	30	4968	0.6	SA	121	377	24.29	26	1048	2.42	20	5003	0.39
Glyma.11G213800	lincRNA_1583	Chr11:30724617-30728577	7.5197	9.99028	WT	21	976	2.1	5	1727	0.28	27	6237	0.43	SA	29	563	4.89	8	1367	0.58	29	5564	0.51
Glyma.11G215300	lincRNA_1584	Chr11:30864059-30864581	0	0	WT	93	6	93.93	126	24	84	129	2031	5.97	SA	63	0	100	115	11	91.26	110	1701	6.07
Glyma.11G218300	lincRNA_1585	Chr11:31306296-31306629	3.28626	4.97089	WT	345	1963	14.94	173	1450	10.65	60	4784	1.23	SA	292	2013	12.66	100	1489	6.29	49	4753	1.02
Glyma.11G221100	lincRNA_1586	Chr11:31629617-31634631	5.55143	7.75336	WT	551	396	58.18	10	2865	0.34	50	9139	0.54	SA	440	278	61.28	6	2211	0.27	34	7172	0.47
Glyma.11G221200	lincRNA_1587	Chr11:31641565-31645035	7.48457	13.6705	WT	5	1254	0.39	5	1206	0.41	18	5016	0.35	SA	3	729	0.4	8	863	0.91	18	4252	0.42
Glyma.11G221200	lincRNA_1588	Chr11:31641565-31645035	7.48457	13.6705	WT	5	1254	0.39	5	1206	0.41	18	5016	0.35	SA	3	729	0.4	8	863	0.91	18	4252	0.42
Glyma.11G221300	lincRNA_1589	Chr11:31648798-31648978	4.40006	1.26774	WT	0	62	0	0	96	0	3	323	0.92	SA	0	29	0	0	53	0	0	171	0
Glyma.11G229100	lincRNA_1590	Chr11:32444998-32448227	20.7994	30.8182	WT	1	642	0.15	0	489	0	16	4115	0.38	SA	2	547	0.36	0	549	0	3	4333	0.06
Glyma.11G236400	lincRNA_1591	Chr11:33130854-33138132	3.2457	5.01182	WT	375	863	30.29	43	2602	1.62	56	11425	0.48	SA	377	702	34.93	53	2347	2.2	48	11386	0.41
Glyma.11G240000	lincRNA_1592	Chr11:33447513-33450854	6.16846	11.6457	WT	5	1052	0.47	2	1565	0.12	19	5144	0.36	SA	8	856	0.92	3	1484	0.2	23	5073	0.45
Glyma.11G245000	lincRNA_1593	Chr11:33873102-33877947	9.23412	18.3718	WT	149	541	21.59	5	2141	0.23	46	7640	0.59	SA	121	526	18.7	5	1887	0.26	26	7618	0.34
Glyma.12G003300	lincRNA_1594	Chr12:272582-276895	1.83789	4.40512	WT	28	1586	1.73	8	2197	0.36	32	8267	0.38	SA	3	1029	0.29	3	1671	0.17	23	6470	0.35
Glyma.12G005900	lincRNA_1595	Chr12:442207-447025	5.42596	10.3575	WT	87	1570	5.25	15	2650	0.56	22	7616	0.28	SA	90	982	8.39	7	2006	0.34	24	6272	0.38
Glyma.12G014600	lincRNA_1596	Chr12:1045863-1059246	0.74117	1.1668	WT	643	821	43.92	69	3993	1.69	87	19371	0.44	SA	637	713	47.18	54	3759	1.41	102	20882	0.48
Glyma.12G018000	lincRNA_1597	Chr12:1252708-1256330	4.57533	5.74392	WT	249	377	39.77	8	1464	0.54	23	5906	0.38	SA	178	440	28.8	13	1278	1	17	5502	0.3
Glyma.12G031600	lincRNA_1598	Chr12:2362220-2366673	3.78977	7.86444	WT	280	1019	21.55	5	1613	0.3	24	7697	0.31	SA	272	736	26.98	4	1402	0.28	16	7088	0.22
Glyma.12G032200	lincRNA_1599	Chr12:2416368-2417788	3.41452	8.87891	WT	3	352	0.84	2	760	0.26	7	2050	0.34	SA	0	343	0	1	610	0.16	6	1995	0.29
Glyma.12G034000	lincRNA_1600	Chr12:2567092-2567776	0	0	WT	0	109	0	2	199	0.99	4	1014	0.39	SA	0	142	0	1	248	0.4	13	1199	1.07
Glyma.12G039600	lincRNA_1601	Chr12:2864626-2867041	0.141252	0.231975	WT	314	67	82.41	25	1314	1.86	24	4210	0.56	SA	315	32	90.77	9	1119	0.79	11	3783	0.28
Glyma.12G040400	lincRNA_1602	Chr12:2903923-2907559	4.77283	3.78575	WT	2	638	0.31	6	1716	0.34	29	6439	0.44	SA	2	594	0.33	6	1490	0.4	24	5851	0.4
Glyma.12G044500	lincRNA_1603	Chr12:3230503-3235246	4.8691	7.95607	WT	241	530	31.25	10	1765	0.56	35	8406	0.41	SA	210	503	29.45	8	1852	0.43	29	8223	0.35
Glyma.12G047700	lincRNA_1604	Chr12:3447630-3451428	2.27735	5.34464	WT	40	456	8.06	4	1176	0.33	11	5977	0.18	SA	50	385	11.49	3	1158	0.25	21	5838	0.35
Glyma.12G048200	lincRNA_1605	Chr12:3488389-3490350	4.38943	7.67843	WT	1	487	0.2	3	664	0.44	8	2960	0.26	SA	4	585	0.67	1	759	0.13	14	3446	0.4
Glyma.12G053700	lincRNA_1606	Chr12:3856911-3857873	9.98763	5.04474	WT	0	189	0	1	274	0.36	8	1161	0.68	SA	0	128	0	0	188	0	2	985	0.2
Glyma.12G055400	lincRNA_1607	Chr12:4015193-4020185	4.12764	9.93062	WT	2	979	0.2	6	1912	0.31	36	7741	0.46	SA	3	668	0.44	5	1225	0.4	20	5926	0.33
Glyma.12G057300	lincRNA_1608	Chr12:4173100-4176586	3.98146	5.59193	WT	18	1501	1.18	6	1621	0.36	12	6099	0.19	SA	29	618	4.48	6	1053	0.56	24	4969	0.48
Glyma.12G065300	lincRNA_1609	Chr12:4802367-4803157	0	0	WT	0	223	0	1	207	0.48	5	1212	0.41	SA	0	134	0	0	137	0	2	765	0.26
Glyma.12G067800	lincRNA_1610	Chr12:4971284-4972459	4.83276	6.23117	WT	3	1151	0.25	2	601	0.33	1	1218	0.08	SA	1	986	0.1	0	503	0	5	963	0.51
Glyma.12G077500	lincRNA_1611	Chr12:6021650-6025927	0.820841	1.13331	WT	4	1388	0.28	8	1354	0.58	29	7173	0.4	SA	5	813	0.61	4	987	0.4	17	6205	0.27
Glyma.12G078500	lincRNA_1612	Chr12:6115025-6122381	4.97248	13.185	WT	582	1234	32.04	115	2799	3.94	103	13589	0.75	SA	679	944	41.83	203	2391	7.82	71	11587	0.6
Glyma.12G081900	lincRNA_1613	Chr12:6477880-6500228	9.82545	19.3383	WT	2633	1013	72.21	2656	5728	31.67	1402	34470	3.9	SA	1905	784	70.84	1767	5150	25.54	878	29788	2.86
Glyma.12G087700	lincRNA_1614	Chr12:7164701-7168757	29.0672	36.7643	WT	320	790	28.82	6	1377	0.43	26	5705	0.45	SA	330	638	34.09	7	1366	0.5	19	6064	0.31
Glyma.12G094100	lincRNA_1615	Chr12:7713856-7717365	164.973	158.158	WT	99	392	20.16	201	849	19.14	249	7445	3.23	SA	81	285	22.13	116	650	15.14	142	6191	2.24
Glyma.12G100300	lincRNA_1616	Chr12:8753591-8756694	34.0734	51.335	WT	129	513	20.09	4	945	0.42	11	5188	0.21	SA	91	354	20.44	7	744	0.93	19	4068	0.46
Glyma.12G109200	lincRNA_1617	Chr12:10273563-10274569	0	0	WT	0	102	0	2	459	0.43	5	2108	0.23	SA	0	58	0	2	296	0.67	9	1429	0.62
Glyma.12G110900	lincRNA_1618	Chr12:10588249-10589087	0	0.163904	WT	24	4	85.71	34	17	66.66	21	439	4.56	SA	15	4	78.94	38	24	61.29	18	349	4.9
Glyma.12G114200	lincRNA_1619	Chr12:11290781-11294451	3.74037	2.9379	WT	9	1031	0.86	2	940	0.21	19	5028	0.37	SA	19	789	2.35	3	823	0.36	14	4830	0.28
Glyma.12G115400	lincRNA_1620	Chr12:11535188-11536172	9.05675	13.0815	WT	3	523	0.57	5	458	1.07	10	1607	0.61	SA	0	265	0	2	280	0.7	2	1010	0.19
Glyma.12G121100	lincRNA_1621	Chr12:12918933-12919680	2.86457	6.48717	WT	1	810	0.12	2	355	0.56	4	1069	0.37	SA	1	335	0.29	0	155	0	0	335	0
Glyma.12G122200	lincRNA_1622	Chr12:13273008-13273385	0	0	WT	0	52	0	0	200	0	2	553	0.36	SA	0	48	0	0	163	0	1	522	0.19
Glyma.12G127600	lincRNA_1623	Chr12:13941346-13942317	8.42882	9.07619	WT	4	751	0.52	2	337	0.58	11	1411	0.77	SA	0	535	0	1	226	0.44	3	1085	0.27
Glyma.12G127600	lincRNA_1624	Chr12:13941346-13942317	8.42882	9.07619	WT	4	751	0.52	2	337	0.58	11	1411	0.77	SA	0	535	0	1	226	0.44	3	1085	0.27
Glyma.12G127700	lincRNA_1625	Chr12:13949059-13950701	0	1.02252	WT	4	167	2.33	1	416	0.23	6	2355	0.25	SA	5	166	2.92	3	451	0.66	6	2447	0.24
Glyma.12G139100	lincRNA_1626	Chr12:17005576-17011658	6.25041	12.6557	WT	95	925	9.31	22	713	2.99	83	3293	2.45	SA	80	1114	6.7	18	850	2.07	71	4280	1.63
Glyma.12G142400	lincRNA_1627	Chr12:18209732-18213247	1.42264	1.73957	WT	2	879	0.22	7	1282	0.54	34	6811	0.49	SA	0	671	0	3	980	0.3	22	5336	0.41
Glyma.12G145200	lincRNA_1628	Chr12:19275162-19275738	0	0	WT	37	8	82.22	282	84	77.04	96	1487	6.06	SA	29	3	90.62	187	50	78.9	46	916	4.78
Glyma.12G151100	lincRNA_1629	Chr12:21770363-21774889	1.64435	2.90426	WT	459	252	64.55	37	2161	1.68	19	7224	0.26	SA	328	267	55.12	10	1614	0.61	22	5689	0.38
Glyma.12G151500	lincRNA_1630	Chr12:21946944-21951747	1.50985	2.92472	WT	112	799	12.29	13	1733	0.74	32	8460	0.37	SA	105	710	12.88	12	1578	0.75	41	7435	0.54
Glyma.12G152200	lincRNA_1631	Chr12:22149431-22152928	0	0	WT	277	32	89.64	713	265	72.9	286	6771	4.05	SA	273	21	92.85	423	601	41.3	94	6970	1.33
Glyma.12G153200	lincRNA_1632	Chr12:23377200-23379396	0	0	WT	2	126	1.56	56	752	6.93	23	4996	0.45	SA	2	109	1.8	30	656	4.37	12	3767	0.31
Glyma.12G153900	lincRNA_1633	Chr12:23572761-23575150	0	0	WT	153	221	40.9	523	811	39.2	158	5127	2.98	SA	128	112	53.33	387	549	41.34	75	3965	1.85
Glyma.12G156300	lincRNA_1634	Chr12:25101616-25124226	1.2871	2.03435	WT	3491	1291	73	2846	7771	26.8	700	42554	1.61	SA	2447	853	74.15	2169	5890	26.91	420	33889	1.22
Glyma.12G156500	lincRNA_1635	Chr12:25281030-25281968	0.0755664	0.391899	WT	42	195	17.72	16	263	5.73	16	2697	0.58	SA	37	128	22.42	12	151	7.36	15	1609	0.92
Glyma.12G156600	lincRNA_1636	Chr12:25333815-25334992	0.512729	1.60653	WT	2	550	0.36	2	1035	0.19	12	3628	0.32	SA	0	305	0	3	448	0.66	3	1937	0.15
Glyma.12G156900	lincRNA_1637	Chr12:25739272-25744171	7.04307	9.23771	WT	0	1038	0	5	1732	0.28	24	9025	0.26	SA	1	723	0.13	10	1445	0.68	16	6636	0.24
Glyma.12G160600	lincRNA_1638	Chr12:28621881-28622427	0.275842	1.07216	WT	0	0	0	0	0	0	0	0	0	SA	0	0	0	0	0	0	0	0	0
Glyma.12G161700	lincRNA_1639	Chr12:30307161-30309990	0.182893	0.0988035	WT	7	1613	0.43	4	1393	0.28	24	5524	0.43	SA	2	910	0.21	1	912	0.1	9	3756	0.23
Glyma.12G162700	lincRNA_1640	Chr12:30869256-30869824	10.1782	10.2996	WT	8	1265	0.62	1	444	0.22	4	1062	0.37	SA	3	437	0.68	2	143	1.37	0	319	0
Glyma.12G163200	lincRNA_1641	Chr12:31289692-31291014	0	0	WT	458	61	88.24	333	126	72.54	151	3147	4.57	SA	413	18	95.82	315	64	83.11	113	2525	4.28
Glyma.12G167600	lincRNA_1642	Chr12:32244432-32245365	1.62374	2.28992	WT	2	301	0.66	0	241	0	3	989	0.3	SA	1	279	0.35	2	252	0.78	4	928	0.42
Glyma.12G171300	lincRNA_1643	Chr12:32705441-32713268	0	0	WT	184	1455	11.22	166	1466	10.17	372	11205	3.21	SA	127	1105	10.3	114	1176	8.83	269	8609	3.02
Glyma.12G172500	lincRNA_1644	Chr12:32886490-32888232	156.774	250.588	WT	1	789	0.12	2	1023	0.19	7	3556	0.19	SA	0	397	0	3	542	0.55	6	2057	0.29
Glyma.12G175100	lincRNA_1645	Chr12:33276914-33277538	0.281873	0.974558	WT	162	3114	4.94	300	6151	4.65	199	23981	0.82	SA	157	6203	2.46	271	12068	2.19	306	46267	0.65
Glyma.12G175100	lincRNA_1646	Chr12:33276914-33277538	0.281873	0.974558	WT	162	3114	4.94	300	6151	4.65	199	23981	0.82	SA	157	6203	2.46	271	12068	2.19	306	46267	0.65
Glyma.12G178000	lincRNA_1647	Chr12:33738400-33740821	10.6376	53.0326	WT	1	359	0.27	4	666	0.59	22	4231	0.51	SA	0	355	0	2	594	0.33	9	3718	0.24
Glyma.12G178500	lincRNA_1648	Chr12:33840401-33842306	0.0969768	0.377203	WT	0	513	0	1	1046	0.09	12	4085	0.29	SA	1	310	0.32	1	578	0.17	10	2266	0.43
Glyma.12G182000	lincRNA_1649	Chr12:34287951-34289818	7.54935	16.9673	WT	78	267	22.6	7	949	0.73	13	3417	0.37	SA	71	275	20.52	4	835	0.47	6	3255	0.18
Glyma.12G185100	lincRNA_1650	Chr12:34623483-34624905	0	0	WT	706	54	92.89	347	88	79.77	289	2466	10.49	SA	321	12	96.39	189	38	83.25	227	1479	13.3
Glyma.12G191600	lincRNA_1651	Chr12:35310547-35317319	0.867518	1.82945	WT	40	1201	3.22	32	2256	1.39	66	10400	0.63	SA	57	1012	5.33	20	2043	0.96	105	9523	1.09
Glyma.12G195300	lincRNA_1652	Chr12:35676109-35678255	0.509538	0.575939	WT	41	281	12.73	2	775	0.25	6	3616	0.16	SA	30	213	12.34	1	584	0.17	7	3097	0.22
Glyma.12G206700	lincRNA_1653	Chr12:36669425-36670245	22.1844	16.0236	WT	0	137	0	1	270	0.36	0	1511	0	SA	0	94	0	0	202	0	5	1123	0.44
Glyma.12G208300	lincRNA_1654	Chr12:36770281-36772326	0.480082	0	WT	17	306	5.26	8	232	3.33	21	2727	0.76	SA	13	257	4.81	16	191	7.72	30	2321	1.27
Glyma.12G208800	lincRNA_1655	Chr12:36808659-36812062	0.757903	0.859148	WT	10	363	2.68	7	1348	0.51	31	6180	0.49	SA	7	291	2.34	2	1049	0.19	12	4655	0.25
Glyma.12G212500	lincRNA_1656	Chr12:37150676-37158587	1.46872	3.66273	WT	307	1241	19.83	82	2037	3.86	107	12513	0.84	SA	289	996	22.49	57	1599	3.44	102	10779	0.93
Glyma.12G216000	lincRNA_1657	Chr12:37507245-37512436	7.98234	8.12077	WT	12	795	1.48	10	1631	0.6	32	8955	0.35	SA	8	602	1.31	3	1200	0.24	28	6786	0.41
Glyma.12G220600	lincRNA_1658	Chr12:38005838-38007781	11.2034	5.94987	WT	11	2374	0.46	11	1443	0.75	6	2507	0.23	SA	4	1236	0.32	1	706	0.14	1	1097	0.09
Glyma.12G225900	lincRNA_1659	Chr12:38553221-38554022	0	0	WT	1	56	1.75	2	321	0.61	11	1899	0.57	SA	0	39	0	0	169	0	4	1233	0.32
Glyma.12G226400	lincRNA_1660	Chr12:38612855-38615910	10.3359	25.1587	WT	27	202	11.79	2	1233	0.16	32	5658	0.56	SA	29	167	14.79	5	1097	0.45	24	5685	0.42
Glyma.12G227700	lincRNA_1661	Chr12:38756660-38759080	1.95198	2.13988	WT	1	639	0.15	0	620	0	16	2719	0.58	SA	1	599	0.16	3	430	0.69	12	2205	0.54
Glyma.12G237100	lincRNA_1662	Chr12:39597989-39599621	1.58394	11.5802	WT	0	408	0	0	333	0	8	2438	0.32	SA	0	250	0	0	194	0	1	1841	0.05
Glyma.12G237600	lincRNA_1663	Chr12:39654100-39654955	9.13511	10.1284	WT	0	159	0	4	257	1.53	7	1055	0.65	SA	1	121	0.81	3	211	1.4	6	941	0.63
Glyma.12G238500	lincRNA_1664	Chr12:39750922-39754608	2.90771	4.75677	WT	83	1063	7.24	11	1285	0.84	23	5376	0.42	SA	82	617	11.73	4	1013	0.39	20	4850	0.41
Glyma.12G000100	lincRNA_1665	Chr12:4983-6249	0.64295	1.38935	WT	423	29	93.58	65	152	29.95	42	1588	2.57	SA	300	29	91.18	60	178	25.21	41	1487	2.68
Glyma.12G001700	lincRNA_1666	Chr12:132388-134935	10.8062	17.5178	WT	16	657	2.37	5	1486	0.33	24	5028	0.47	SA	15	493	2.95	7	1206	0.57	17	4451	0.38
Glyma.12G001800	lincRNA_1667	Chr12:141813-144332	17.9685	25.2123	WT	1	817	0.12	13	1180	1.08	3	2586	0.11	SA	2	627	0.31	1	985	0.1	3	2390	0.12
Glyma.12G001900	lincRNA_1668	Chr12:151082-153245	11.1139	25.6915	WT	1	656	0.15	3	862	0.34	14	3719	0.37	SA	0	406	0	2	549	0.36	4	2738	0.14
Glyma.12G002700	lincRNA_1669	Chr12:218883-223183	0	0.0379113	WT	8	701	1.12	4	1136	0.35	33	8225	0.39	SA	2	633	0.31	1	1089	0.09	31	7608	0.4
Glyma.12G007400	lincRNA_1670	Chr12:547483-548356	41.7665	17.7761	WT	2	214	0.92	1	317	0.31	2	1383	0.14	SA	0	235	0	3	380	0.78	1	1303	0.07
Glyma.12G019300	lincRNA_1671	Chr12:1354108-1356766	28.2061	41.6843	WT	113	299	27.42	4	871	0.45	7	3685	0.18	SA	127	270	31.98	2	907	0.22	11	4126	0.26
Glyma.12G026600	lincRNA_1672	Chr12:1913264-1928493	1.67348	3.15527	WT	1289	1043	55.27	41	5324	0.76	94	23124	0.4	SA	1214	762	61.43	18	4720	0.37	71	21725	0.32
Glyma.12G037500	lincRNA_1673	Chr12:2714914-2718041	0.847472	1.28491	WT	41	474	7.96	6	1322	0.45	12	5568	0.21	SA	53	385	12.1	4	1245	0.32	20	4822	0.41
Glyma.12G062000	lincRNA_1674	Chr12:4523473-4526201	0.739935	0.909233	WT	0	635	0	3	1542	0.19	14	5419	0.25	SA	1	482	0.2	0	1245	0	17	4460	0.37
Glyma.12G065600	lincRNA_1675	Chr12:4818488-4822602	26.5743	40.9017	WT	162	575	21.98	4	1288	0.3	14	5443	0.25	SA	133	613	17.82	6	1531	0.39	13	6472	0.2
Glyma.12G073300	lincRNA_1676	Chr12:5425771-5430181	11.4747	29.6838	WT	94	1914	4.68	13	1980	0.65	32	7777	0.4	SA	88	1505	5.52	7	1802	0.38	30	7346	0.4
Glyma.12G075400	lincRNA_1677	Chr12:5747586-5750039	193.087	395.41	WT	3	518	0.57	10	985	1	22	4379	0.49	SA	0	283	0	4	676	0.58	14	3289	0.42
Glyma.12G075400	lincRNA_1678	Chr12:5747586-5750039	193.087	395.41	WT	3	518	0.57	10	985	1	22	4379	0.49	SA	0	283	0	4	676	0.58	14	3289	0.42
Glyma.12G077300	lincRNA_1679	Chr12:5957769-5964375	1.022	3.26138	WT	190	536	26.17	18	2728	0.65	59	12179	0.48	SA	152	454	25.08	21	2475	0.84	47	11076	0.42
Glyma.12G077300	lincRNA_1680	Chr12:5957769-5964375	1.022	3.26138	WT	190	536	26.17	18	2728	0.65	59	12179	0.48	SA	152	454	25.08	21	2475	0.84	47	11076	0.42
Glyma.12G081300	lincRNA_1681	Chr12:6423236-6427486	4.36947	13.3579	WT	209	706	22.84	5	1399	0.35	28	6821	0.4	SA	176	622	22.05	9	1392	0.64	27	6782	0.39
Glyma.12G083600	lincRNA_1682	Chr12:6657382-6662586	2.29954	5.26315	WT	37	1078	3.31	9	2486	0.36	57	9606	0.58	SA	21	643	3.16	3	1485	0.2	34	7102	0.47
Glyma.12G086200	lincRNA_1683	Chr12:6978358-6979048	0.0639721	0	WT	0	146	0	2	263	0.75	2	1150	0.17	SA	1	110	0.9	2	180	1.09	2	974	0.2
Glyma.12G086600	lincRNA_1684	Chr12:7001431-7003375	32.6673	56.5925	WT	96	234	29.09	9	567	1.56	6	3161	0.18	SA	89	230	27.89	2	607	0.32	8	2865	0.27
Glyma.12G092200	lincRNA_1685	Chr12:7545265-7548844	1.16303	9.26412	WT	1	593	0.16	2	1416	0.14	22	5832	0.37	SA	2	478	0.41	2	1108	0.18	14	4833	0.28
Glyma.12G100700	lincRNA_1686	Chr12:8831021-8833937	21.5766	27.7424	WT	74	334	18.13	3	1039	0.28	6	4610	0.12	SA	40	341	10.49	8	1110	0.71	22	4734	0.46
Glyma.12G105900	lincRNA_1687	Chr12:9673076-9675553	1.26089	1.80996	WT	2	1328	0.15	0	861	0	12	2708	0.44	SA	1	1045	0.09	0	759	0	14	2266	0.61
Glyma.12G107900	lincRNA_1688	Chr12:9900654-9901162	0	0	WT	100	6	94.33	84	16	84	65	870	6.95	SA	169	18	90.37	138	39	77.96	70	1433	4.65
Glyma.12G108900	lincRNA_1689	Chr12:10083508-10088743	0.0316213	0.642306	WT	2	655	0.3	6	1602	0.37	20	8897	0.22	SA	1	591	0.16	5	1458	0.34	23	8749	0.26
Glyma.12G109100	lincRNA_1690	Chr12:10218926-10220280	0	0.0320699	WT	339	57	85.6	514	165	75.69	180	2440	6.87	SA	210	27	88.6	444	90	83.14	111	1856	5.64
Glyma.12G114900	lincRNA_1691	Chr12:11457986-11462951	0	0	WT	10	937	1.05	9	1302	0.68	35	8319	0.41	SA	7	687	1	7	964	0.72	20	6483	0.3
Glyma.12G117000	lincRNA_1692	Chr12:11748442-11749494	11.7428	12.9932	WT	3	889	0.33	3	496	0.6	4	1148	0.34	SA	1	545	0.18	0	287	0	4	782	0.5
Glyma.12G117000	lincRNA_1693	Chr12:11748442-11749494	11.7428	12.9932	WT	3	889	0.33	3	496	0.6	4	1148	0.34	SA	1	545	0.18	0	287	0	4	782	0.5
Glyma.12G121100	lincRNA_1694	Chr12:12918933-12919680	2.86457	6.48717	WT	1	810	0.12	2	355	0.56	4	1069	0.37	SA	1	335	0.29	0	155	0	0	335	0
Glyma.12G121800	lincRNA_1695	Chr12:13187189-13189282	0	0	WT	113	206	35.42	340	306	52.63	81	3435	2.3	SA	72	177	28.91	175	295	37.23	53	2591	2
Glyma.12G128100	lincRNA_1696	Chr12:14053896-14057570	0.679946	0.555067	WT	95	777	10.89	54	1499	3.47	46	6704	0.68	SA	15	507	2.87	9	768	1.15	17	4097	0.41
Glyma.12G132600	lincRNA_1697	Chr12:14995274-14999309	0.190957	0.0366789	WT	504	348	59.15	222	941	19.08	84	7218	1.15	SA	232	275	45.75	156	858	15.38	54	6183	0.86
Glyma.12G137300	lincRNA_1698	Chr12:16372034-16372588	0.144882	0.12523	WT	80	10	88.88	138	11	92.61	91	973	8.55	SA	60	2	96.77	95	6	94.05	55	754	6.79
Glyma.12G142400	lincRNA_1699	Chr12:18209732-18213247	1.42264	1.73957	WT	2	879	0.22	7	1282	0.54	34	6811	0.49	SA	0	671	0	3	980	0.3	22	5336	0.41
Glyma.12G144500	lincRNA_1700	Chr12:19113077-19130681	0.0119151	0	WT	3216	1225	72.41	3219	3055	51.3	1906	39379	4.61	SA	2318	1133	67.16	2358	2774	45.94	1184	32482	3.51
Glyma.12G150500	lincRNA_1701	Chr12:21612165-21614478	125.46	45.9346	WT	1	238	0.41	1	653	0.15	14	3967	0.35	SA	0	202	0	2	565	0.35	7	3359	0.2
Glyma.12G150500	lincRNA_1702	Chr12:21612165-21614478	125.46	45.9346	WT	1	238	0.41	1	653	0.15	14	3967	0.35	SA	0	202	0	2	565	0.35	7	3359	0.2
Glyma.12G151100	lincRNA_1703	Chr12:21770363-21774889	1.64435	2.90426	WT	459	252	64.55	37	2161	1.68	19	7224	0.26	SA	328	267	55.12	10	1614	0.61	22	5689	0.38
Glyma.12G153500	lincRNA_1704	Chr12:23394671-23396955	0	0	WT	370	37	90.9	585	172	77.27	207	4151	4.74	SA	242	27	89.96	426	127	77.03	137	2706	4.81
Glyma.12G153600	lincRNA_1705	Chr12:23455874-23457485	0.591463	0.710109	WT	1	106	0.93	1	466	0.21	11	2135	0.51	SA	0	87	0	2	384	0.51	7	1655	0.42
Glyma.12G155800	lincRNA_1706	Chr12:24581218-24585195	0.481535	0.531835	WT	13	501	2.52	5	1461	0.34	42	8284	0.5	SA	4	429	0.92	12	1064	1.11	35	6655	0.52
Glyma.12G156200	lincRNA_1707	Chr12:24878832-24887352	10.0816	13.4645	WT	1470	543	73.02	433	2287	15.91	128	14280	0.88	SA	1253	353	78.01	344	1845	15.71	110	11196	0.97
Glyma.12G156500	lincRNA_1708	Chr12:25281030-25281968	0.0755664	0.391899	WT	42	195	17.72	16	263	5.73	16	2697	0.58	SA	37	128	22.42	12	151	7.36	15	1609	0.92
Glyma.12G156500	lincRNA_1709	Chr12:25281030-25281968	0.0755664	0.391899	WT	42	195	17.72	16	263	5.73	16	2697	0.58	SA	37	128	22.42	12	151	7.36	15	1609	0.92
Glyma.12G156500	lincRNA_1710	Chr12:25281030-25281968	0.0755664	0.391899	WT	42	195	17.72	16	263	5.73	16	2697	0.58	SA	37	128	22.42	12	151	7.36	15	1609	0.92
Glyma.12G160800	lincRNA_1711	Chr12:29122345-29126479	0.683192	1.31439	WT	303	1161	20.69	15	2048	0.72	20	5374	0.37	SA	298	936	24.14	10	1920	0.51	19	5394	0.35
Glyma.12G165900	lincRNA_1712	Chr12:32018879-32025169	4.18025	9.22819	WT	498	519	48.96	17	2491	0.67	51	10930	0.46	SA	493	491	50.1	7	2373	0.29	43	10743	0.39
Glyma.12G168300	lincRNA_1713	Chr12:32320418-32323195	7.27348	15.8766	WT	4	1039	0.38	4	1033	0.38	8	2984	0.26	SA	1	716	0.13	6	714	0.83	6	2507	0.23
Glyma.12G175100	lincRNA_1714	Chr12:33276914-33277538	0.281873	0.974558	WT	162	3114	4.94	300	6151	4.65	199	23981	0.82	SA	157	6203	2.46	271	12068	2.19	306	46267	0.65
Glyma.12G175100	lincRNA_1715	Chr12:33276914-33277538	0.281873	0.974558	WT	162	3114	4.94	300	6151	4.65	199	23981	0.82	SA	157	6203	2.46	271	12068	2.19	306	46267	0.65
Glyma.12G175300	lincRNA_1716	Chr12:33284088-33290041	0.0790107	0.426352	WT	73	574	11.28	10	2309	0.43	39	10662	0.36	SA	75	568	11.66	5	2254	0.22	55	10801	0.5
Glyma.12G176400	lincRNA_1717	Chr12:33419018-33426874	0.0333571	0.0782771	WT	9	1715	0.52	12	3136	0.38	60	14999	0.39	SA	3	1468	0.2	9	2675	0.33	60	13482	0.44
Glyma.12G176400	lincRNA_1718	Chr12:33419018-33426874	0.0333571	0.0782771	WT	9	1715	0.52	12	3136	0.38	60	14999	0.39	SA	3	1468	0.2	9	2675	0.33	60	13482	0.44
Glyma.12G181800	lincRNA_1719	Chr12:34248923-34251406	10.2097	11.2176	WT	7	2263	0.3	3	1050	0.28	12	3231	0.37	SA	0	1159	0	2	585	0.34	11	1891	0.57
Glyma.12G183300	lincRNA_1720	Chr12:34411338-34416070	0.136304	0.6989	WT	4	858	0.46	3	1240	0.24	27	8818	0.3	SA	0	681	0	1	1012	0.09	23	7072	0.32
Glyma.12G187200	lincRNA_1721	Chr12:34824284-34825948	0	0	WT	0	815	0	2	816	0.24	13	3215	0.4	SA	1	456	0.21	3	409	0.72	10	2298	0.43
Glyma.12G187200	lincRNA_1722	Chr12:34824284-34825948	0	0	WT	0	815	0	2	816	0.24	13	3215	0.4	SA	1	456	0.21	3	409	0.72	10	2298	0.43
Glyma.12G188500	lincRNA_1723	Chr12:34986836-34988651	0	0.170943	WT	0	321	0	9	774	1.14	21	4160	0.5	SA	2	188	1.05	3	676	0.44	12	3331	0.35
Glyma.12G189700	lincRNA_1724	Chr12:35135160-35139542	1.13479	1.61978	WT	231	570	28.83	19	1573	1.19	38	7898	0.47	SA	207	477	30.26	10	1547	0.64	29	7451	0.38
Glyma.12G194900	lincRNA_1725	Chr12:35666441-35666624	0	11.991	WT	0	38	0	0	70	0	0	237	0	SA	0	33	0	0	48	0	1	210	0.47
Glyma.12G235200	lincRNA_1726	Chr12:39434394-39435001	0	0	WT	0	156	0	3	268	1.1	10	1374	0.72	SA	0	67	0	1	91	1.08	0	450	0
Glyma.12G237100	lincRNA_1727	Chr12:39597989-39599621	1.58394	11.5802	WT	0	408	0	0	333	0	8	2438	0.32	SA	0	250	0	0	194	0	1	1841	0.05
Glyma.12G242000	lincRNA_1728	Chr12:40042232-40047763	12.6869	18.382	WT	438	562	43.8	6	1791	0.33	75	8949	0.83	SA	453	403	52.92	4	1583	0.25	49	8162	0.59
Glyma.13G000500	lincRNA_1729	Chr13:154445-155404	0.813537	2.14153	WT	81	139	36.81	4	407	0.97	8	1634	0.48	SA	36	108	25	0	351	0	2	1428	0.13
Glyma.13G000500	lincRNA_1730	Chr13:154445-155404	0.813537	2.14153	WT	81	139	36.81	4	407	0.97	8	1634	0.48	SA	36	108	25	0	351	0	2	1428	0.13
Glyma.13G005500	lincRNA_1731	Chr13:1632800-1634953	21.2837	58.7201	WT	1	305	0.32	5	932	0.53	16	4953	0.32	SA	0	171	0	2	555	0.35	14	3228	0.43
Glyma.13G005800	lincRNA_1732	Chr13:1706355-1707959	0.245204	0.269747	WT	6	1688	0.35	2	1278	0.15	9	2879	0.31	SA	1	739	0.13	4	534	0.74	5	1124	0.44
Glyma.13G006400	lincRNA_1733	Chr13:1864120-1865785	0.0781884	0.0225276	WT	273	33	89.21	1380	229	85.76	509	4338	10.5	SA	135	4	97.12	655	46	93.43	211	1986	9.6
Glyma.13G008100	lincRNA_1734	Chr13:2250350-2251014	0.131315	0	WT	107	17	86.29	133	59	69.27	186	2111	8.09	SA	59	3	95.16	81	39	67.5	110	1367	7.44
Glyma.13G026800	lincRNA_1735	Chr13:6056097-6068823	0.687544	0.77257	WT	2380	471	83.47	1533	4346	26.07	577	22118	2.54	SA	2202	251	89.76	1377	3468	28.42	364	18956	1.88
Glyma.13G027200	lincRNA_1736	Chr13:6145192-6149104	0.884448	1.55728	WT	620	114	84.46	136	1369	9.03	45	6107	0.73	SA	459	56	89.12	120	1243	8.8	32	5907	0.53
Glyma.13G029000	lincRNA_1737	Chr13:8432467-8433652	3.55992	11.3191	WT	377	5494	6.42	385	7446	4.91	241	34658	0.69	SA	305	8990	3.28	292	12219	2.33	249	54001	0.45
Glyma.13G029100	lincRNA_1738	Chr13:8434403-8436927	2.27514	7.15632	WT	1099	18286	5.66	877	15772	5.26	677	92201	0.72	SA	827	29469	2.72	615	24977	2.4	653	141522	0.45
Glyma.13G029400	lincRNA_1739	Chr13:8622845-8628308	0	0	WT	552	52	91.39	1685	407	80.54	362	8874	3.91	SA	500	41	92.42	1492	306	82.98	270	8235	3.17
Glyma.13G033600	lincRNA_1740	Chr13:10575982-10578863	0	0	WT	68	124	35.41	72	783	8.42	16	4375	0.36	SA	102	88	53.68	80	564	12.42	19	3662	0.51
Glyma.13G035100	lincRNA_1741	Chr13:10896829-10897959	17.2712	4.85978	WT	0	228	0	2	541	0.36	11	3047	0.35	SA	0	149	0	0	315	0	3	1728	0.17
Glyma.13G035800	lincRNA_1742	Chr13:11163859-11169153	2.32813	1.3325	WT	176	974	15.3	122	1729	6.59	94	9008	1.03	SA	131	870	13.08	69	1596	4.14	70	8174	0.84
Glyma.13G036100	lincRNA_1743	Chr13:11279308-11284080	1.22759	1.22989	WT	569	729	43.83	427	941	31.21	197	8667	2.22	SA	395	394	50.06	328	584	35.96	104	6059	1.68
Glyma.13G038900	lincRNA_1744	Chr13:12112722-12120124	1.82331	2.56506	WT	416	721	36.58	21	2848	0.73	48	12804	0.37	SA	330	645	33.84	9	2411	0.37	43	10198	0.41
Glyma.13G039900	lincRNA_1745	Chr13:12319074-12321626	1.79703	3.15804	WT	44	480	8.39	7	966	0.71	10	3919	0.25	SA	13	279	4.45	7	779	0.89	15	3678	0.4
Glyma.13G044600	lincRNA_1746	Chr13:13814003-13836913	3.91737	6.97291	WT	2854	1753	61.94	2642	5549	32.25	1630	36509	4.27	SA	2702	1126	70.58	2591	4976	34.24	1461	35694	3.93
Glyma.13G056100	lincRNA_1747	Chr13:15382700-15385317	9.21294	14.8065	WT	2	1273	0.15	2	687	0.29	9	3915	0.22	SA	3	870	0.34	1	482	0.2	10	2718	0.36
Glyma.13G060400	lincRNA_1748	Chr13:15771866-15782679	5.3545	10.2891	WT	712	795	47.24	22	3335	0.65	67	17108	0.39	SA	729	653	52.74	20	3148	0.63	48	16370	0.29
Glyma.13G068400	lincRNA_1749	Chr13:16842893-16857764	0.165302	0.60442	WT	591	2201	21.16	491	2625	15.75	699	23257	2.91	SA	464	1667	21.77	356	2252	13.65	485	20060	2.36
Glyma.13G068900	lincRNA_1750	Chr13:16875940-16876821	2.71392	10.1386	WT	1	80	1.23	0	121	0	3	783	0.38	SA	0	140	0	2	154	1.28	3	1017	0.29
Glyma.13G070000	lincRNA_1751	Chr13:17023303-17023996	0	0	WT	1	112	0.88	0	253	0	6	1605	0.37	SA	1	96	1.03	0	219	0	2	1293	0.15
Glyma.13G070000	lincRNA_1752	Chr13:17023303-17023996	0	0	WT	1	112	0.88	0	253	0	6	1605	0.37	SA	1	96	1.03	0	219	0	2	1293	0.15
Glyma.13G070500	lincRNA_1753	Chr13:17088561-17094459	10.0637	21.7734	WT	1024	611	62.62	13	3676	0.35	55	10606	0.51	SA	844	366	69.75	17	2890	0.58	31	7906	0.39
Glyma.13G072600	lincRNA_1754	Chr13:17390468-17396233	2.18064	3.72387	WT	748	273	73.26	19	3192	0.59	54	11843	0.45	SA	601	136	81.54	13	2455	0.52	22	8768	0.25
Glyma.13G073100	lincRNA_1755	Chr13:17458079-17458361	0	0	WT	31	0	100	72	26	73.46	64	528	10.81	SA	33	1	97.05	89	20	81.65	39	650	5.66
Glyma.13G073700	lincRNA_1756	Chr13:17640372-17641126	0.509094	0.831187	WT	0	71	0	1	296	0.33	3	1383	0.21	SA	0	57	0	0	272	0	11	1265	0.86
Glyma.13G074800	lincRNA_1757	Chr13:17765287-17766633	117.639	244.367	WT	76	277	21.52	2	670	0.29	5	1982	0.25	SA	122	143	46.03	3	559	0.53	8	1778	0.44
Glyma.13G074800	lincRNA_1758	Chr13:17765287-17766633	117.639	244.367	WT	76	277	21.52	2	670	0.29	5	1982	0.25	SA	122	143	46.03	3	559	0.53	8	1778	0.44
Glyma.13G075500	lincRNA_1759	Chr13:17865421-17867839	0	0	WT	575	65	89.84	971	219	81.59	451	5722	7.3	SA	397	28	93.41	653	133	83.07	289	4019	6.7
Glyma.13G083000	lincRNA_1760	Chr13:19257366-19265108	0.165802	0.749636	WT	435	1198	26.63	19	2987	0.63	46	13619	0.33	SA	423	762	35.69	20	2782	0.71	34	12405	0.27
Glyma.13G083900	lincRNA_1761	Chr13:19460487-19462735	0.0788539	0.0136316	WT	432	30	93.5	341	91	78.93	388	4486	7.96	SA	387	15	96.26	328	71	82.2	234	4183	5.29
Glyma.13G085000	lincRNA_1762	Chr13:19615151-19617450	0.381137	0.366044	WT	6	1037	0.57	5	880	0.56	8	2675	0.29	SA	3	636	0.46	0	596	0	4	1686	0.23
Glyma.13G091100	lincRNA_1763	Chr13:20587167-20589982	63.7925	140.934	WT	3	513	0.58	7	1201	0.57	14	4626	0.3	SA	0	408	0	2	1014	0.19	13	4206	0.3
Glyma.13G091100	lincRNA_1764	Chr13:20587167-20589982	63.7925	140.934	WT	3	513	0.58	7	1201	0.57	14	4626	0.3	SA	0	408	0	2	1014	0.19	13	4206	0.3
Glyma.13G092700	lincRNA_1765	Chr13:20749073-20754015	2.9084	8.72452	WT	99	1946	4.84	8	2912	0.27	31	7896	0.39	SA	64	1488	4.12	6	2137	0.27	28	6058	0.46
Glyma.13G093400	lincRNA_1766	Chr13:20849695-20851458	17.0114	28.479	WT	27	217	11.06	5	533	0.92	6	2572	0.23	SA	37	163	18.5	3	457	0.65	7	2337	0.29
Glyma.13G093400	lincRNA_1767	Chr13:20849695-20851458	17.0114	28.479	WT	27	217	11.06	5	533	0.92	6	2572	0.23	SA	37	163	18.5	3	457	0.65	7	2337	0.29
Glyma.13G096900	lincRNA_1768	Chr13:21189580-21193427	3.12276	9.20358	WT	3	1258	0.23	11	1546	0.7	28	5606	0.49	SA	3	1058	0.28	4	1311	0.3	11	4845	0.22
Glyma.13G097000	lincRNA_1769	Chr13:21226982-21232195	7.47227	17.7071	WT	154	590	20.69	7	2110	0.33	51	8555	0.59	SA	171	562	23.32	9	2141	0.41	34	8063	0.41
Glyma.13G099900	lincRNA_1770	Chr13:21530333-21533470	0	0	WT	13	388	3.24	7	901	0.77	21	5359	0.39	SA	11	409	2.61	2	794	0.25	22	5617	0.39
Glyma.13G116800	lincRNA_1771	Chr13:23001496-23010834	1.95776	3.15137	WT	1433	811	63.85	712	2582	21.61	314	14497	2.12	SA	1352	594	69.47	669	2811	19.22	343	15887	2.11
Glyma.13G119900	lincRNA_1772	Chr13:23244473-23250277	9.30743	14.3067	WT	209	628	24.97	9	2165	0.41	29	10375	0.27	SA	213	463	31.5	3	2120	0.14	27	9747	0.27
Glyma.13G124000	lincRNA_1773	Chr13:23718781-23721786	2.1927	2.79304	WT	26	510	4.85	7	1051	0.66	20	4635	0.42	SA	25	386	6.08	5	860	0.57	12	4810	0.24
Glyma.13G124400	lincRNA_1774	Chr13:23783483-23791084	0.912115	2.04272	WT	310	770	28.7	216	2261	8.72	204	10962	1.82	SA	245	634	27.87	153	1950	7.27	135	9077	1.46
Glyma.13G125500	lincRNA_1775	Chr13:23888923-23890081	7.95804	11.0171	WT	1	437	0.22	0	257	0	2	1426	0.14	SA	1	246	0.4	1	124	0.8	6	919	0.64
Glyma.13G139500	lincRNA_1776	Chr13:25216815-25219193	4.1824	6.07912	WT	3	618	0.48	5	729	0.68	23	3871	0.59	SA	1	471	0.21	1	590	0.16	8	3270	0.24
Glyma.13G149700	lincRNA_1777	Chr13:26321940-26324172	10.0069	8.27468	WT	0	258	0	3	764	0.39	18	3084	0.58	SA	2	263	0.75	2	680	0.29	8	2491	0.32
Glyma.13G149800	lincRNA_1778	Chr13:26329039-26335075	13.832	30.1372	WT	313	394	44.27	17	2156	0.78	31	10039	0.3	SA	373	323	53.59	4	2118	0.18	31	9694	0.31
Glyma.13G152100	lincRNA_1779	Chr13:26654581-26658661	1.30668	5.24628	WT	5	1235	0.4	5	1327	0.37	19	5165	0.36	SA	15	937	1.57	3	938	0.31	15	4382	0.34
Glyma.13G154000	lincRNA_1780	Chr13:26918924-26925458	6.35021	13.9524	WT	196	297	39.75	19	1588	1.18	45	8621	0.51	SA	242	284	46	9	1672	0.53	30	8726	0.34
Glyma.13G157400	lincRNA_1781	Chr13:27241039-27241812	8.96857	2.17436	WT	4	355	1.11	3	384	0.77	11	1498	0.72	SA	4	211	1.86	0	220	0	5	1023	0.48
Glyma.13G159700	lincRNA_1782	Chr13:27525190-27525367	13.971	33.5443	WT	0	11	0	0	35	0	0	152	0	SA	0	27	0	0	71	0	4	257	1.53
Glyma.13G174500	lincRNA_1783	Chr13:28864360-28870617	2.35174	2.9879	WT	406	344	54.13	11	1596	0.68	49	9067	0.53	SA	548	251	68.58	12	1895	0.62	34	10027	0.33
Glyma.13G176700	lincRNA_1784	Chr13:29086365-29086845	0.38966	0.120905	WT	0	50	0	1	335	0.29	0	802	0	SA	0	99	0	2	469	0.42	3	1250	0.23
Glyma.13G182500	lincRNA_1785	Chr13:29558428-29562741	5.2121	9.92599	WT	608	894	40.47	20	1995	0.99	24	6266	0.38	SA	522	477	52.25	7	1528	0.45	8	4980	0.16
Glyma.13G190000	lincRNA_1786	Chr13:30355156-30359208	1.54579	3.05935	WT	7	854	0.81	3	1427	0.2	34	6902	0.49	SA	9	828	1.07	7	1348	0.51	20	6775	0.29
Glyma.13G204200	lincRNA_1787	Chr13:31822329-31826011	0.997209	2.36383	WT	110	1349	7.53	12	1139	1.04	18	4714	0.38	SA	154	735	17.32	1	1021	0.09	14	4635	0.3
Glyma.13G209100	lincRNA_1788	Chr13:32310691-32311377	3.03149	1.00352	WT	0	485	0	0	240	0	3	855	0.34	SA	4	361	1.09	1	169	0.58	2	652	0.3
Glyma.13G211300	lincRNA_1789	Chr13:32500007-32501933	50.4075	98.9586	WT	0	450	0	2	491	0.4	9	2656	0.33	SA	0	431	0	3	491	0.6	3	2300	0.13
Glyma.13G212200	lincRNA_1790	Chr13:32586533-32591014	6.03723	9.79116	WT	443	251	63.83	20	2086	0.94	30	7277	0.41	SA	306	126	70.83	14	1664	0.83	29	5922	0.48
Glyma.13G221300	lincRNA_1791	Chr13:33427047-33433873	1.01642	2.12635	WT	290	634	31.38	12	2037	0.58	43	9217	0.46	SA	303	464	39.5	8	2063	0.38	46	10691	0.42
Glyma.13G227500	lincRNA_1792	Chr13:33979795-33981779	3.63007	4.11144	WT	0	257	0	0	190	0	4	887	0.44	SA	0	280	0	1	169	0.58	1	996	0.1
Glyma.13G235400	lincRNA_1793	Chr13:34601528-34604996	0.460294	1.36563	WT	46	370	11.05	2	1303	0.15	17	5786	0.29	SA	44	362	10.83	2	1377	0.14	15	5841	0.25
Glyma.13G235500	lincRNA_1794	Chr13:34609106-34611350	0.12925	0.186197	WT	105	343	23.43	187	511	26.79	197	3655	5.11	SA	99	299	24.87	142	461	23.54	175	3709	4.5
Glyma.13G236600	lincRNA_1795	Chr13:34699685-34700177	17.9033	28.6726	WT	2	560	0.35	0	245	0	5	926	0.53	SA	1	345	0.28	1	147	0.67	1	574	0.17
Glyma.13G240700	lincRNA_1796	Chr13:35060886-35063159	2.96128	5.51378	WT	2	211	0.93	4	619	0.64	11	3719	0.29	SA	5	166	2.92	0	595	0	9	3198	0.28
Glyma.13G245800	lincRNA_1797	Chr13:35479650-35480866	0	0.133172	WT	0	504	0	1	753	0.13	20	3261	0.6	SA	2	229	0.86	3	424	0.7	16	2101	0.75
Glyma.13G249000	lincRNA_1798	Chr13:35692093-35696834	0.167684	0.628071	WT	56	408	12.06	30	1365	2.15	47	7103	0.65	SA	64	460	12.21	24	1623	1.45	96	8067	1.17
Glyma.13G249600	lincRNA_1799	Chr13:35726228-35729214	97.6014	257.973	WT	1	448	0.22	2	999	0.19	16	4952	0.32	SA	0	398	0	3	796	0.37	17	4385	0.38
Glyma.13G251500	lincRNA_1800	Chr13:35858305-35859896	2.33133	3.4283	WT	0	127	0	2	1032	0.19	23	3972	0.57	SA	2	93	2.1	2	657	0.3	7	2540	0.27
Glyma.13G275800	lincRNA_1801	Chr13:37720619-37722383	0.80724	3.75786	WT	0	291	0	1	390	0.25	5	1542	0.32	SA	2	302	0.65	2	326	0.6	9	1247	0.71
Glyma.13G291400	lincRNA_1802	Chr13:39162132-39164773	6.14163	16.9835	WT	3	382	0.77	3	877	0.34	12	4554	0.26	SA	2	263	0.75	4	691	0.57	14	3536	0.39
Glyma.13G291600	lincRNA_1803	Chr13:39170817-39175252	2.50108	4.94714	WT	121	330	26.82	52	1795	2.81	67	6979	0.95	SA	92	307	23.05	30	1680	1.75	56	6744	0.82
Glyma.13G302900	lincRNA_1804	Chr13:39981656-39984723	5.58076	12.5535	WT	160	342	31.87	4	1235	0.32	28	6278	0.44	SA	89	241	26.96	2	690	0.28	9	3943	0.22
Glyma.13G318700	lincRNA_1805	Chr13:41311982-41314947	1.4193	4.93282	WT	3	719	0.41	2	1183	0.16	18	4866	0.36	SA	1	568	0.17	2	1133	0.17	19	4679	0.4
Glyma.13G325500	lincRNA_1806	Chr13:42071527-42071926	0	0	WT	0	203	0	3	196	1.5	4	1067	0.37	SA	0	101	0	0	107	0	0	517	0
Glyma.13G325900	lincRNA_1807	Chr13:42110188-42111968	455.341	708.476	WT	5	664	0.74	7	824	0.84	23	3116	0.73	SA	2	481	0.41	1	584	0.17	11	2397	0.45
Glyma.13G336700	lincRNA_1808	Chr13:43001194-43005070	0.295839	0.867592	WT	193	808	19.28	33	1459	2.21	33	7219	0.45	SA	115	519	18.13	16	1082	1.45	28	5837	0.47
Glyma.13G339800	lincRNA_1809	Chr13:43177314-43182782	4.09609	7.34591	WT	138	531	20.62	20	2570	0.77	38	10559	0.35	SA	112	517	17.8	7	2473	0.28	32	10716	0.29
Glyma.13G341500	lincRNA_1810	Chr13:43324926-43327135	4.22066	11.6984	WT	4	1555	0.25	2	1238	0.16	12	3543	0.33	SA	3	1175	0.25	0	1079	0	11	2861	0.38
Glyma.13G351200	lincRNA_1811	Chr13:44045386-44046648	30.3622	43.3787	WT	4	1142	0.34	3	563	0.53	1	2054	0.04	SA	3	531	0.56	3	295	1	4	1434	0.27
Glyma.13G351500	lincRNA_1812	Chr13:44056772-44060728	0.361496	0.78479	WT	532	261	67.08	13	2108	0.61	32	8423	0.37	SA	459	178	72.05	14	1622	0.85	28	7045	0.39
Glyma.13G352200	lincRNA_1813	Chr13:44113143-44115288	24.5333	30.2387	WT	4	954	0.41	2	930	0.21	20	3634	0.54	SA	9	809	1.1	4	698	0.56	13	2755	0.46
Glyma.13G364000	lincRNA_1814	Chr13:45058581-45059632	5.62992	6.64739	WT	1	490	0.2	6	477	1.24	16	1412	1.12	SA	1	401	0.24	1	431	0.23	4	1487	0.26
Glyma.13G364100	lincRNA_1815	Chr13:45065804-45066660	0.286528	0.660436	WT	0	86	0	0	148	0	2	759	0.26	SA	0	131	0	1	162	0.61	0	865	0
Glyma.13G367300	lincRNA_1816	Chr13:45284841-45293169	5.89539	12.2026	WT	709	570	55.43	15	3135	0.47	53	13269	0.39	SA	693	486	58.77	13	2954	0.43	54	13315	0.4
Glyma.13G370600	lincRNA_1817	Chr13:45605447-45605621	4.93439	8.53017	WT	36	4	90	0	148	0	2	524	0.38	SA	27	11	71.05	2	128	1.53	2	404	0.49
Glyma.13G006600	lincRNA_1818	Chr13:1897026-1897840	0.0359584	0	WT	1	150	0.66	5	354	1.39	10	1420	0.69	SA	0	131	0	3	336	0.88	5	1362	0.36
Glyma.13G006700	lincRNA_1819	Chr13:1929972-1934283	0.476909	1.0197	WT	13	669	1.9	13	1702	0.75	67	11025	0.6	SA	4	387	1.02	2	1004	0.19	24	6181	0.38
Glyma.13G025500	lincRNA_1820	Chr13:5155298-5158891	0.0575596	0.149257	WT	52	702	6.89	4	1461	0.27	37	7400	0.49	SA	45	520	7.96	5	1009	0.49	27	5509	0.48
Glyma.13G025900	lincRNA_1821	Chr13:5331544-5338315	9.51379	22.7055	WT	183	758	19.44	2	1587	0.12	20	5828	0.34	SA	117	472	19.86	5	1073	0.46	15	3875	0.38
Glyma.13G026100	lincRNA_1822	Chr13:5478259-5481579	5.06584	10.1147	WT	376	699	34.97	8	1936	0.41	22	6568	0.33	SA	351	541	39.34	8	1665	0.47	38	5488	0.68
Glyma.13G026300	lincRNA_1823	Chr13:5665249-5670585	0	0.0245759	WT	38	946	3.86	11	1131	0.96	41	7743	0.52	SA	18	902	1.95	8	994	0.79	69	7152	0.95
Glyma.13G027400	lincRNA_1824	Chr13:6755775-6759576	0	0	WT	615	71	89.65	1708	340	83.39	591	9131	6.07	SA	468	45	91.22	1201	211	85.05	400	6775	5.57
Glyma.13G028000	lincRNA_1825	Chr13:7100216-7103709	1.66229	3.57896	WT	224	649	25.65	4	1258	0.31	58	5446	1.05	SA	170	550	23.61	0	1209	0	49	5369	0.9
Glyma.13G028400	lincRNA_1826	Chr13:7785408-7791241	7.39127	17.5694	WT	260	499	34.25	9	2440	0.36	37	9590	0.38	SA	287	347	45.26	3	2024	0.14	28	7939	0.35
Glyma.13G029000	lincRNA_1827	Chr13:8432467-8433652	3.55992	11.3191	WT	377	5494	6.42	385	7446	4.91	241	34658	0.69	SA	305	8990	3.28	292	12219	2.33	249	54001	0.45
Glyma.13G029000	lincRNA_1828	Chr13:8432467-8433652	3.55992	11.3191	WT	377	5494	6.42	385	7446	4.91	241	34658	0.69	SA	305	8990	3.28	292	12219	2.33	249	54001	0.45
Glyma.13G029100	lincRNA_1829	Chr13:8434403-8436927	2.27514	7.15632	WT	1099	18286	5.66	877	15772	5.26	677	92201	0.72	SA	827	29469	2.72	615	24977	2.4	653	141522	0.45
Glyma.13G029100	lincRNA_1830	Chr13:8434403-8436927	2.27514	7.15632	WT	1099	18286	5.66	877	15772	5.26	677	92201	0.72	SA	827	29469	2.72	615	24977	2.4	653	141522	0.45
Glyma.13G029100	lincRNA_1831	Chr13:8434403-8436927	2.27514	7.15632	WT	1099	18286	5.66	877	15772	5.26	677	92201	0.72	SA	827	29469	2.72	615	24977	2.4	653	141522	0.45
Glyma.13G029100	lincRNA_1832	Chr13:8434403-8436927	2.27514	7.15632	WT	1099	18286	5.66	877	15772	5.26	677	92201	0.72	SA	827	29469	2.72	615	24977	2.4	653	141522	0.45
Glyma.13G029900	lincRNA_1833	Chr13:9531462-9538256	0.22209	1.19949	WT	1539	368	80.7	680	374	64.51	370	7441	4.73	SA	1272	236	84.35	590	305	65.92	239	7566	3.06
Glyma.13G032600	lincRNA_1834	Chr13:10452474-10457156	3.05863	5.32489	WT	220	484	31.25	307	674	31.29	327	7884	3.98	SA	171	420	28.93	181	634	22.2	217	6355	3.3
Glyma.13G032600	lincRNA_1835	Chr13:10452474-10457156	3.05863	5.32489	WT	220	484	31.25	307	674	31.29	327	7884	3.98	SA	171	420	28.93	181	634	22.2	217	6355	3.3
Glyma.13G036200	lincRNA_1836	Chr13:11338194-11340331	13.7545	10.3842	WT	2	507	0.39	1	784	0.12	17	4405	0.38	SA	1	326	0.3	2	479	0.41	18	3059	0.58
Glyma.13G036400	lincRNA_1837	Chr13:11425412-11437146	1.09522	2.76063	WT	156	1358	10.3	404	2372	14.55	222	16572	1.32	SA	175	1354	11.44	257	2326	9.94	140	16926	0.82
Glyma.13G042100	lincRNA_1838	Chr13:13516046-13530998	3.3858	3.67444	WT	1722	998	63.3	368	4247	7.97	141	22199	0.63	SA	1059	970	52.19	213	4099	4.93	124	22553	0.54
Glyma.13G050600	lincRNA_1839	Chr13:14693011-14696222	1.28861	4.11396	WT	183	572	24.23	8	1271	0.62	24	6996	0.34	SA	115	451	20.31	1	981	0.1	24	5528	0.43
Glyma.13G050800	lincRNA_1840	Chr13:14719603-14721060	0.697216	1.64651	WT	68	728	8.54	1	609	0.16	7	1703	0.4	SA	42	613	6.41	5	608	0.81	1	1792	0.05
Glyma.13G055800	lincRNA_1841	Chr13:15336923-15337076	0	0	WT	0	16	0	0	44	0	0	154	0	SA	0	7	0	0	17	0	0	81	0
Glyma.13G056100	lincRNA_1842	Chr13:15382700-15385317	9.21294	14.8065	WT	2	1273	0.15	2	687	0.29	9	3915	0.22	SA	3	870	0.34	1	482	0.2	10	2718	0.36
Glyma.13G065000	lincRNA_1843	Chr13:16442376-16446020	96.8279	76.734	WT	95	394	19.42	5	1360	0.36	15	5455	0.27	SA	98	324	23.22	3	1225	0.24	16	5087	0.31
Glyma.13G070400	lincRNA_1844	Chr13:17062322-17067618	1.42996	2.60028	WT	82	644	11.29	22	1571	1.38	40	7571	0.52	SA	78	433	15.26	16	1447	1.09	30	7135	0.41
Glyma.13G070400	lincRNA_1845	Chr13:17062322-17067618	1.42996	2.60028	WT	82	644	11.29	22	1571	1.38	40	7571	0.52	SA	78	433	15.26	16	1447	1.09	30	7135	0.41
Glyma.13G079200	lincRNA_1846	Chr13:18577741-18580774	0.413755	0.778378	WT	162	461	26	5	1207	0.41	21	5059	0.41	SA	103	246	29.51	5	914	0.54	13	3791	0.34
Glyma.13G083900	lincRNA_1847	Chr13:19460487-19462735	0.0788539	0.0136316	WT	432	30	93.5	341	91	78.93	388	4486	7.96	SA	387	15	96.26	328	71	82.2	234	4183	5.29
Glyma.13G101100	lincRNA_1848	Chr13:21624112-21626203	1.19969	6.33031	WT	0	519	0	0	711	0	14	3558	0.39	SA	1	468	0.21	2	675	0.29	6	3097	0.19
Glyma.13G103800	lincRNA_1849	Chr13:21845348-21846426	0.178319	0.0308263	WT	527	80	86.82	12	460	2.54	7	1540	0.45	SA	182	33	84.65	8	180	4.25	31	782	3.81
Glyma.13G106000	lincRNA_1850	Chr13:22037813-22038787	20.0697	25.4616	WT	2	389	0.51	1	514	0.19	11	2393	0.45	SA	2	331	0.6	2	334	0.59	5	1463	0.34
Glyma.13G121100	lincRNA_1851	Chr13:23409045-23412554	12.959	18.3238	WT	15	917	1.6	3	1300	0.23	24	6094	0.39	SA	8	704	1.12	0	1037	0	21	4729	0.44
Glyma.13G122400	lincRNA_1852	Chr13:23524388-23525402	0.0384719	0.631817	WT	0	114	0	6	550	1.07	13	2591	0.49	SA	0	65	0	1	308	0.32	4	1390	0.28
Glyma.13G122700	lincRNA_1853	Chr13:23557034-23557697	0.203137	0.643805	WT	1	185	0.53	0	499	0	6	1491	0.4	SA	0	128	0	2	346	0.57	2	1142	0.17
Glyma.13G122800	lincRNA_1854	Chr13:23571133-23571739	0.0772464	3.93935	WT	1	104	0.95	0	161	0	4	878	0.45	SA	3	101	2.88	0	177	0	5	938	0.53
Glyma.13G122800	lincRNA_1855	Chr13:23571133-23571739	0.0772464	3.93935	WT	1	104	0.95	0	161	0	4	878	0.45	SA	3	101	2.88	0	177	0	5	938	0.53
Glyma.13G125600	lincRNA_1856	Chr13:23897717-23904076	0.856675	1.7744	WT	318	434	42.28	42	2670	1.54	60	10592	0.56	SA	341	392	46.52	29	2614	1.09	49	9884	0.49
Glyma.13G132400	lincRNA_1857	Chr13:24467829-24472194	34.7017	69.2092	WT	27	1066	2.47	5	1269	0.39	22	6975	0.31	SA	37	747	4.71	2	912	0.21	27	5442	0.49
Glyma.13G138200	lincRNA_1858	Chr13:25085180-25087801	35.678	48.1567	WT	14	415	3.26	3	542	0.55	19	2804	0.67	SA	17	497	3.3	2	703	0.28	9	3488	0.25
Glyma.13G147300	lincRNA_1859	Chr13:26055260-26063266	0.0491144	0.109163	WT	91	1277	6.65	14	4080	0.34	59	14764	0.39	SA	87	1260	6.45	17	4178	0.4	51	14703	0.34
Glyma.13G151300	lincRNA_1860	Chr13:26546642-26549700	3.94953	6.99633	WT	193	853	18.45	3	1014	0.29	17	4816	0.35	SA	222	683	24.53	4	961	0.41	12	3928	0.3
Glyma.13G164300	lincRNA_1861	Chr13:27934138-27936052	22.0633	29.2254	WT	2	1142	0.17	3	612	0.48	7	1883	0.37	SA	4	943	0.42	2	533	0.37	3	1933	0.15
Glyma.13G164300	lincRNA_1862	Chr13:27934138-27936052	22.0633	29.2254	WT	2	1142	0.17	3	612	0.48	7	1883	0.37	SA	4	943	0.42	2	533	0.37	3	1933	0.15
Glyma.13G164400	lincRNA_1863	Chr13:27940694-27943408	7.62553	7.23712	WT	4	421	0.94	1	613	0.16	20	5296	0.37	SA	0	355	0	1	467	0.21	15	3860	0.38
Glyma.13G171500	lincRNA_1864	Chr13:28570340-28570661	10.1353	0.665356	WT	0	112	0	2	310	0.64	5	765	0.64	SA	0	100	0	0	188	0	1	500	0.19
Glyma.13G172800	lincRNA_1865	Chr13:28683492-28686774	1.51538	1.42202	WT	113	683	14.19	4	1272	0.31	30	5021	0.59	SA	187	458	28.99	3	1243	0.24	13	4409	0.29
Glyma.13G179600	lincRNA_1866	Chr13:29318701-29323855	11.8924	11.9757	WT	10	433	2.25	17	1979	0.85	27	7441	0.36	SA	10	483	2.02	11	1868	0.58	22	7292	0.3
Glyma.13G187300	lincRNA_1867	Chr13:30113846-30118165	2.97304	3.74863	WT	302	227	57.08	4	1352	0.29	37	6749	0.54	SA	267	181	59.59	13	1349	0.95	45	6956	0.64
Glyma.13G193800	lincRNA_1868	Chr13:30709902-30710253	4.15383	4.488	WT	0	44	0	1	34	2.85	3	839	0.35	SA	0	34	0	0	30	0	4	540	0.73
Glyma.13G207400	lincRNA_1869	Chr13:32097278-32097963	2.5207	4.46931	WT	1	314	0.31	1	353	0.28	2	1354	0.14	SA	0	122	0	0	148	0	1	862	0.11
Glyma.13G221900	lincRNA_1870	Chr13:33488304-33492501	3.84296	9.33959	WT	1	560	0.17	3	1376	0.21	29	6911	0.41	SA	1	576	0.17	3	1362	0.21	24	7309	0.32
Glyma.13G223400	lincRNA_1871	Chr13:33643526-33652207	3.6034	4.25082	WT	907	1594	36.26	596	2380	20.02	695	13655	4.84	SA	815	1319	38.19	457	2134	17.63	535	12786	4.01
Glyma.13G236300	lincRNA_1872	Chr13:34653363-34655993	1.46858	5.01814	WT	6	576	1.03	2	830	0.24	15	4320	0.34	SA	7	559	1.23	0	688	0	13	3199	0.4
Glyma.13G236500	lincRNA_1873	Chr13:34675712-34677522	56.2361	77.3245	WT	6	1279	0.46	1	740	0.13	9	1965	0.45	SA	6	1081	0.55	0	606	0	3	1636	0.18
Glyma.13G236600	lincRNA_1874	Chr13:34699685-34700177	17.9033	28.6726	WT	2	560	0.35	0	245	0	5	926	0.53	SA	1	345	0.28	1	147	0.67	1	574	0.17
Glyma.13G236600	lincRNA_1875	Chr13:34699685-34700177	17.9033	28.6726	WT	2	560	0.35	0	245	0	5	926	0.53	SA	1	345	0.28	1	147	0.67	1	574	0.17
Glyma.13G237600	lincRNA_1876	Chr13:34795869-34796823	0.8723	0.628318	WT	2	317	0.62	0	401	0	13	2487	0.52	SA	1	268	0.37	0	328	0	5	1821	0.27
Glyma.13G268400	lincRNA_1877	Chr13:37074067-37076129	1.02131	2.55025	WT	22	226	8.87	4	530	0.74	15	3413	0.43	SA	19	180	9.54	2	452	0.44	9	2666	0.33
Glyma.13G269000	lincRNA_1878	Chr13:37128404-37133047	18.2497	32.3413	WT	121	957	11.22	12	1416	0.84	28	7430	0.37	SA	107	677	13.64	8	1414	0.56	22	7237	0.3
Glyma.13G270900	lincRNA_1879	Chr13:37283329-37287169	1.1872	2.21252	WT	145	1449	9.09	7	1785	0.39	17	5536	0.3	SA	164	927	15.03	7	1570	0.44	25	4712	0.52
Glyma.13G272200	lincRNA_1880	Chr13:37418399-37422254	11.6947	18.2514	WT	43	811	5.03	6	1703	0.35	23	6954	0.32	SA	35	676	4.92	1	1528	0.06	19	6327	0.29
Glyma.13G276000	lincRNA_1881	Chr13:37747240-37754663	8.3362	18.4558	WT	303	702	30.14	17	2722	0.62	71	14034	0.5	SA	301	533	36.09	7	2373	0.29	47	12554	0.37
Glyma.13G309300	lincRNA_1882	Chr13:40509928-40514843	0.491319	0.872945	WT	96	372	20.51	26	1855	1.38	215	9396	2.23	SA	89	313	22.13	19	1708	1.1	97	8818	1.08
Glyma.13G316400	lincRNA_1883	Chr13:41110489-41112614	53.7591	104.386	WT	0	523	0	6	967	0.61	10	3988	0.25	SA	1	450	0.22	3	765	0.39	15	3215	0.46
Glyma.13G317300	lincRNA_1884	Chr13:41201363-41206334	20.4491	35.0514	WT	297	1030	22.38	4	1579	0.25	19	6757	0.28	SA	368	537	40.66	6	1615	0.37	27	7425	0.36
Glyma.13G318700	lincRNA_1885	Chr13:41311982-41314947	1.4193	4.93282	WT	3	719	0.41	2	1183	0.16	18	4866	0.36	SA	1	568	0.17	2	1133	0.17	19	4679	0.4
Glyma.13G319600	lincRNA_1886	Chr13:41398195-41403950	0.0304808	0.355676	WT	8	1958	0.4	7	2212	0.31	49	11143	0.43	SA	8	1344	0.59	3	1788	0.16	27	9021	0.29
Glyma.13G337500	lincRNA_1887	Chr13:43048349-43050218	0.727811	0.703101	WT	2	464	0.42	7	1075	0.64	15	3752	0.39	SA	0	354	0	1	743	0.13	5	2779	0.17
Glyma.13G358300	lincRNA_1888	Chr13:44600774-44605790	0	0	WT	431	136	76.01	30	899	3.22	47	5243	0.88	SA	534	162	76.72	36	1055	3.29	47	5854	0.79
Glyma.13G361800	lincRNA_1889	Chr13:44866361-44867785	0	0	WT	12	110	9.83	75	386	16.26	165	2366	6.51	SA	26	120	17.8	72	322	18.27	107	2308	4.43
Glyma.13G367600	lincRNA_1890	Chr13:45313769-45315122	1.57464	6.33593	WT	0	144	0	5	430	1.14	7	1934	0.36	SA	0	45	0	0	382	0	3	1675	0.17
Glyma.13G371600	lincRNA_1891	Chr13:45672350-45677455	0.554515	0.976202	WT	91	400	18.53	13	1849	0.69	31	6718	0.45	SA	113	441	20.39	0	1956	0	24	7466	0.32
Glyma.14G001300	lincRNA_1892	Chr14:145833-157977	20.1854	22.9408	WT	820	2899	22.04	467	4006	10.44	341	18829	1.77	SA	532	2836	15.79	325	4172	7.22	298	18564	1.57
Glyma.14G008200	lincRNA_1893	Chr14:633207-643016	1.33323	4.34124	WT	1292	1504	46.2	49	4351	1.11	67	17560	0.38	SA	1111	902	55.19	90	3973	2.21	84	16882	0.49
Glyma.14G016300	lincRNA_1894	Chr14:1170625-1173884	64.9618	57.4339	WT	49	763	6.03	7	1859	0.37	18	6173	0.29	SA	60	446	11.85	1	1280	0.07	18	4077	0.43
Glyma.14G023600	lincRNA_1895	Chr14:1691808-1693795	5.53803	9.67222	WT	3	487	0.61	1	1064	0.09	13	4528	0.28	SA	1	383	0.26	1	966	0.1	21	3826	0.54
Glyma.14G034700	lincRNA_1896	Chr14:2539263-2540225	18.1873	24.1579	WT	0	119	0	1	311	0.32	9	2140	0.41	SA	0	98	0	1	241	0.41	5	1428	0.34
Glyma.14G034800	lincRNA_1897	Chr14:2568462-2571366	6.1346	15.796	WT	2	999	0.19	7	1179	0.59	22	3943	0.55	SA	1	600	0.16	1	770	0.12	10	2736	0.36
Glyma.14G046900	lincRNA_1898	Chr14:3568084-3570975	6.83725	10.4028	WT	24	1580	1.49	11	1387	0.78	28	5648	0.49	SA	11	657	1.64	5	805	0.61	9	3594	0.24
Glyma.14G054300	lincRNA_1899	Chr14:4312927-4316714	0.114042	0.0438104	WT	21	558	3.62	6	1538	0.38	24	6729	0.35	SA	15	536	2.72	5	1263	0.39	15	5524	0.27
Glyma.14G058100	lincRNA_1900	Chr14:4642170-4644526	0.280334	0.817959	WT	3	1127	0.26	1	854	0.11	17	2873	0.58	SA	0	970	0	4	765	0.52	12	2659	0.44
Glyma.14G061100	lincRNA_1901	Chr14:4945080-4947416	92.7696	194.499	WT	30	704	4.08	4	938	0.42	10	3691	0.27	SA	13	387	3.25	6	851	0.7	11	3298	0.33
Glyma.14G063200	lincRNA_1902	Chr14:5124475-5128480	0.604528	1.19311	WT	7	1228	0.56	3	1866	0.16	24	7022	0.34	SA	1	789	0.12	5	1428	0.34	17	5869	0.28
Glyma.14G071700	lincRNA_1903	Chr14:6037809-6041899	7.56284	11.0984	WT	70	669	9.47	3	1510	0.19	23	7040	0.32	SA	33	620	5.05	7	1363	0.51	16	5981	0.26
Glyma.14G075500	lincRNA_1904	Chr14:6324232-6328663	5.50841	14.5425	WT	10	2046	0.48	3	1841	0.16	33	7149	0.45	SA	0	1153	0	9	1282	0.69	16	6044	0.26
Glyma.14G077500	lincRNA_1905	Chr14:6529904-6534064	6.80534	11.5179	WT	26	902	2.8	8	1799	0.44	34	7079	0.47	SA	64	750	7.86	8	1809	0.44	35	7152	0.48
Glyma.14G083900	lincRNA_1906	Chr14:7370008-7373267	10.5216	13.5052	WT	330	299	52.46	8	1276	0.62	16	4844	0.32	SA	347	306	53.13	15	1156	1.28	12	4493	0.26
Glyma.14G085000	lincRNA_1907	Chr14:7492825-7496605	0.580872	2.10434	WT	3	349	0.85	5	1178	0.42	36	6025	0.59	SA	0	338	0	3	1062	0.28	16	5797	0.27
Glyma.14G093800	lincRNA_1908	Chr14:8728199-8734088	0.962332	0.257196	WT	5	853	0.58	6	1350	0.44	35	8573	0.4	SA	8	826	0.95	4	1279	0.31	30	8430	0.35
Glyma.14G095300	lincRNA_1909	Chr14:8867751-8870460	0.673338	1.26101	WT	2	835	0.23	1	805	0.12	9	3933	0.22	SA	4	689	0.57	0	688	0	12	2953	0.4
Glyma.14G099100	lincRNA_1910	Chr14:9557727-9561677	2.87196	3.00622	WT	289	728	28.41	8	1751	0.45	37	6442	0.57	SA	313	648	32.57	11	1742	0.62	24	6809	0.35
Glyma.14G099100	lincRNA_1911	Chr14:9557727-9561677	2.87196	3.00622	WT	289	728	28.41	8	1751	0.45	37	6442	0.57	SA	313	648	32.57	11	1742	0.62	24	6809	0.35
Glyma.14G099100	lincRNA_1912	Chr14:9557727-9561677	2.87196	3.00622	WT	289	728	28.41	8	1751	0.45	37	6442	0.57	SA	313	648	32.57	11	1742	0.62	24	6809	0.35
Glyma.14G106100	lincRNA_1913	Chr14:10934324-10935581	0	0	WT	1	185	0.53	6	345	1.7	15	2338	0.63	SA	17	221	7.14	24	393	5.75	4	2564	0.15
Glyma.14G108900	lincRNA_1914	Chr14:12007386-12007623	2.39688	3.62559	WT	4	19	17.39	0	97	0	5	276	1.77	SA	4	30	11.76	1	115	0.86	0	468	0
Glyma.14G108900	lincRNA_1915	Chr14:12007386-12007623	2.39688	3.62559	WT	4	19	17.39	0	97	0	5	276	1.77	SA	4	30	11.76	1	115	0.86	0	468	0
Glyma.14G113500	lincRNA_1916	Chr14:13369411-13371873	0.158223	0.227936	WT	566	68	89.27	564	136	80.57	437	6041	6.74	SA	383	9	97.7	408	96	80.95	304	4702	6.07
Glyma.14G113700	lincRNA_1917	Chr14:13402675-13403092	0	0	WT	86	6	93.47	50	22	69.44	106	1233	7.91	SA	65	3	95.58	38	14	73.07	43	842	4.85
Glyma.14G116000	lincRNA_1918	Chr14:14017788-14022454	2.97573	3.17083	WT	77	370	17.22	19	1959	0.96	38	9321	0.4	SA	93	270	25.61	10	1672	0.59	31	7199	0.42
Glyma.14G116600	lincRNA_1919	Chr14:14208918-14214919	4.57635	7.61851	WT	372	369	50.2	11	2302	0.47	48	10314	0.46	SA	397	326	54.91	17	2200	0.76	30	9904	0.3
Glyma.14G117800	lincRNA_1920	Chr14:15548153-15561457	3.59081	6.3677	WT	697	1559	30.89	750	4967	13.11	212	20916	1	SA	635	1321	32.46	728	4531	13.84	194	20547	0.93
Glyma.14G118100	lincRNA_1921	Chr14:15664639-15666639	0.201805	1.39546	WT	1	322	0.3	3	575	0.51	7	2882	0.24	SA	4	277	1.42	3	565	0.52	9	2768	0.32
Glyma.14G118800	lincRNA_1922	Chr14:16247987-16257186	2.48779	4.54367	WT	291	966	23.15	151	1233	10.91	293	9237	3.07	SA	319	735	30.26	146	991	12.84	526	9756	5.11
Glyma.14G119000	lincRNA_1923	Chr14:16525881-16528109	0	0	WT	432	200	68.35	431	429	50.11	119	3407	3.37	SA	277	101	73.28	272	244	52.71	64	2678	2.33
Glyma.14G122500	lincRNA_1924	Chr14:17835455-17836161	0	0	WT	124	24	83.78	446	163	73.23	159	2239	6.63	SA	66	10	86.84	270	74	78.48	73	1071	6.38
Glyma.14G122900	lincRNA_1925	Chr14:18056722-18059024	1.02658	2.94721	WT	16	460	3.36	33	781	4.05	28	4197	0.66	SA	6	382	1.54	17	647	2.56	22	3149	0.69
Glyma.14G127000	lincRNA_1926	Chr14:20325326-20328697	0	0.00108782	WT	326	25	92.87	1213	256	82.57	372	6368	5.51	SA	237	13	94.8	939	181	83.83	301	5443	5.24
Glyma.14G130400	lincRNA_1927	Chr14:22284082-22286477	18.428	22.6555	WT	32	105	23.35	1	266	0.37	5	1325	0.37	SA	41	84	32.8	0	229	0	4	1183	0.33
Glyma.14G137800	lincRNA_1928	Chr14:24845713-24851474	0.245204	0.0770707	WT	4	878	0.45	9	1854	0.48	44	9428	0.46	SA	9	816	1.09	10	1469	0.67	53	9195	0.57
Glyma.14G137800	lincRNA_1929	Chr14:24845713-24851474	0.245204	0.0770707	WT	4	878	0.45	9	1854	0.48	44	9428	0.46	SA	9	816	1.09	10	1469	0.67	53	9195	0.57
Glyma.14G138200	lincRNA_1930	Chr14:25663182-25668336	0.866261	6.27693	WT	17	1263	1.32	7	1999	0.34	45	9753	0.45	SA	18	874	2.01	2	1614	0.12	27	8067	0.33
Glyma.14G138500	lincRNA_1931	Chr14:26032140-26033598	0	0.0908457	WT	1315	193	87.2	521	374	58.21	280	2534	9.95	SA	633	96	86.83	295	137	68.28	190	1605	10.58
Glyma.14G138600	lincRNA_1932	Chr14:26161196-26162126	0	0	WT	89	20	81.65	340	109	75.72	96	1901	4.8	SA	107	5	95.53	373	99	79.02	66	2054	3.11
Glyma.14G139600	lincRNA_1933	Chr14:26888266-26889515	0	0.0788158	WT	2	223	0.88	3	801	0.37	6	2643	0.22	SA	1	206	0.48	2	731	0.27	5	2473	0.2
Glyma.14G139600	lincRNA_1934	Chr14:26888266-26889515	0	0.0788158	WT	2	223	0.88	3	801	0.37	6	2643	0.22	SA	1	206	0.48	2	731	0.27	5	2473	0.2
Glyma.14G144900	lincRNA_1935	Chr14:30131428-30136678	0.0395876	0.444932	WT	678	425	61.46	588	698	45.72	362	8818	3.94	SA	455	297	60.5	384	576	40	222	6825	3.15
Glyma.14G145900	lincRNA_1936	Chr14:30905278-30907767	1.43672	3.13348	WT	1	284	0.35	2	621	0.32	20	4226	0.47	SA	2	301	0.66	6	705	0.84	29	4619	0.62
Glyma.14G145900	lincRNA_1937	Chr14:30905278-30907767	1.43672	3.13348	WT	1	284	0.35	2	621	0.32	20	4226	0.47	SA	2	301	0.66	6	705	0.84	29	4619	0.62
Glyma.14G150900	lincRNA_1938	Chr14:32575460-32580884	0.0703339	0.0650944	WT	280	172	61.94	12	2846	0.41	54	9845	0.54	SA	142	133	51.63	6	2098	0.28	27	7220	0.37
Glyma.14G155900	lincRNA_1939	Chr14:33901492-33911289	2.58508	5.92169	WT	845	1026	45.16	36	4591	0.77	63	17155	0.36	SA	684	529	56.38	18	3860	0.46	45	14523	0.3
Glyma.14G156300	lincRNA_1940	Chr14:34086438-34087939	4.85965	1.31005	WT	6	405	1.45	0	579	0	13	3144	0.41	SA	0	340	0	1	581	0.17	6	2632	0.22
Glyma.14G157100	lincRNA_1941	Chr14:34537800-34538037	0	0	WT	14	3	82.35	70	30	70	17	549	3	SA	9	1	90	57	19	75	33	360	8.39
Glyma.14G157800	lincRNA_1942	Chr14:34935988-34940634	0	0	WT	57	900	5.95	7	1321	0.52	35	6949	0.5	SA	31	658	4.49	1	1003	0.09	32	5928	0.53
Glyma.14G159400	lincRNA_1943	Chr14:35791429-35805921	0.590191	1.18799	WT	1393	630	68.85	291	4790	5.72	153	23835	0.63	SA	1335	760	63.72	288	4647	5.83	186	24770	0.74
Glyma.14G160900	lincRNA_1944	Chr14:37817720-37829150	1.55856	2.45192	WT	1010	640	61.21	1011	2286	30.66	353	17298	1.99	SA	878	479	64.7	937	1822	33.96	284	14683	1.89
Glyma.14G161900	lincRNA_1945	Chr14:38681378-38682193	0	0.0233485	WT	85	16	84.15	587	76	88.53	110	1768	5.85	SA	56	10	84.84	352	64	84.61	50	1334	3.61
Glyma.14G162000	lincRNA_1946	Chr14:38684471-38686880	0.693094	1.24809	WT	2	337	0.58	2	734	0.27	9	3818	0.23	SA	3	276	1.07	2	594	0.33	4	3315	0.12
Glyma.14G162500	lincRNA_1947	Chr14:39344459-39344980	0	0	WT	1	79	1.25	0	128	0	2	889	0.22	SA	0	65	0	0	102	0	3	640	0.46
Glyma.14G167300	lincRNA_1948	Chr14:41382511-41384467	0	0	WT	0	152	0	3	701	0.42	19	4409	0.42	SA	1	128	0.77	4	500	0.79	17	3463	0.48
Glyma.14G167500	lincRNA_1949	Chr14:41527292-41529661	0	0	WT	569	180	75.96	235	616	27.61	55	3561	1.52	SA	388	174	69.03	157	543	22.42	33	3255	1
Glyma.14G182700	lincRNA_1950	Chr14:44563872-44571142	3.82498	11.6411	WT	223	2159	9.36	17	3228	0.52	37	12063	0.3	SA	219	1545	12.41	12	3043	0.39	41	12840	0.31
Glyma.14G184800	lincRNA_1951	Chr14:44836040-44839447	12.6981	9.24661	WT	49	424	10.35	3	571	0.52	26	3947	0.65	SA	38	367	9.38	11	491	2.19	19	3717	0.5
Glyma.14G188300	lincRNA_1952	Chr14:45307249-45307669	15.719	44.5895	WT	1	176	0.56	0	72	0	0	220	0	SA	0	50	0	0	18	0	0	81	0
Glyma.14G195400	lincRNA_1953	Chr14:46086312-46099584	0.697743	1.88074	WT	1121	846	56.99	99	5298	1.83	112	22368	0.49	SA	1045	677	60.68	77	4977	1.52	70	21630	0.32
Glyma.14G200900	lincRNA_1954	Chr14:46590602-46600142	0.604026	2.42576	WT	1451	711	67.11	807	1375	36.98	489	14603	3.24	SA	899	622	59.1	471	1247	27.41	322	12792	2.45
Glyma.14G200900	lincRNA_1955	Chr14:46590602-46600142	0.604026	2.42576	WT	1451	711	67.11	807	1375	36.98	489	14603	3.24	SA	899	622	59.1	471	1247	27.41	322	12792	2.45
Glyma.14G200900	lincRNA_1956	Chr14:46590602-46600142	0.604026	2.42576	WT	1451	711	67.11	807	1375	36.98	489	14603	3.24	SA	899	622	59.1	471	1247	27.41	322	12792	2.45
Glyma.14G203800	lincRNA_1957	Chr14:46841490-46853116	5.83487	8.90842	WT	814	1455	35.87	32	4543	0.69	69	20763	0.33	SA	638	761	45.6	15	3474	0.42	60	16859	0.35
Glyma.14G204700	lincRNA_1958	Chr14:46981103-46996696	2.42411	8.34426	WT	387	1992	16.26	229	2937	7.23	296	22757	1.28	SA	385	1989	16.21	202	2974	6.36	203	24033	0.83
Glyma.14G211200	lincRNA_1959	Chr14:47611570-47614843	1.09942	1.95338	WT	77	1671	4.4	5	1448	0.34	30	5875	0.5	SA	71	1111	6	5	1186	0.41	13	4756	0.27
Glyma.14G214400	lincRNA_1960	Chr14:47913233-47925454	2.17678	3.91988	WT	391	1106	26.11	25	3805	0.65	82	17944	0.45	SA	426	954	30.86	26	3692	0.69	69	18530	0.37
Glyma.14G216500	lincRNA_1961	Chr14:48144381-48146183	5.06072	7.1591	WT	1	554	0.18	2	579	0.34	12	2549	0.46	SA	1	424	0.23	3	420	0.7	1	1950	0.05
Glyma.14G003300	lincRNA_1962	Chr14:312113-315407	10.82	12.7291	WT	89	572	13.46	23	909	2.46	25	5051	0.49	SA	161	428	27.33	24	1008	2.32	17	5893	0.28
Glyma.14G004400	lincRNA_1963	Chr14:371124-373052	0.343749	0.198082	WT	13	189	6.43	2	798	0.25	11	3268	0.33	SA	13	207	5.9	2	983	0.2	10	4027	0.24
Glyma.14G008600	lincRNA_1964	Chr14:658245-658980	0	0.0722845	WT	0	183	0	3	440	0.67	3	1866	0.16	SA	1	107	0.92	2	234	0.84	5	1022	0.48
Glyma.14G018200	lincRNA_1965	Chr14:1307892-1310855	3.171	6.11005	WT	169	507	25	17	1568	1.07	6	4333	0.13	SA	137	510	21.17	5	1288	0.38	13	3842	0.33
Glyma.14G021300	lincRNA_1966	Chr14:1497986-1512889	2.79612	4.59705	WT	840	926	47.56	31	4802	0.64	79	22441	0.35	SA	852	675	55.79	33	4856	0.67	85	23508	0.36
Glyma.14G024700	lincRNA_1967	Chr14:1781034-1783960	6.5542	13.5513	WT	71	530	11.81	9	1628	0.54	29	5597	0.51	SA	80	427	15.77	4	1363	0.29	21	4684	0.44
Glyma.14G026800	lincRNA_1968	Chr14:1926781-1929521	0.675485	2.24562	WT	0	260	0	6	890	0.66	13	4213	0.3	SA	0	207	0	8	763	1.03	13	4218	0.3
Glyma.14G039800	lincRNA_1969	Chr14:2972857-2973594	7.29455	20.2464	WT	0	60	0	0	325	0	5	1507	0.33	SA	0	26	0	0	215	0	4	1136	0.35
Glyma.14G039800	lincRNA_1970	Chr14:2972857-2973594	7.29455	20.2464	WT	0	60	0	0	325	0	5	1507	0.33	SA	0	26	0	0	215	0	4	1136	0.35
Glyma.14G058800	lincRNA_1971	Chr14:4751266-4753323	0	0	WT	69	148	31.79	23	748	2.98	37	3387	1.08	SA	94	162	36.71	22	675	3.15	15	3518	0.42
Glyma.14G067100	lincRNA_1972	Chr14:5552992-5555837	0	0	WT	6	410	1.44	2	530	0.37	19	4853	0.38	SA	13	294	4.23	4	411	0.96	15	3611	0.41
Glyma.14G067400	lincRNA_1973	Chr14:5582924-5584668	0	0	WT	8	1585	0.5	5	1013	0.49	9	2867	0.31	SA	1	782	0.12	1	480	0.2	2	1343	0.14
Glyma.14G068000	lincRNA_1974	Chr14:5697533-5700361	0.910244	4.5219	WT	2	1468	0.13	7	1138	0.61	19	3271	0.57	SA	1	749	0.13	18	705	2.48	13	2517	0.51
Glyma.14G074600	lincRNA_1975	Chr14:6243996-6245985	0.0699637	0.105829	WT	70	377	15.65	1	396	0.25	67	3320	1.97	SA	61	275	18.15	1	342	0.29	22	2226	0.97
Glyma.14G077500	lincRNA_1976	Chr14:6529904-6534064	6.80534	11.5179	WT	26	902	2.8	8	1799	0.44	34	7079	0.47	SA	64	750	7.86	8	1809	0.44	35	7152	0.48
Glyma.14G081600	lincRNA_1977	Chr14:7064341-7068643	14.9955	24.6911	WT	140	800	14.89	11	1823	0.59	36	8853	0.4	SA	96	462	17.2	7	1193	0.58	13	6311	0.2
Glyma.14G083100	lincRNA_1978	Chr14:7239739-7246772	7.85065	16.7367	WT	450	1548	22.52	18	3161	0.56	39	11482	0.33	SA	314	793	28.36	15	2501	0.59	36	9959	0.36
Glyma.14G085500	lincRNA_1979	Chr14:7556198-7558930	0.444857	0.621141	WT	1	604	0.16	7	696	0.99	10	2660	0.37	SA	0	355	0	0	420	0	6	1595	0.37
Glyma.14G086300	lincRNA_1980	Chr14:7714319-7727978	5.07045	13.5903	WT	351	2558	12.06	792	2288	25.71	668	15743	4.07	SA	264	1805	12.75	587	1824	24.34	454	13846	3.17
Glyma.14G098800	lincRNA_1981	Chr14:9435448-9437029	2.16006	0	WT	23	180	11.33	3	589	0.5	71	2828	2.44	SA	6	150	3.84	4	517	0.76	21	2604	0.8
Glyma.14G109700	lincRNA_1982	Chr14:12304023-12321324	0.276016	0.159052	WT	1904	526	78.35	3516	1363	72.06	1608	25961	5.83	SA	1534	309	83.23	2831	978	74.32	1089	19645	5.25
Glyma.14G115000	lincRNA_1983	Chr14:13652476-13655648	2.00903	2.12809	WT	50	672	6.92	5	1130	0.44	17	5116	0.33	SA	34	511	6.23	0	1072	0	20	5037	0.39
Glyma.14G117600	lincRNA_1984	Chr14:15524437-15524689	0	0	WT	13	1	92.85	58	10	85.29	15	290	4.91	SA	37	1	97.36	67	10	87.01	8	272	2.85
Glyma.14G128400	lincRNA_1985	Chr14:21424739-21427566	0.0238194	0.123531	WT	4	552	0.71	3	815	0.36	20	5515	0.36	SA	2	345	0.57	1	471	0.21	17	3883	0.43
Glyma.14G129400	lincRNA_1986	Chr14:21757777-21762736	0.636376	1.32276	WT	586	223	72.43	111	1879	5.57	69	7984	0.85	SA	534	182	74.58	147	1929	7.08	84	8943	0.93
Glyma.14G129500	lincRNA_1987	Chr14:21788429-21840677	1.22702	2.2755	WT	7238	1666	81.28	4949	17989	21.57	2330	91279	2.48	SA	6391	979	86.71	4432	16431	21.24	1872	84735	2.16
Glyma.14G129500	lincRNA_1988	Chr14:21788429-21840677	1.22702	2.2755	WT	7238	1666	81.28	4949	17989	21.57	2330	91279	2.48	SA	6391	979	86.71	4432	16431	21.24	1872	84735	2.16
Glyma.14G130900	lincRNA_1989	Chr14:22357818-22358368	2.0619	5.26918	WT	1	234	0.42	0	295	0	3	1150	0.26	SA	0	177	0	0	229	0	0	825	0
Glyma.14G133600	lincRNA_1990	Chr14:23182133-23193763	6.51977	6.97419	WT	692	1678	29.19	32	4251	0.74	73	17903	0.4	SA	570	1099	34.15	24	4032	0.59	75	17950	0.41
Glyma.14G137100	lincRNA_1991	Chr14:24573698-24612548	0.661425	1.24251	WT	4899	2619	65.16	2070	13010	13.72	892	66410	1.32	SA	4039	1866	68.39	1816	11612	13.52	658	59614	1.09
Glyma.14G138800	lincRNA_1992	Chr14:26370498-26372075	0	0.274592	WT	319	29	91.66	331	132	71.49	98	2104	4.45	SA	139	3	97.88	207	44	82.47	44	1223	3.47
Glyma.14G140400	lincRNA_1993	Chr14:27555320-27558794	33.2504	41.9623	WT	6	706	0.84	7	1169	0.59	30	5908	0.5	SA	7	748	0.92	7	1184	0.58	17	5846	0.28
Glyma.14G141200	lincRNA_1994	Chr14:27847301-27853774	0.224281	0.302905	WT	1	1147	0.08	6	1442	0.41	42	10207	0.4	SA	0	838	0	7	1032	0.67	44	8007	0.54
Glyma.14G144100	lincRNA_1995	Chr14:29591565-29605376	2.70944	7.36163	WT	1289	1222	51.33	186	5567	3.23	181	23772	0.75	SA	1298	766	62.88	169	4746	3.43	129	21865	0.58
Glyma.14G145500	lincRNA_1996	Chr14:30501665-30502635	0	0	WT	1	156	0.63	19	514	3.56	12	2213	0.53	SA	8	102	7.27	5	304	1.61	11	1642	0.66
Glyma.14G150100	lincRNA_1997	Chr14:32376199-32378594	12.872	31.3953	WT	2	382	0.52	6	777	0.76	14	4017	0.34	SA	2	256	0.77	0	590	0	25	3162	0.78
Glyma.14G155200	lincRNA_1998	Chr14:33752072-33753817	1.20412	1.54784	WT	124	104	54.38	12	986	1.2	25	3708	0.66	SA	98	70	58.33	4	712	0.55	7	2375	0.29
Glyma.14G159600	lincRNA_1999	Chr14:36170122-36174397	1.57367	3.05431	WT	10	2589	0.38	10	1946	0.51	28	7258	0.38	SA	10	1504	0.66	9	1211	0.73	21	4849	0.43
Glyma.14G162000	lincRNA_2000	Chr14:38684471-38686880	0.693094	1.24809	WT	2	337	0.58	2	734	0.27	9	3818	0.23	SA	3	276	1.07	2	594	0.33	4	3315	0.12
Glyma.14G164900	lincRNA_2001	Chr14:40721163-40727261	0	0.05137	WT	16	2044	0.77	10	1863	0.53	54	9442	0.56	SA	33	1646	1.96	8	1614	0.49	30	8351	0.35
Glyma.14G164900	lincRNA_2002	Chr14:40721163-40727261	0	0.05137	WT	16	2044	0.77	10	1863	0.53	54	9442	0.56	SA	33	1646	1.96	8	1614	0.49	30	8351	0.35
Glyma.14G164900	lincRNA_2003	Chr14:40721163-40727261	0	0.05137	WT	16	2044	0.77	10	1863	0.53	54	9442	0.56	SA	33	1646	1.96	8	1614	0.49	30	8351	0.35
[truncated: 1,238 more rows]
